# Supplementary material for: Predicting Abundances of Aedes mcintoshi, a primary Rift Valley fever virus mosquito vector
Source: PLoS One. 2019 Dec 17;14(12):e0226617. doi: 10.1371/journal.pone.0226617 (PMC6917266; doi:10.1371/journal.pone.0226617)
Supplement: S1 Data Code — (ZIP) [file pone.0226617.s003.zip]

Archive with 103 entries (99 files):
- S1_data_code/ReadMe.txt
- S1_data_code/step_1_candidate_mods_populate_table/
- S1_data_code/step_1_candidate_mods_populate_table/.Rhistory
- S1_data_code/step_1_candidate_mods_populate_table/giglargic_table.csv
- S1_data_code/step_1_candidate_mods_populate_table/new_table_mod_calc1.r
- S1_data_code/step_1_candidate_mods_populate_table/new_table_noCH.r
- S1_data_code/step_1_candidate_mods_populate_table/new_table_noCLAY.r
- S1_data_code/step_1_candidate_mods_populate_table/new_table_noLST.r
- S1_data_code/step_1_candidate_mods_populate_table/new_table_noWI.r
- S1_data_code/step_1_candidate_mods_populate_table/populate_table.r
- S1_data_code/step_1_candidate_mods_populate_table/test_data_zinb.csv
- S1_data_code/step_1_candidate_mods_populate_table/train_data_zinb.csv
- S1_data_code/step_2_weighted_mod_avg/
- S1_data_code/step_2_weighted_mod_avg/test_data_zinb.csv
- S1_data_code/step_2_weighted_mod_avg/train_data_zinb.csv
- S1_data_code/step_2_weighted_mod_avg/weighted_mod_avg.r
- S1_data_code/step_3_calc_environ_pred_val/
- S1_data_code/step_3_calc_environ_pred_val/calc_environ_values_pred.R
- S1_data_code/step_3_calc_environ_pred_val/CH_example_raw.csv
- S1_data_code/step_3_calc_environ_pred_val/LST_example_year.csv
- S1_data_code/step_3_calc_environ_pred_val/reg_pts.csv
- S1_data_code/step_4_map_loop_06_07/
- S1_data_code/step_4_map_loop_06_07/ETH_adm0.dbf
- S1_data_code/step_4_map_loop_06_07/ETH_adm0.prj
- S1_data_code/step_4_map_loop_06_07/ETH_adm0.sbn
- S1_data_code/step_4_map_loop_06_07/ETH_adm0.sbx
- S1_data_code/step_4_map_loop_06_07/ETH_adm0.shp
- S1_data_code/step_4_map_loop_06_07/ETH_adm0.shx
- S1_data_code/step_4_map_loop_06_07/KEN_adm0.dbf
- S1_data_code/step_4_map_loop_06_07/KEN_adm0.prj
- S1_data_code/step_4_map_loop_06_07/KEN_adm0.sbn
- S1_data_code/step_4_map_loop_06_07/KEN_adm0.sbx
- S1_data_code/step_4_map_loop_06_07/KEN_adm0.shp
- S1_data_code/step_4_map_loop_06_07/KEN_adm0.shx
- S1_data_code/step_4_map_loop_06_07/KEN_adm0_geo_proj.dbf
- S1_data_code/step_4_map_loop_06_07/KEN_adm0_geo_proj.prj
- S1_data_code/step_4_map_loop_06_07/KEN_adm0_geo_proj.sbn
- S1_data_code/step_4_map_loop_06_07/KEN_adm0_geo_proj.sbx
- S1_data_code/step_4_map_loop_06_07/KEN_adm0_geo_proj.shp
- S1_data_code/step_4_map_loop_06_07/KEN_adm0_geo_proj.shp.xml
- S1_data_code/step_4_map_loop_06_07/KEN_adm0_geo_proj.shx
- S1_data_code/step_4_map_loop_06_07/KEN_wat_geo_proj.dbf
- S1_data_code/step_4_map_loop_06_07/KEN_wat_geo_proj.prj
- S1_data_code/step_4_map_loop_06_07/KEN_wat_geo_proj.sbn
- S1_data_code/step_4_map_loop_06_07/KEN_wat_geo_proj.sbx
- S1_data_code/step_4_map_loop_06_07/KEN_wat_geo_proj.shp
- S1_data_code/step_4_map_loop_06_07/KEN_wat_geo_proj.shp.xml
- S1_data_code/step_4_map_loop_06_07/KEN_wat_geo_proj.shx
- S1_data_code/step_4_map_loop_06_07/KEN_water_areas_dcw.dbf
- S1_data_code/step_4_map_loop_06_07/KEN_water_areas_dcw.prj
- S1_data_code/step_4_map_loop_06_07/KEN_water_areas_dcw.sbn
- S1_data_code/step_4_map_loop_06_07/KEN_water_areas_dcw.sbx
- S1_data_code/step_4_map_loop_06_07/KEN_water_areas_dcw.shp
- S1_data_code/step_4_map_loop_06_07/KEN_water_areas_dcw.shx
- S1_data_code/step_4_map_loop_06_07/map_code_loop_06_07.r
- S1_data_code/step_4_map_loop_06_07/SOM_adm0.dbf
- S1_data_code/step_4_map_loop_06_07/SOM_adm0.prj
- S1_data_code/step_4_map_loop_06_07/SOM_adm0.sbn
- S1_data_code/step_4_map_loop_06_07/SOM_adm0.sbx
- S1_data_code/step_4_map_loop_06_07/SOM_adm0.shp
- S1_data_code/step_4_map_loop_06_07/SOM_adm0.shx
- S1_data_code/step_4_map_loop_06_07/SOM_water_areas_dcw.dbf
- S1_data_code/step_4_map_loop_06_07/SOM_water_areas_dcw.prj
- S1_data_code/step_4_map_loop_06_07/SOM_water_areas_dcw.sbn
- S1_data_code/step_4_map_loop_06_07/SOM_water_areas_dcw.sbx
- S1_data_code/step_4_map_loop_06_07/SOM_water_areas_dcw.shp
- S1_data_code/step_4_map_loop_06_07/SOM_water_areas_dcw.shx
- S1_data_code/step_4_map_loop_06_07/SUD_adm0.dbf
- S1_data_code/step_4_map_loop_06_07/SUD_adm0.prj
- S1_data_code/step_4_map_loop_06_07/SUD_adm0.sbn
- S1_data_code/step_4_map_loop_06_07/SUD_adm0.sbx
- S1_data_code/step_4_map_loop_06_07/SUD_adm0.shp
- S1_data_code/step_4_map_loop_06_07/SUD_adm0.shx
- S1_data_code/step_4_map_loop_06_07/TZA_adm0.dbf
- S1_data_code/step_4_map_loop_06_07/TZA_adm0.prj
- S1_data_code/step_4_map_loop_06_07/TZA_adm0.sbn
- S1_data_code/step_4_map_loop_06_07/TZA_adm0.sbx
- S1_data_code/step_4_map_loop_06_07/TZA_adm0.shp
- S1_data_code/step_4_map_loop_06_07/TZA_adm0.shx
- S1_data_code/step_4_map_loop_06_07/TZA_water_areas_dcw.dbf
- S1_data_code/step_4_map_loop_06_07/TZA_water_areas_dcw.prj
- S1_data_code/step_4_map_loop_06_07/TZA_water_areas_dcw.sbn
- S1_data_code/step_4_map_loop_06_07/TZA_water_areas_dcw.sbx
- S1_data_code/step_4_map_loop_06_07/TZA_water_areas_dcw.shp
- S1_data_code/step_4_map_loop_06_07/TZA_water_areas_dcw.shx
- S1_data_code/step_4_map_loop_06_07/UGA_adm0.dbf
- S1_data_code/step_4_map_loop_06_07/UGA_adm0.prj
- S1_data_code/step_4_map_loop_06_07/UGA_adm0.sbn
- S1_data_code/step_4_map_loop_06_07/UGA_adm0.sbx
- S1_data_code/step_4_map_loop_06_07/UGA_adm0.shp
- S1_data_code/step_4_map_loop_06_07/UGA_adm0.shx
- S1_data_code/step_4_map_loop_06_07/UGA_water_areas_dcw.dbf
- S1_data_code/step_4_map_loop_06_07/UGA_water_areas_dcw.prj
- S1_data_code/step_4_map_loop_06_07/UGA_water_areas_dcw.sbn
- S1_data_code/step_4_map_loop_06_07/UGA_water_areas_dcw.sbx
- S1_data_code/step_4_map_loop_06_07/UGA_water_areas_dcw.shp
- S1_data_code/step_4_map_loop_06_07/UGA_water_areas_dcw.shx
- S1_data_code/step_4_map_loop_06_07/weighted_avg_pred_06_07.cpg
- S1_data_code/step_4_map_loop_06_07/weighted_avg_pred_06_07.dbf
- S1_data_code/step_4_map_loop_06_07/weighted_avg_pred_06_07.sbn
- S1_data_code/step_4_map_loop_06_07/weighted_avg_pred_06_07.sbx
- S1_data_code/step_4_map_loop_06_07/weighted_avg_pred_06_07.shp
- S1_data_code/step_4_map_loop_06_07/weighted_avg_pred_06_07.shx
