# Supplementary material for: Predicting Abundances of Aedes mcintoshi, a primary Rift Valley fever virus mosquito vector
Source: PLoS One. 2019 Dec 17;14(12):e0226617. doi: 10.1371/journal.pone.0226617 (PMC6917266; doi:10.1371/journal.pone.0226617)
Supplement: S1 Data Code — (ZIP) [file pone.0226617.s003.zip › S1_data_code/ReadMe.txt]

#################### Description of R Code Files to Run Models, make predictions, and generate maps ####################

####### DATA FILES #######

train_data_zinb.csv ## data and variables to calibrate models
test_data_zinb.csv ## out-of-sample testing data set

## Variables are cumulative precipitation from the date of sampling to 14 days prior to sampling, cumulative precipitation from 14 to 18 days prior to sampling date, and cumulative precipitation
## from 14 to 28 days prior to the sampling date; land surface temperature composite 8 days prior to the sampling date, 16 days prior to the sampling date, and 24 days prior to the sampling date.


## ZERO-INFLATED NEGATIVE BINOMIAL ##

## The following R code files runs zero-inflated negative binomial models using all combinations of variables -- 3 precipitation variables (CH), 3 land surface temperature variables (LST), maximum
and minimum wetness index values (wi500max and wi500min), and percent clay in the soil (CLAY2) in the zero-inflated portion of the model.

## Table S2 can be used to cross-check individual models, rather than running through entire combinations.

new_table_mod_calc1.r ## R code to calculate models with CHIRPS data, LST data, and wetness index min and max data; LST and wi500min and wi500max data must be changed manually after each loop
new_table_noCH.r ## follow same steps, but this code runs the models without the precipitation variables
new_table_noCLAY.r ## follow same steps as new_table_mod_calc1.r but this code runs models without percent clay in the zero-inflated portion of the model
new_table_noLST.r ## follow same steps as new_table_mod_calc1.r but this code runs models without land surface temperature in the model
new_table_noWI.r ## follow same steps as new_table_mod_calc1.r but this code runs models without land surface temperature in the model


## The code outputs text files of the model summaries, which are then transposed and written to .csv files in order to populate a table showing all model results. 
## AIC and BIC values are also included in the model output summaries. Note: these values will be different than those in the S2 table, if not all models are run.


####### POPULATE TABLE #######

populate_table.r 

giglargic_table.csv file ## contains the column names of all variables and summary statistics in candidate models

## At the "choose.files" prompt, choose all of the transposed _T.csv files created using the previous candidate models code.

## The code will sort the model outputs from lowest to highest AIC and then calculate the AIC difference and AICw and BICw for each model, 
## before calculating the cummulative sum of the AICw to determine the 99% confidence set.


####### WEIGHTED MODEL AVERAGE #######

weighted_mod_avg.r

## The first 11 models comprise the 99% confidence set in this study. The variables in each model are outlined at the top of the R code file.
## Each of the 11 models is run, and then predictions are made to the out-of-sample prediction data (test_data_zinb.csv).
## Predicted values were multiplied by the corresponding model AICw and then summed and divided by 0.993, which is the cummulative sum of AICw of the first 11 model outputs.
## The resulting values are the weighted model averaged predictive values.

## follow same procedure when predicting to new locations and time periods
## All 11 models were run and weighted model averaged predictions were calculated for each week included in retrospective predictions


####### EXTRACT ENVIRONMENTAL VARIABLES TO REGULAR GRID OF PIXEL CENTROIDS ACROSS PREDICTION AREA ####### 

calc_environ_values_pred.r extracts the environmental variables at 3 lag periods for precipitation (CH_0_14, CH_14_18, and CH_14_28) and land surface temperature data (LST_1K_8, LST_1K_16, LST_1K_24)

and across 8-day intervals that correspond to the land surface temperature temporal period. Julian days from September 30 to January 25 are the identifiers for the specific time period for each
8-day interval. Leap years have a Julian day + 1 compared to non-leap year Julian days

reg_pts.csv contains the latitude and longitude values of pixel centroids and statics variable values for wetness index minimum and percent clay.

####### WEIGHTED MODEL AVERAGE PREDICTION ACROSS BROADER AREA AND MULTIPLE TIME PERIODS #######

## Follow the steps in weighted_mod_avg.r to calculate the weighted model average predictions for each 8-day period across the prediction area for multiple years.
## This step may be automated by looping through or using lapply on a list of the Julian days identified in the extract environmental variables section for each year.


######## MAP OUTPUT ACROSS TIME PERIODS #######

map_code_loop_06_07.r

## reads in model averaged predicted values at 8-day intervals across prediction area and generates maps for model outputs
