# Supplementary material for: Predicting Abundances of Aedes mcintoshi, a primary Rift Valley fever virus mosquito vector
Source: PLoS One. 2019 Dec 17;14(12):e0226617. doi: 10.1371/journal.pone.0226617 (PMC6917266; doi:10.1371/journal.pone.0226617)
Supplement: S1 Data Code — (ZIP) [file pone.0226617.s003.zip › S1_data_code/step_1_candidate_mods_populate_table/giglargic_table.csv]

Intercept	wi500max	wi500min	CH_n_14	CH_14_18	CH_14_28	LST_1K_8	LST_1K_16	LST_1K_24	log_theta	Intercept_Z	CLAY2_Z	log_lik	AIC	AICw	BIC	BICw	RMSE
