# Supplementary material for: Predicting Abundances of Aedes mcintoshi, a primary Rift Valley fever virus mosquito vector
Source: PLoS One. 2019 Dec 17;14(12):e0226617. doi: 10.1371/journal.pone.0226617 (PMC6917266; doi:10.1371/journal.pone.0226617)
Supplement: S1 Data Code — (ZIP) [file pone.0226617.s003.zip › S1_data_code/step_1_candidate_mods_populate_table/new_table_mod_calc1.r]

setwd("your_directory")

library(pscl)
library(hydroGOF)


dat<-read.csv("train_data_zinb.csv")

test<-read.csv("test_data_zinb.csv", stringsAsFactors = FALSE)

names(dat)

CH<- dat[,16:18]
CH<- CH[,1:3]

LST<- dat[,13:15]
LST<-LST[,1:3]

## loop through CHIRPS data; change WI and LST variables, manually; so, loop through CHIRPS data with LST_1K_8 and wi500min, then change wi500min to wi500max and run again. Next change, LST_1K_8 to LST_1K_16 and run loop with wi500max, then run loop again after changing to wi500min. Repeat with LST_1K_24, once with wi500min and once with wi500max.


x<-data.frame()

for(i in 1:length(CH)){
  
  c<-as.matrix(CH[i])
  
  dat2<-cbind(dat[,c("MC_TOT_CNT","wi500min")],c,dat[,c("LST_1K_8","CLAY2")])
  names(dat2)<-c("MC_TOT_CNT", "wi500min", "c", "LST_1K_8", "CLAY2")
  
  try(mod2<-zeroinfl(MC_TOT_CNT ~ wi500min + c + LST_1K_8 | CLAY2, data=dat2, dist="negbin", link = "logit"))
  
  if('try-error' %in% mod2){ 
    next
  }  
  
  else {
    
    print(mod2$coefficients)
    
    test1<- test [,c("MC_TOT_CNT", "wi500min", names(CH[i]),"LST_1K_8", "CLAY2")]
    
    print(names(test1))
    
    print(dim(test1))
    
    names(test1)<-c("MC_TOT_CNT", "wi500min","c","LST_1K_8","CLAY2")
    
    print(head(test1))
    
    test1<-data.frame(test1)
    
    print(length(test1$c))
    
    p<-predict(mod2,test1, se.fit = TRUE)
    
    pp<-predict(mod2,test1,type="zero")
    
    ppp<-cbind(test$SITE,test$MC_TOT_CNT,p,pp)
    
    name<-paste(names(CH[i]),"wi500min_CH_LST_8")
    
    write.csv(ppp,name)
    
    r<-rmse(as.numeric(ppp[,2]),as.numeric(ppp[,3]))
    print(r)
    
    #     ##TABLE##
    
    cc<-paste(names(CH[i]))
    d1 <- round(coef(summary(mod2))$count,5)
    d2 <- round(coef(summary(mod2))$zero,5)
    l<-round(logLik(mod2),5)
    
    ## BIC = -2*lnL+K*ln(n), n = # data pts, k = number of free params including intercept, L-hat max lik value
    
    a.i.c.<- round(AIC(mod2),5)
    b.i.c.<- (-2*l)+(7*log(127)) ## number of training points, K = number of parameters (for example: intercept, wi,LST,precip,clay, theta (neg binom))
    b.i.c.<-round(b.i.c.,5)
    
    x <- rbind(cc,d1, d2,l, a.i.c.,b.i.c.,r)
    
    write.csv(x,file= paste("file_wimin_lst8", names(CH[i]), ".csv"))
    
  }
  
}

### SECOND PART -- TRANSPOSE ###

## this loop transposes model outputs and provides column names from which to populate a master table


filenames<-choose.files(getwd())

for(i in 1:length(filenames)){
  
  dat<-read.csv(filenames[i], stringsAsFactors = FALSE)
  
  dat2<-dat[,1:2]
  
  # v<-names(dat2[2])
  v<-dat2[1,2]
  dat2[4,1]<-v
  
  print(dim(dat2))
  
  t1<-t(dat2[,1])
  t2<-t(dat2[,2])
  
  t3<-rbind(t1,t2)
  class(t3)
  
  t4<-t3[,2:12]
  #   print(t4)
  
  t4[1,1]<-"Intercept"
  t4[1,5]<-"log_theta"
  t4[1,6]<-"Intercept_Z"
  t4[1,7]<-"CLAY2_Z"
  t4[1,8]<-"log_lik"
  t4[1,9]<-"AIC"
  t4[1,10]<-"BIC"
  t4[1,11]<-"RMSE"
  
  
  
  
  name<-paste(filenames[i], "_LST_8_WImin_T.csv")
  
  write.table(t4,name, row.names = FALSE, col.names = FALSE, sep = ",")
  
}


## OUTPUT CHECKS ## 

dat<-read.csv("train_data_zinb.csv")

test<-read.csv("test_data_zinb.csv", stringsAsFactors = FALSE)


mod<-zeroinfl(MC_TOT_CNT ~ wi500min  + CH_14_28 + LST_1K_8  | CLAY2, data=dat, dist="negbin", link = "logit")

q<-predict(mod,test)
rmse(test$MC_TOT_CNT,q)
