# Supplementary material for: Predicting Abundances of Aedes mcintoshi, a primary Rift Valley fever virus mosquito vector
Source: PLoS One. 2019 Dec 17;14(12):e0226617. doi: 10.1371/journal.pone.0226617 (PMC6917266; doi:10.1371/journal.pone.0226617)
Supplement: S1 Data Code — (ZIP) [file pone.0226617.s003.zip › S1_data_code/step_1_candidate_mods_populate_table/populate_table.r]

### POPULATE TABLE ###

library(plyr)
setwd("your_directory")


## LOOP ## giglargic_table.csv contains the column names needed to populate the table using all model outputs

## loop through all transposed .csv files created from model outputs

out<-data.frame()
df1<-read.csv("giglargic_table.csv")

filenames<-choose.files(getwd())

for(i in 1:length(filenames)){
  
  df1<-read.csv("giglargic_table.csv")
  
  df2<-read.csv(filenames[i])
  mycols2<-names(df2)
  
  g<-which (names(df1) %in% mycols2)
  
  df1[1,g]<-df2[1,]
  
  out<-rbind(out,df1)
  
  write.csv(out, "pop_table_new.csv")
  
}


## OUTPUT CHECKS ## 

## look in pop_table_new.csv to cross check. AICw and BICw will be different if running a subset of models

dat<-read.csv("train_data_zinb.csv", stringsAsFactors = FALSE)

test<-read.csv("test_data_zinb.csv", stringsAsFactors = FALSE)


mod<-zeroinfl(MC_TOT_CNT ~ wi500min + CH_14_28  + LST_1K_8  | CLAY2, data=dat, dist="negbin", link = "logit")

q<-predict(mod,test)
rmse(test$MC_TOT_CNT,q)


###Calc AICw


library(qpcR)

###AICw


d<-read.csv("pop_table_new.csv")
d<-arrange(d,d$AIC) ## arrange table rows from lowest AIC to highest AIC


library(qpcR)


d$AIC_diff2<- d$AIC - min(d$AIC, na.rm = TRUE) ## calculate AIC difference
d$AICw<-akaike.weights(d$AIC)$weights  ## calculate AIC weights
d$BICw<-akaike.weights(d$BIC)$weights ## calculate BIC weights

library(Rmpfr) ## use to keep cumulative sum from rounding

x<-mpfr(d$AICw, 25)  ## long decimal places to prevent rounding


d$AICw_sum<-cumsum(x)
print(d$AICw_sum)


## the cumulative sum of the first 11 models reaches .99
