# Supplementary material for: Predicting Abundances of Aedes mcintoshi, a primary Rift Valley fever virus mosquito vector
Source: PLoS One. 2019 Dec 17;14(12):e0226617. doi: 10.1371/journal.pone.0226617 (PMC6917266; doi:10.1371/journal.pone.0226617)
Supplement: S1 Data Code — (ZIP) [file pone.0226617.s003.zip › S1_data_code/step_1_candidate_mods_populate_table/test_data_zinb.csv]

COL_CODE	ID	MC_TOT_CNT	JULIAN	LON	LAT	SPECIES	COL_DATE	REGION	SITE	COL_METHOD	SEX	LST_1K_8	LST_1K_16	LST_1K_24	CH_n_14	CH_14_18	CH_14_28	CLAY2	wi500max	wi500min
GSA/S5/9417	3035	285	2009344	39.89833	-0.44538	mcintoshi_Aedes_Neomelaniconion_(Theobald)	12/10/2009 0:00	Garissa	Elhumow	CDC Miniature Light trap	Female	39.17	40.57	42.41	87.65991019	11.55180073	11.55180073	42	14.4511995	8.1658697
GSA/S4/8167	2825	46	2008334	40.24934	-0.43371	mcintoshi_Aedes_Neomelaniconion_(Theobald)	11/29/2008 0:00	Garissa	Elhumow	CDC Miniature Light trap	Female	38.41	40.79	39.29	0	32.80964279	141.1979819	53	14.8465996	8.4306297
NVS/S3/0312	4239	0	2007159	36.32069	-0.71954	mcintoshi_Aedes_Neomelaniconion_(Theobald)	6/8/2007 0:00	Naivasha	Loldia farm	CDC Miniature Light trap	Female	23.29	27.85	29.69	110.4410152	0	44.06370163	21	19.0643997	6.1117101
RAB/S1/0069	4897	2	2007117	39.59685	-3.91563	mcintoshi_Aedes_Neomelaniconion_(Theobald)	4/27/2007 0:00	Rabai	Changombe	CDC Miniature Light trap	Female	34.57	37.09	36.55	133.6298485	0	6.393473148	14	13.8304005	5.8474302
RAB/S3/22412	5434	0	2012177	39.57235	-3.93347	mcintoshi_Aedes_Neomelaniconion_(Theobald)	6/25/2012 0:00	Rabai	Mbarakani	CDC Miniature Light trap	Female	35.17	27.57	27.61	33.34992218	0	7.290948391	14	12.6959	5.60006
GSA/S4/4193	2719	97	2008130	40.24934	-0.43371	mcintoshi_Aedes_Neomelaniconion_(Theobald)	5/9/2008 0:00	Garissa	Elhumow	CDC Miniature Light trap	Female	38.61	33.91	39.25	17.13243866	19.19475317	52.55782461	53	14.8465996	8.4306297
RAB/S2/8274	5305	0	2009117	39.57208	-3.93339	mcintoshi_Aedes_Neomelaniconion_(Theobald)	4/27/2009 0:00	Rabai	Bengo	CDC Miniature Light trap	Female	36.03	42.83	41.35	24.87050199	9.63693428	16.68413496	14	12.6959	5.60006
RAB/S3/8234	5499	1	2009115	39.57261	-3.93625	mcintoshi_Aedes_Neomelaniconion_(Theobald)	4/25/2009 0:00	Rabai	Mbarakani	CDC Miniature Light trap	Female	36.03	42.83	41.35	34.50743627	9.63693428	16.68413496	14	12.6959	5.60006
GSA/S4/7070	2783	3175	2008326	40.24934	-0.43371	mcintoshi_Aedes_Neomelaniconion_(Theobald)	11/21/2008 0:00	Garissa	Elhumow	CDC Miniature Light trap	Female	40.79	39.29	44.55	118.7665777	32.23384953	46.85020877	53	14.8465996	8.4306297
GSA/S4/8993	2868	0	2009332	40.24934	-0.43371	mcintoshi_Aedes_Neomelaniconion_(Theobald)	11/28/2009 0:00	Garissa	Elhumow	CDC Miniature Light trap	Female	39.41	42.79	37.33	16.09076262	0	17.88341808	53	14.8465996	8.4306297
NVS/S3/14978	4321	0	2010041	36.31408	-0.71659	mcintoshi_Aedes_Neomelaniconion_(Theobald)	2/10/2010 0:00	Naivasha	Loldia farm	CDC Miniature Light trap	Female	36.11	35.65	34.03	25.16109634	0	0	27	19.0643997	6.1117101
NVS/S6/1286	4653	0	2007281	36.42533	-0.74456	mcintoshi_Aedes_Neomelaniconion_(Theobald)	10/8/2007 0:00	Naivasha	Kenya Wildlife Service farm	CDC Miniature Light trap	Female	29.77	38.17	28.47	29.31699085	0	42.16044425	21	16.1611996	7.4398098
TND/S2/12824	5869	32	2010169	40.13038	-2.12395	mcintoshi_Aedes_Neomelaniconion_(Theobald)	6/18/2010 0:00	Tana delta	Sera	CDC Miniature Light trap	Female	25.59	30.17	31.21	52.82432652	5.796122551	5.796122551	9	14.7198	7.6989198
NVS/S6/8338	4710	0	2009133	36.42533	-0.74456	mcintoshi_Aedes_Neomelaniconion_(Theobald)	5/13/2009 0:00	Naivasha	Kenya Wildlife Service farm	CDC Miniature Light trap	Female	34.21	30.19	33.81	35.00617981	0	0	21	16.1611996	7.4398098
RAB/S1/8249	5008	0	2009116	39.59694	-3.91331	mcintoshi_Aedes_Neomelaniconion_(Theobald)	4/26/2009 0:00	Rabai	Changombe	CDC Miniature Light trap	Female	37.79	39.35	40.91	24.87050199	9.63693428	16.68413496	14	13.8304005	5.8474302
SKR/S4/1861	5784	3	2007331	36.96346	-1.18884	mcintoshi_Aedes_Neomelaniconion_(Theobald)	11/27/2007 0:00	Sukari	South Africa	CDC Miniature Light trap	Female	32.47	29.85	33.65	25.82911253	34.01027489	51.10511351	67	14.0441999	8.2471304
GSA/S1/0908	2259	109	2007248	39.64086	-0.47197	mcintoshi_Aedes_Neomelaniconion_(Theobald)	9/5/2007 0:00	Garissa	Agricultural training center	CDC Miniature Light trap	Female	41.79	35.33	36.69	0	8.315465927	8.315465927	64	19.0835991	7.9291401
GSA/S4/7177	2786	2890	2008328	40.24934	-0.43371	mcintoshi_Aedes_Neomelaniconion_(Theobald)	11/23/2008 0:00	Garissa	Elhumow	CDC Miniature Light trap	Female	40.79	39.29	44.55	86.5327282	64.46769906	79.0840583	53	14.8465996	8.4306297
NVS/S2/5720	4221	19	2007283	36.38586	-0.67186	mcintoshi_Aedes_Neomelaniconion_(Theobald)	10/10/2007 0:00	Naivasha	Kenya Co-operative Creameries farm	CDC Miniature Light trap	Female	30.99	33.69	28.67	29.88798571	0	18.6358242	32	14.9338999	7.0778699
SKR/S1/21720	5715	12	2010169	36.95563	-1.18399	mcintoshi_Aedes_Neomelaniconion_(Theobald)	6/18/2010 0:00	Sukari	Sukari ranch	CDC Miniature Light trap	Female	27.95	19.23	25.87	7.143250227	20.46769595	20.46769595	67	14.9682999	7.2168999
GSA/S4/18128	2619	650	2009011	40.26706	-0.42092	mcintoshi_Aedes_Neomelaniconion_(Theobald)	1/11/2009 0:00	Garissa	Elhumow	CDC Miniature Light trap	Female	45.45	39.29	42.61	3.113101482	0	0	64	13.8924999	8.5589895
GSA/S4/2928	2651	156	2008102	40.24934	-0.43371	mcintoshi_Aedes_Neomelaniconion_(Theobald)	4/11/2008 0:00	Garissa	Elhumow	CDC Miniature Light trap	Female	39.65	43.43	35.09	16.68153572	36.05218124	52.95843506	53	14.8465996	8.4306297
TND/S4/12898	5994	208	2010171	40.1376	-2.27369	mcintoshi_Aedes_Neomelaniconion_(Theobald)	6/20/2010 0:00	Tana delta	Danisa	CDC Miniature Light trap	Female	27.95	29.19	31.53	105.3657837	0	0	9	14.4986	8.0389795
GSA/S4/2978	2656	203	2008105	40.24934	-0.43371	mcintoshi_Aedes_Neomelaniconion_(Theobald)	4/14/2008 0:00	Garissa	Elhumow	CDC Miniature Light trap	Female	39.65	43.43	35.09	25.02230358	18.02609062	52.95843506	53	14.8465996	8.4306297
GSA/S5/4642	2971	0	2008133	39.89833	-0.44538	mcintoshi_Aedes_Neomelaniconion_(Theobald)	5/12/2008 0:00	Garissa	Diiso	CDC Miniature Light trap	Female	31.47	31.49	40.83	0	9.922016144	49.24507522	42	14.4511995	8.1658697
GSA/S4/8005	2815	800	2008333	40.24934	-0.43371	mcintoshi_Aedes_Neomelaniconion_(Theobald)	11/28/2008 0:00	Garissa	Elhumow	CDC Miniature Light trap	Female	40.79	39.29	44.55	0	65.04349518	141.1979819	53	14.8465996	8.4306297
RAB/S2/22378	5189	0	2012176	39.5742	-3.93101	mcintoshi_Aedes_Neomelaniconion_(Theobald)	6/24/2012 0:00	Rabai	Bengo	CDC Miniature Light trap	Female	36.41	26.85	28.49	33.34992218	7.290948391	7.290948391	14	12.6959	5.60006
RAB/S2/0026	5089	1	2007115	39.57207	-3.93338	mcintoshi_Aedes_Neomelaniconion_(Theobald)	4/25/2007 0:00	Rabai	Bengo	CDC Miniature Light trap	Female	36.11	38.23	36.91	133.6298485	0	14.16093445	14	12.6959	5.60006
GSA/S5/4512	2957	0	2008132	39.89833	-0.44538	mcintoshi_Aedes_Neomelaniconion_(Theobald)	5/11/2008 0:00	Garissa	Diiso	CDC Miniature Light trap	Female	31.47	31.49	40.83	9.922016144	26.56282615	49.24507522	42	14.4511995	8.1658697
SKR/S1/1741	5630	1	2007327	36.95563	-1.18399	mcintoshi_Aedes_Neomelaniconion_(Theobald)	11/23/2007 0:00	Sukari	Sukari ranch	CDC Miniature Light trap	Female	32.21	31.01	32.47	52.74400855	0	32.79724026	67	14.9682999	7.2168999
GSA/S4/12087	2433	1403	2010345	40.26823	-0.41896	mcintoshi_Aedes_Neomelaniconion_(Theobald)	12/11/2010 0:00	Garissa	Elhumow	CDC Miniature Light trap	Female	41.27	37.23	39.27	9.618335247	0	0	64	13.8924999	8.5589895
