# Supplementary material for: Predicting Abundances of Aedes mcintoshi, a primary Rift Valley fever virus mosquito vector
Source: PLoS One. 2019 Dec 17;14(12):e0226617. doi: 10.1371/journal.pone.0226617 (PMC6917266; doi:10.1371/journal.pone.0226617)
Supplement: S1 Data Code — (ZIP) [file pone.0226617.s003.zip › S1_data_code/step_1_candidate_mods_populate_table/train_data_zinb.csv]

COL_CODE	ID	MC_TOT_CNT	JULIAN	LON	LAT	SPECIES	COL_DATE	REGION	SITE	COL_METHOD	SEX	LST_1K_8	LST_1K_16	LST_1K_24	CH_n_14	CH_14_18	CH_14_28	CLAY2	wi500max	wi500min
RAB/S3/0043	5354	0	2007116	39.57119	-3.93527	mcintoshi_Aedes_Neomelaniconion_(Theobald)	4/26/2007 0:00	Rabai	Mbarakani	CDC Miniature Light trap	Female	36.11	38.23	36.91	133.6298485	0	6.393473148	14	12.6959	5.60006
RAB/S2/0077	5095	0	2007118	39.57207	-3.93338	mcintoshi_Aedes_Neomelaniconion_(Theobald)	4/28/2007 0:00	Rabai	Bengo	CDC Miniature Light trap	Female	32.87	36.11	38.23	133.6298485	21.89965248	21.89965248	14	12.6959	5.60006
RAB/S3/0107	5373	5	2007119	39.57119	-3.93527	mcintoshi_Aedes_Neomelaniconion_(Theobald)	4/29/2007 0:00	Rabai	Mbarakani	CDC Miniature Light trap	Female	32.87	36.11	38.23	111.730196	43.79930496	43.79930496	14	12.6959	5.60006
NVS/S2/0298	4202	0	2007158	36.38586	-0.67186	mcintoshi_Aedes_Neomelaniconion_(Theobald)	6/7/2007 0:00	Naivasha	Kenya Co-operative Creameries farm	CDC Miniature Light trap	Female	30.87	31.81	35.59	120.4014149	0	0	32	14.9338999	7.0778699
NVS/S3/0306	4236	0	2007158	36.32069	-0.71954	mcintoshi_Aedes_Neomelaniconion_(Theobald)	6/7/2007 0:00	Naivasha	Loldia farm	CDC Miniature Light trap	Female	23.29	27.85	29.69	110.4410152	0	44.06370163	21	19.0643997	6.1117101
NVS/S3/0371	4256	6	2007160	36.32069	-0.71954	mcintoshi_Aedes_Neomelaniconion_(Theobald)	6/9/2007 0:00	Naivasha	Loldia farm	CDC Miniature Light trap	Female	23.29	23.29	27.85	110.4410152	0	44.06370163	21	19.0643997	6.1117101
NVS/S4/0451	4427	3	2007161	36.39814	-0.70091	mcintoshi_Aedes_Neomelaniconion_(Theobald)	6/10/2007 0:00	Naivasha	KARI farm	CDC Miniature Light trap	Female	27.53	33.27	38.87	89.29005432	0	40.18158722	21	14.2739	7.31603
NVS/S3/0466	4265	0	2007163	36.39814	-0.70091	mcintoshi_Aedes_Neomelaniconion_(Theobald)	6/12/2007 0:00	Naivasha	Loldia farm	CDC Miniature Light trap	Female	27.53	33.27	38.87	89.29005432	0	40.18158722	21	14.2739	7.31603
NVS/S5/0638	4531	0	2007164	36.37311	-0.67475	mcintoshi_Aedes_Neomelaniconion_(Theobald)	6/13/2007 0:00	Naivasha	Marula farm	CDC Miniature Light trap	Female	30.47	32.23	31.59	131.2074013	0	0	21	13.5956001	7.0734701
NVS/S3/0534	4279	0	2007179	36.39814	-0.70091	mcintoshi_Aedes_Neomelaniconion_(Theobald)	6/28/2007 0:00	Naivasha	Loldia farm	CDC Miniature Light trap	Female	24.51	23.23	27.53	13.59491634	40.78474903	130.0748034	21	14.2739	7.31603
RAB/S2/0654	5120	0	2007194	39.57207	-3.93338	mcintoshi_Aedes_Neomelaniconion_(Theobald)	7/13/2007 0:00	Rabai	Bengo	CDC Miniature Light trap	Female	23.65	24.59	25.67	12.58065796	0	0	14	12.6959	5.60006
RAB/S1/0697	4916	0	2007196	39.59685	-3.91563	mcintoshi_Aedes_Neomelaniconion_(Theobald)	7/15/2007 0:00	Rabai	Changombe	CDC Miniature Light trap	Female	23.81	25.05	27.17	18.92934656	6.49410677	6.49410677	14	13.8304005	5.8474302
RAB/S2/0733	5137	0	2007197	39.57207	-3.93338	mcintoshi_Aedes_Neomelaniconion_(Theobald)	7/16/2007 0:00	Rabai	Bengo	CDC Miniature Light trap	Female	23.65	24.59	25.67	12.43523979	6.49410677	6.49410677	14	12.6959	5.60006
RAB/S3/0764	5409	0	2007198	39.57119	-3.93527	mcintoshi_Aedes_Neomelaniconion_(Theobald)	7/17/2007 0:00	Rabai	Mbarakani	CDC Miniature Light trap	Female	27.97	23.65	24.59	25.48419857	6.49410677	6.49410677	14	12.6959	5.60006
RAB/S1/0783	4938	0	2007199	39.59685	-3.91563	mcintoshi_Aedes_Neomelaniconion_(Theobald)	7/18/2007 0:00	Rabai	Changombe	CDC Miniature Light trap	Female	26.99	23.81	25.05	25.48419857	6.49410677	6.49410677	14	13.8304005	5.8474302
GSA/S1/0849	2227	145	2007244	39.64086	-0.47197	mcintoshi_Aedes_Neomelaniconion_(Theobald)	9/1/2007 0:00	Garissa	Agricultural training center	CDC Miniature Light trap	Female	35.33	36.69	36.35	8.315465927	8.315465927	8.315465927	64	19.0835991	7.9291401
GSA/S1/0881	2243	102	2007247	39.64086	-0.47197	mcintoshi_Aedes_Neomelaniconion_(Theobald)	9/4/2007 0:00	Garissa	Agricultural training center	CDC Miniature Light trap	Female	41.79	35.33	36.69	0	8.315465927	8.315465927	64	19.0835991	7.9291401
GSA/S1/0944	2280	56	2007249	39.64086	-0.47197	mcintoshi_Aedes_Neomelaniconion_(Theobald)	9/6/2007 0:00	Garissa	Agricultural training center	CDC Miniature Light trap	Female	41.79	35.33	36.69	0	0	8.315465927	64	19.0835991	7.9291401
NVS/S4/1109	4433	0	2007277	36.39814	-0.70091	mcintoshi_Aedes_Neomelaniconion_(Theobald)	10/4/2007 0:00	Naivasha	KARI farm	CDC Miniature Light trap	Female	39.41	27.63	23.41	9.506345749	0	54.37839078	21	14.2739	7.31603
NVS/S3/5680	4376	10	2007279	36.33769	-0.70445	mcintoshi_Aedes_Neomelaniconion_(Theobald)	10/6/2007 0:00	Naivasha	Loldia farm	CDC Miniature Light trap	Female	30.97	31.23	25.81	18.68983555	0	57.17329217	21	15.3587999	6.3896298
NVS/S5/6161	4614	6	2007282	36.37311	-0.67475	mcintoshi_Aedes_Neomelaniconion_(Theobald)	10/9/2007 0:00	Naivasha	Marula farm	CDC Miniature Light trap	Female	29.95	32.63	29.59	29.88798571	0	37.2716484	21	13.5956001	7.0734701
SKR/S2/1767	5732	2	2007328	36.9557	-1.18165	mcintoshi_Aedes_Neomelaniconion_(Theobald)	11/24/2007 0:00	Sukari	Potea	CDC Miniature Light trap	Female	31.45	30.93	37.11	59.83938742	13.84924889	36.84467984	67	14.9682999	7.2168999
SKR/S3/1793	5762	0	2007330	36.95816	-1.18266	mcintoshi_Aedes_Neomelaniconion_(Theobald)	11/26/2007 0:00	Sukari	Sukari cattle dip	CDC Miniature Light trap	Female	31.45	30.93	37.11	25.82911253	34.01027489	51.10511351	67	14.9682999	7.2168999
SKR/S1/1975	5696	15	2007332	36.95563	-1.18399	mcintoshi_Aedes_Neomelaniconion_(Theobald)	11/28/2007 0:00	Sukari	Sukari ranch	CDC Miniature Light trap	Female	32.21	31.01	32.47	31.76799774	34.01027489	51.10511351	67	14.9682999	7.2168999
SKR/S1/2044	5710	3	2007333	36.95563	-1.18399	mcintoshi_Aedes_Neomelaniconion_(Theobald)	11/29/2007 0:00	Sukari	Sukari ranch	CDC Miniature Light trap	Female	32.21	31.01	32.47	31.76799774	20.161026	44.27798176	67	14.9682999	7.2168999
GSA/S4/2075	2634	2625	2007339	40.24934	-0.43371	mcintoshi_Aedes_Neomelaniconion_(Theobald)	12/5/2007 0:00	Garissa	Elhumow	CDC Miniature Light trap		32.73	32.09	41.15	6.010109425	0	138.5216684	53	14.8465996	8.4306297
GSA/S5/2217	2928	332	2007340	39.89833	-0.44538	mcintoshi_Aedes_Neomelaniconion_(Theobald)	12/6/2007 0:00	Garissa	Diiso	CDC Miniature Light trap		29.71	30.29	39.61	36.82403946	0	68.02419662	42	14.4511995	8.1658697
GSA/S6/2245	3039	8	2007341	39.89833	-0.44538	mcintoshi_Aedes_Neomelaniconion_(Theobald)	12/7/2007 0:00	Garissa	Hagarbul	CDC Miniature Light trap	Female	29.71	30.29	39.61	36.82403946	0	68.02419662	42	14.4511995	8.1658697
GSA/S1/2270	2300	7	2007342	39.64086	-0.47197	mcintoshi_Aedes_Neomelaniconion_(Theobald)	12/8/2007 0:00	Garissa	Agricultural training center	CDC Miniature Light trap	Female	35.43	32.71	28.49	33.64191341	0	67.39121818	64	19.0835991	7.9291401
GSA/S4/2277	2643	179	2007343	40.24934	-0.43371	mcintoshi_Aedes_Neomelaniconion_(Theobald)	12/9/2007 0:00	Garissa	Elhumow	CDC Miniature Light trap	Female	33.57	32.73	32.09	16.24564171	6.010109425	133.5334401	53	14.8465996	8.4306297
RAB/S1/2571	4965	0	2008042	39.59685	-3.91563	mcintoshi_Aedes_Neomelaniconion_(Theobald)	2/11/2008 0:00	Rabai	Changombe	CDC Miniature Light trap	Female	38.09	37.73	37.37	16.34258485	14.9049511	33.7359314	14	13.8304005	5.8474302
RAB/S2/2593	5245	0	2008043	39.57207	-3.93338	mcintoshi_Aedes_Neomelaniconion_(Theobald)	2/12/2008 0:00	Rabai	Bengo	CDC Miniature Light trap	Female	38.51	32.03	25.57	7.399614573	14.9049511	33.7359314	14	12.6959	5.60006
RAB/S2/2606	5257	0	2008044	39.57207	-3.93338	mcintoshi_Aedes_Neomelaniconion_(Theobald)	2/13/2008 0:00	Rabai	Bengo	CDC Miniature Light trap	Female	38.51	32.03	25.57	7.399614573	14.9049511	33.7359314	14	12.6959	5.60006
RAB/S1/2637	4981	0	2008045	39.59685	-3.91563	mcintoshi_Aedes_Neomelaniconion_(Theobald)	2/14/2008 0:00	Rabai	Changombe	CDC Miniature Light trap	Female	38.09	37.73	37.37	7.399614573	14.9049511	24.32044125	14	13.8304005	5.8474302
GSA/S5/2939	2938	6	2008103	39.89833	-0.44538	mcintoshi_Aedes_Neomelaniconion_(Theobald)	4/12/2008 0:00	Garissa	Diiso	CDC Miniature Light trap	Female	34.65	37.33	30.95	6.956767559	27.82707024	48.60320282	42	14.4511995	8.1658697
GSA/S4/3046	2670	308	2008106	40.24934	-0.43371	mcintoshi_Aedes_Neomelaniconion_(Theobald)	4/15/2008 0:00	Garissa	Elhumow	CDC Miniature Light trap	Female	39.65	43.43	35.09	33.36307144	0	52.95843506	53	14.8465996	8.4306297
GSA/S4/3090	2680	144	2008108	40.24934	-0.43371	mcintoshi_Aedes_Neomelaniconion_(Theobald)	4/17/2008 0:00	Garissa	Elhumow	CDC Miniature Light trap	Female	39.65	43.43	35.09	33.36307144	0	52.95843506	53	14.8465996	8.4306297
GSA/S4/4009	2689	444	2008109	40.24934	-0.43371	mcintoshi_Aedes_Neomelaniconion_(Theobald)	4/18/2008 0:00	Garissa	Elhumow	CDC Miniature Light trap	Female	39.65	43.43	35.09	33.36307144	0	52.95843506	53	14.8465996	8.4306297
GSA/S6/4053	3044	9	2008110	40.24934	-0.43371	mcintoshi_Aedes_Neomelaniconion_(Theobald)	4/19/2008 0:00	Garissa	Hagarbul	CDC Miniature Light trap	Female	39.25	39.65	43.43	33.36307144	0	52.95843506	53	14.8465996	8.4306297
GSA/S4/4073	2707	112	2008111	40.24934	-0.43371	mcintoshi_Aedes_Neomelaniconion_(Theobald)	4/20/2008 0:00	Garissa	Elhumow	CDC Miniature Light trap	Female	39.25	39.65	43.43	33.36307144	0	46.19593334	53	14.8465996	8.4306297
GSA/S1/4140	2318	5	2008129	39.64086	-0.47197	mcintoshi_Aedes_Neomelaniconion_(Theobald)	5/8/2008 0:00	Garissa	Agricultural training center	CDC Miniature Light trap	Female	37.07	36.99	38.63	0	61.61702347	86.233778	64	19.0835991	7.9291401
GSA/S1/5414	2323	0	2008131	39.64086	-0.47197	mcintoshi_Aedes_Neomelaniconion_(Theobald)	5/10/2008 0:00	Garissa	Agricultural training center	CDC Miniature Light trap	Female	37.07	36.99	38.63	0	30.07419014	86.233778	64	19.0835991	7.9291401
GSA/S5/4215	2942	0	2008131	39.89833	-0.44538	mcintoshi_Aedes_Neomelaniconion_(Theobald)	5/10/2008 0:00	Garissa	Diiso	CDC Miniature Light trap	Female	31.47	31.49	40.83	9.922016144	16.64081001	39.32305908	42	14.4511995	8.1658697
GSA/S4/5388	2776	0	2008131	40.24934	-0.43371	mcintoshi_Aedes_Neomelaniconion_(Theobald)	5/10/2008 0:00	Garissa	Elhumow	CDC Miniature Light trap	Female	38.61	33.91	39.25	17.13243866	19.19475317	35.87628889	53	14.8465996	8.4306297
GSA/S4/4436	2723	0	2008132	40.24934	-0.43371	mcintoshi_Aedes_Neomelaniconion_(Theobald)	5/11/2008 0:00	Garissa	Elhumow	CDC Miniature Light trap	Female	38.61	33.91	39.25	17.13243866	36.32719183	44.66795969	53	14.8465996	8.4306297
GSA/S4/4581	2731	0	2008133	40.24934	-0.43371	mcintoshi_Aedes_Neomelaniconion_(Theobald)	5/12/2008 0:00	Garissa	Elhumow	CDC Miniature Light trap	Female	38.61	33.91	39.25	0	23.53068972	44.66795969	53	14.8465996	8.4306297
GSA/S5/4723	2979	0	2008134	39.89833	-0.44538	mcintoshi_Aedes_Neomelaniconion_(Theobald)	5/13/2008 0:00	Garissa	Diiso	CDC Miniature Light trap	Female	35.39	31.47	31.49	0	9.922016144	49.24507522	42	14.4511995	8.1658697
GSA/S4/4682	2747	0	2008134	40.24934	-0.43371	mcintoshi_Aedes_Neomelaniconion_(Theobald)	5/13/2008 0:00	Garissa	Elhumow	CDC Miniature Light trap	Female	39.93	38.61	33.91	0	17.13243866	44.66795969	53	14.8465996	8.4306297
GSA/S5/4935	2991	0	2008135	39.89833	-0.44538	mcintoshi_Aedes_Neomelaniconion_(Theobald)	5/14/2008 0:00	Garissa	Diiso	CDC Miniature Light trap	Female	35.39	31.47	31.49	0	9.922016144	26.56282615	42	14.4511995	8.1658697
GSA/S4/4761	2755	0	2008135	40.24934	-0.43371	mcintoshi_Aedes_Neomelaniconion_(Theobald)	5/14/2008 0:00	Garissa	Elhumow	CDC Miniature Light trap	Female	39.93	38.61	33.91	0	17.13243866	36.32719183	53	14.8465996	8.4306297
GSA/S4/5022	2767	0	2008136	40.24934	-0.43371	mcintoshi_Aedes_Neomelaniconion_(Theobald)	5/15/2008 0:00	Garissa	Elhumow	CDC Miniature Light trap	Female	39.93	38.61	33.91	0	17.13243866	36.32719183	53	14.8465996	8.4306297
GSA/S5/5352	3003	0	2008137	39.89833	-0.44538	mcintoshi_Aedes_Neomelaniconion_(Theobald)	5/16/2008 0:00	Garissa	Diiso	CDC Miniature Light trap	Female	35.39	31.47	31.49	0	0	26.56282615	42	14.4511995	8.1658697
GSA/S5/7161	3013	359	2008327	39.89833	-0.44538	mcintoshi_Aedes_Neomelaniconion_(Theobald)	11/22/2008 0:00	Garissa	Diiso	CDC Miniature Light trap	Female	37.97	39.15	41.27	49.76689816	72.72475433	75.98525071	42	14.4511995	8.1658697
GSA/S4/7338	2793	2040	2008329	40.24934	-0.43371	mcintoshi_Aedes_Neomelaniconion_(Theobald)	11/24/2008 0:00	Garissa	Elhumow	CDC Miniature Light trap	Female	40.79	39.29	44.55	65.04349518	96.70155145	108.3883391	53	14.8465996	8.4306297
GSA/S4/7654	2799	2000	2008330	40.24934	-0.43371	mcintoshi_Aedes_Neomelaniconion_(Theobald)	11/25/2008 0:00	Garissa	Elhumow	CDC Miniature Light trap	Female	40.79	39.29	44.55	32.80964279	118.7665777	141.1979819	53	14.8465996	8.4306297
GSA/S4/7725	2803	2680	2008331	40.24934	-0.43371	mcintoshi_Aedes_Neomelaniconion_(Theobald)	11/26/2008 0:00	Garissa	Elhumow	CDC Miniature Light trap	Female	40.79	39.29	44.55	0	97.27734471	141.1979819	53	14.8465996	8.4306297
GSA/S5/7988	3019	280	2008332	39.89833	-0.44538	mcintoshi_Aedes_Neomelaniconion_(Theobald)	11/27/2008 0:00	Garissa	Diiso	CDC Miniature Light trap	Female	37.97	39.15	41.27	0	28.98839665	101.713151	42	14.4511995	8.1658697
GSA/S4/7967	2812	621	2008332	40.24934	-0.43371	mcintoshi_Aedes_Neomelaniconion_(Theobald)	11/27/2008 0:00	Garissa	Elhumow	CDC Miniature Light trap	Female	40.79	39.29	44.55	0	86.5327282	141.1979819	53	14.8465996	8.4306297
RAB/S3/8175	5477	0	2009112	39.57261	-3.93625	mcintoshi_Aedes_Neomelaniconion_(Theobald)	4/22/2009 0:00	Rabai	Mbarakani	CDC Miniature Light trap	Female	36.03	42.83	41.35	21.01161146	7.04720068	7.04720068	14	12.6959	5.60006
RAB/S2/8190	5284	8	2009113	39.57208	-3.93339	mcintoshi_Aedes_Neomelaniconion_(Theobald)	4/23/2009 0:00	Rabai	Bengo	CDC Miniature Light trap	Female	36.03	42.83	41.35	21.01161146	7.04720068	7.04720068	14	12.6959	5.60006
RAB/S1/8228	5001	0	2009114	39.59694	-3.91331	mcintoshi_Aedes_Neomelaniconion_(Theobald)	4/24/2009 0:00	Rabai	Changombe	CDC Miniature Light trap	Female	37.79	39.35	40.91	21.01161146	0	7.04720068	14	13.8304005	5.8474302
RAB/S3/8224	5494	6	2009114	39.57261	-3.93625	mcintoshi_Aedes_Neomelaniconion_(Theobald)	4/24/2009 0:00	Rabai	Mbarakani	CDC Miniature Light trap	Female	36.03	42.83	41.35	21.01161146	0	7.04720068	14	12.6959	5.60006
GSA/S1/5454	2339	0	2009128	39.64086	-0.47197	mcintoshi_Aedes_Neomelaniconion_(Theobald)	5/8/2009 0:00	Garissa	Agricultural training center	CDC Miniature Light trap	Female	40.19	42.47	37.43	0	0	15.21748734	64	19.0835991	7.9291401
NVS/S6/8295	4692	1	2009129	36.42533	-0.74456	mcintoshi_Aedes_Neomelaniconion_(Theobald)	5/9/2009 0:00	Naivasha	Kenya Wildlife Service farm	CDC Miniature Light trap	Female	34.21	30.19	33.81	0	0	37.95307922	21	16.1611996	7.4398098
NVS/S3/8302	4415	0	2009130	36.33769	-0.70445	mcintoshi_Aedes_Neomelaniconion_(Theobald)	5/10/2009 0:00	Naivasha	Loldia farm	CDC Miniature Light trap	Female	36.91	31.25	37.61	26.67056084	0	66.23729134	21	15.3587999	6.3896298
NVS/S5/8304	4634	0	2009131	36.37311	-0.67475	mcintoshi_Aedes_Neomelaniconion_(Theobald)	5/11/2009 0:00	Naivasha	Marula farm	CDC Miniature Light trap	Female	32.01	30.43	35.05	16.92392159	0	46.0810051	21	13.5956001	7.0734701
NVS/S6/8389	4732	0	2009132	36.42533	-0.74456	mcintoshi_Aedes_Neomelaniconion_(Theobald)	5/12/2009 0:00	Naivasha	Kenya Wildlife Service farm	CDC Miniature Light trap	Female	34.21	30.19	33.81	35.00617981	0	0	21	16.1611996	7.4398098
NVS/S6/8364	4721	0	2009135	36.42533	-0.74456	mcintoshi_Aedes_Neomelaniconion_(Theobald)	5/15/2009 0:00	Naivasha	Kenya Wildlife Service farm	CDC Miniature Light trap	Female	25.59	34.21	30.19	49.25933838	0	0	21	16.1611996	7.4398098
RAB/S2/8604	5337	0	2009171	39.57207	-3.93338	mcintoshi_Aedes_Neomelaniconion_(Theobald)	6/20/2009 0:00	Rabai	Bengo	CDC Miniature Light trap	Female	24.23	33.87	31.05	84.04423523	159.4346695	159.4346695	14	12.6959	5.60006
RAB/S1/8522	5025	1	2009173	39.59685	-3.91563	mcintoshi_Aedes_Neomelaniconion_(Theobald)	6/22/2009 0:00	Rabai	Changombe	CDC Miniature Light trap	Female	23.45	27.61	31.81	0	159.4346695	159.4346695	14	13.8304005	5.8474302
RAB/S2/8550	5315	0	2009174	39.57207	-3.93338	mcintoshi_Aedes_Neomelaniconion_(Theobald)	6/23/2009 0:00	Rabai	Bengo	CDC Miniature Light trap	Female	27.97	24.23	33.87	0	159.4346695	159.4346695	14	12.6959	5.60006
RAB/S3/8572	5516	0	2009175	39.57261	-3.93625	mcintoshi_Aedes_Neomelaniconion_(Theobald)	6/24/2009 0:00	Rabai	Mbarakani	CDC Miniature Light trap	Female	27.97	24.23	33.87	0	84.04423523	159.4346695	14	12.6959	5.60006
RAB/S2/8603	5336	0	2009176	39.57207	-3.93338	mcintoshi_Aedes_Neomelaniconion_(Theobald)	6/25/2009 0:00	Rabai	Bengo	CDC Miniature Light trap	Female	27.97	24.23	33.87	0	0	159.4346695	14	12.6959	5.60006
RAB/S1/8587	5052	0	2009176	39.59685	-3.91563	mcintoshi_Aedes_Neomelaniconion_(Theobald)	6/25/2009 0:00	Rabai	Changombe	CDC Miniature Light trap	Female	29.13	23.45	27.61	0	0	159.4346695	14	13.8304005	5.8474302
GSA/S1/0867	2233	45	2009246	39.64086	-0.47197	mcintoshi_Aedes_Neomelaniconion_(Theobald)	9/3/2009 0:00	Garissa	Agricultural training center	CDC Miniature Light trap	Female	39.33	38.79	41.29	0	0	0	64	19.0835991	7.9291401
GSA/S5/16928	2921	1962	2009285	39.89833	-0.44538	mcintoshi_Aedes_Neomelaniconion_(Theobald)	10/12/2009 0:00	Garissa	Diiso	CDC Miniature Light trap	Female	46.55	37.37	45.81	0	0	3.404997349	42	14.4511995	8.1658697
GSA/S4/18094	2611	786	2009296	40.26706	-0.42092	mcintoshi_Aedes_Neomelaniconion_(Theobald)	10/23/2009 0:00	Garissa	Elhumow	CDC Miniature Light trap	Female	38.37	46.97	48.71	117.0676785	0	0	64	13.8924999	8.5589895
GSA/S4/8686	2835	3898	2009297	40.24934	-0.43371	mcintoshi_Aedes_Neomelaniconion_(Theobald)	10/24/2009 0:00	Garissa	Elhumow	CDC Miniature Light trap	Female	37.69	42.83	44.29	108.1263733	0	0	53	14.8465996	8.4306297
GSA/S5/8711	3027	98	2009298	40.24934	-0.43371	mcintoshi_Aedes_Neomelaniconion_(Theobald)	10/25/2009 0:00	Garissa	Diiso	CDC Miniature Light trap	Female	37.69	42.83	44.29	108.1263733	0	0	53	14.8465996	8.4306297
GSA/S3/8729	2369	289	2009300	40.24934	-0.43371	mcintoshi_Aedes_Neomelaniconion_(Theobald)	10/27/2009 0:00	Garissa	Bangale	CDC Miniature Light trap	Female	37.69	42.83	44.29	108.1263733	0	0	53	14.8465996	8.4306297
GSA/S4/8740	2841	3878	2009301	40.24934	-0.43371	mcintoshi_Aedes_Neomelaniconion_(Theobald)	10/28/2009 0:00	Garissa	Elhumow	CDC Miniature Light trap	Female	37.69	42.83	44.29	136.1931801	0	0	53	14.8465996	8.4306297
GSA/S4/8783	2846	468	2009303	40.24934	-0.43371	mcintoshi_Aedes_Neomelaniconion_(Theobald)	10/30/2009 0:00	Garissa	Elhumow	CDC Miniature Light trap	Female	37.51	37.69	42.83	107.6600189	56.59996796	56.59996796	53	14.8465996	8.4306297
GSA/S4/17154	2574	2225	2009304	40.26706	-0.42092	mcintoshi_Aedes_Neomelaniconion_(Theobald)	10/31/2009 0:00	Garissa	Elhumow	CDC Miniature Light trap	Female	40.63	38.37	46.97	96.21776771	106.9412537	106.9412537	64	13.8924999	8.5589895
GSA/S4/8933	2859	1274	2009305	40.24934	-0.43371	mcintoshi_Aedes_Neomelaniconion_(Theobald)	11/1/2009 0:00	Garissa	Elhumow	CDC Miniature Light trap	Female	37.51	37.69	42.83	72.94154119	98.352417	98.352417	53	14.8465996	8.4306297
GSA/S4/9407	2885	245	2009343	40.24934	-0.43371	mcintoshi_Aedes_Neomelaniconion_(Theobald)	12/9/2009 0:00	Garissa	Elhumow	CDC Miniature Light trap	Female	37.39	43.29	39.41	90.125062	7.426207066	7.426207066	53	14.8465996	8.4306297
GSA/S4/17483	2591	3109	2009346	40.26706	-0.42092	mcintoshi_Aedes_Neomelaniconion_(Theobald)	12/12/2009 0:00	Garissa	Elhumow	CDC Miniature Light trap	Female	35.55	45.09	40.37	105.2917824	20.1310215	20.1310215	64	13.8924999	8.5589895
BAR/S1/10805	1	0	2009346	36.07667	0.45013	mcintoshi_Aedes_Neomelaniconion_(Theobald)	12/12/2009 0:00	Baringo	Longumgum	CDC Miniature Light trap	Female	48.71	33.97	51.65	70.02804565	3.565254211	3.565254211	24	13.9710999	7.4658298
GSA/S4/10988	2406	1302	2009349	40.24953	-0.43359	mcintoshi_Aedes_Neomelaniconion_(Theobald)	12/15/2009 0:00	Garissa	Elhumow	CDC Miniature Light trap	Female	37.39	43.29	39.41	104.2766819	8.66455555	16.09076262	53	14.8465996	8.4306297
GSA/S4/17049	2564	4426	2009350	40.26706	-0.42092	mcintoshi_Aedes_Neomelaniconion_(Theobald)	12/16/2009 0:00	Garissa	Elhumow	CDC Miniature Light trap	Female	38.19	35.55	45.09	105.2917824	22.50366402	42.63468552	64	13.8924999	8.5589895
NVS/S7/12593	4751	4	2010037	36.44215	-0.64845	mcintoshi_Aedes_Neomelaniconion_(Theobald)	2/6/2010 0:00	Naivasha	Chapachura	CDC Miniature Light trap	Female	37.61	31.21	23.65	23.90522146	0	0	27	14.6007996	5.6575799
NVS/S5/15110	4554	29	2010069	36.37311	-0.67475	mcintoshi_Aedes_Neomelaniconion_(Theobald)	3/10/2010 0:00	Naivasha	Marula farm	CDC Miniature Light trap	Female	31.05	31.93	36.55	49.856637	26.00801134	59.3095231	21	13.5956001	7.0734701
NVS/S9/15254	4775	15	2010100	36.41196	-0.68523	mcintoshi_Aedes_Neomelaniconion_(Theobald)	4/10/2010 0:00	Naivasha	Delamere farm	CDC Miniature Light trap	Female	26.23	26.27	29.01	110.6107826	70.7122221	79.03491974	32	15.3371	7.4637799
SKR/S3/11990	5753	10	2010112	36.95816	-1.18266	mcintoshi_Aedes_Neomelaniconion_(Theobald)	4/22/2010 0:00	Sukari	Sukari cattle dip	CDC Miniature Light trap	Female	29.97	31.25	26.89	36.80869293	0	141.9948101	67	14.9682999	7.2168999
SKR/S1/15648	5571	121	2010112	36.95563	-1.18399	mcintoshi_Aedes_Neomelaniconion_(Theobald)	4/22/2010 0:00	Sukari	Sukari ranch	CDC Miniature Light trap	Female	28.57	30.69	25.97	36.80869293	0	141.9948101	67	14.9682999	7.2168999
SKR/S1/15609	5553	66	2010113	36.95563	-1.18399	mcintoshi_Aedes_Neomelaniconion_(Theobald)	4/23/2010 0:00	Sukari	Sukari ranch	CDC Miniature Light trap	Female	28.57	30.69	25.97	36.80869293	0	118.1042614	67	14.9682999	7.2168999
SKR/S1/15981	5602	13	2010114	36.95563	-1.18399	mcintoshi_Aedes_Neomelaniconion_(Theobald)	4/24/2010 0:00	Sukari	Sukari ranch	CDC Miniature Light trap	Female	28.57	30.69	25.97	36.80869293	0	118.1042614	67	14.9682999	7.2168999
SKR/S1/18471	5642	80	2010115	36.95563	-1.18399	mcintoshi_Aedes_Neomelaniconion_(Theobald)	4/25/2010 0:00	Sukari	Sukari ranch	CDC Miniature Light trap	Female	28.57	30.69	25.97	36.80869293	0	118.1042614	67	14.9682999	7.2168999
NVS/S6/12821	4651	4	2010126	36.42997	-0.74262	mcintoshi_Aedes_Neomelaniconion_(Theobald)	5/6/2010 0:00	Naivasha	Kenya Wildlife Service farm	CDC Miniature Light trap	Female	17.65	26.37	23.39	59.54986191	33.0409317	49.56139755	21	16.1611996	7.4398098
NVS/S4/16658	4453	35	2010130	36.39625	-0.69403	mcintoshi_Aedes_Neomelaniconion_(Theobald)	5/10/2010 0:00	Naivasha	KARI farm	CDC Miniature Light trap	Female	26.21	25.73	21.11	62.72347831	15.64150238	70.38253212	21	14.2739	7.31603
GSA/S4/12194	2445	9	2010133	40.26823	-0.41896	mcintoshi_Aedes_Neomelaniconion_(Theobald)	5/13/2010 0:00	Garissa	Elhumow	CDC Miniature Light trap	Female	28.47	29.59	29.49	25.75071049	15.9988308	35.2445221	64	13.8924999	8.5589895
GSA/S4/12426	2500	119	2010134	40.26706	-0.42092	mcintoshi_Aedes_Neomelaniconion_(Theobald)	5/14/2010 0:00	Garissa	Elhumow	CDC Miniature Light trap	Female	33.79	28.47	29.59	16.19002152	9.560688972	35.2445221	64	13.8924999	8.5589895
GSA/S4/12218	2454	9	2010135	40.26823	-0.41896	mcintoshi_Aedes_Neomelaniconion_(Theobald)	5/15/2010 0:00	Garissa	Elhumow	CDC Miniature Light trap	Female	33.79	28.47	29.59	16.19002152	17.65569973	43.33953285	64	13.8924999	8.5589895
GSA/S5/12228	2891	0	2010136	39.89833	-0.44538	mcintoshi_Aedes_Neomelaniconion_(Theobald)	5/16/2010 0:00	Garissa	Diiso	CDC Miniature Light trap	Female	39.35	36.63	35.05	7.65749979	5.660738945	16.17849064	42	14.4511995	8.1658697
GSA/S5/12262	2905	0	2010137	39.89833	-0.44538	mcintoshi_Aedes_Neomelaniconion_(Theobald)	5/17/2010 0:00	Garissa	Diiso	CDC Miniature Light trap	Female	39.35	36.63	35.05	7.65749979	5.660738945	5.660738945	42	14.4511995	8.1658697
GSA/S4/12310	2469	27	2010139	40.26823	-0.41896	mcintoshi_Aedes_Neomelaniconion_(Theobald)	5/19/2010 0:00	Garissa	Elhumow	CDC Miniature Light trap	Female	33.79	28.47	29.59	4.047505379	16.19002152	32.18885231	64	13.8924999	8.5589895
GSA/S4/12330	2486	48	2010140	40.26706	-0.42092	mcintoshi_Aedes_Neomelaniconion_(Theobald)	5/20/2010 0:00	Garissa	Elhumow	CDC Miniature Light trap	Female	33.79	28.47	29.59	0	8.095010758	32.18885231	64	13.8924999	8.5589895
TND/S4/15517	6012	0	2010168	40.1376	-2.27369	mcintoshi_Aedes_Neomelaniconion_(Theobald)	6/17/2010 0:00	Tana delta	Danisa	CDC Miniature Light trap	Female	27.95	29.19	31.53	105.3657837	0	0	9	14.4986	8.0389795
TND/S5/20695	6052	0	2010168	40.18254	-2.43203	mcintoshi_Aedes_Neomelaniconion_(Theobald)	6/17/2010 0:00	Tana delta	Mtetemo	CDC Miniature Light trap	Female	23.43	26.03	28.23	64.53314972	0	0	26	14.7876997	7.4976401
TND/S2/21083	5932	0	2010168	40.13038	-2.12395	mcintoshi_Aedes_Neomelaniconion_(Theobald)	6/17/2010 0:00	Tana delta	Sera	CDC Miniature Light trap	Female	25.59	30.17	31.21	39.16004277	0	0	9	14.7198	7.6989198
TND/S5/20755	6060	0	2010169	40.18254	-2.43203	mcintoshi_Aedes_Neomelaniconion_(Theobald)	6/18/2010 0:00	Tana delta	Mtetemo	CDC Miniature Light trap	Female	23.43	26.03	28.23	64.53314972	0	0	26	14.7876997	7.4976401
TND/S2/21560	5943	0	2010170	40.13038	-2.12395	mcintoshi_Aedes_Neomelaniconion_(Theobald)	6/19/2010 0:00	Tana delta	Sera	CDC Miniature Light trap	Female	25.59	30.17	31.21	47.02820396	5.796122551	5.796122551	9	14.7198	7.6989198
TND/S5/12959	6026	1031	2010173	40.18254	-2.43203	mcintoshi_Aedes_Neomelaniconion_(Theobald)	6/22/2010 0:00	Tana delta	Mtetemo	CDC Miniature Light trap	Female	23.43	26.03	28.23	64.53314972	0	0	26	14.7876997	7.4976401
TND/S2/21021	5927	2	2010173	40.13038	-2.12395	mcintoshi_Aedes_Neomelaniconion_(Theobald)	6/22/2010 0:00	Tana delta	Sera	CDC Miniature Light trap	Female	25.59	30.17	31.21	57.42494106	10.40258122	10.40258122	9	14.7198	7.6989198
BAR/S1/13755	29	0	2010266	36.07905	0.44551	mcintoshi_Aedes_Neomelaniconion_(Theobald)	9/23/2010 0:00	Baringo	Longumgum	CDC Miniature Light trap	Female	42.25	37.23	35.61	39.05365372	21.67592907	106.1449995	24	13.9710999	7.4658298
GSA/S4/16416	2550	84	2010330	40.26706	-0.42092	mcintoshi_Aedes_Neomelaniconion_(Theobald)	11/26/2010 0:00	Garissa	Elhumow	CDC Miniature Light trap	Female	39.27	38.29	40.03	0	99.5997467	99.5997467	64	13.8924999	8.5589895
GSA/S4/16159	2519	578	2010331	40.26706	-0.42092	mcintoshi_Aedes_Neomelaniconion_(Theobald)	11/27/2010 0:00	Garissa	Elhumow	CDC Miniature Light trap	Female	39.27	38.29	40.03	0	99.5997467	99.5997467	64	13.8924999	8.5589895
GSA/S4/16210	2526	715	2010332	40.26706	-0.42092	mcintoshi_Aedes_Neomelaniconion_(Theobald)	11/28/2010 0:00	Garissa	Elhumow	CDC Miniature Light trap	Female	39.27	38.29	40.03	0	49.79987335	99.5997467	64	13.8924999	8.5589895
GSA/S4/16244	2534	290	2010333	40.26706	-0.42092	mcintoshi_Aedes_Neomelaniconion_(Theobald)	11/29/2010 0:00	Garissa	Elhumow	CDC Miniature Light trap	Female	39.27	38.29	40.03	0	0	99.5997467	64	13.8924999	8.5589895
NVS/S3/21827	4352	0	2012151	36.30135	-0.70177	mcintoshi_Aedes_Neomelaniconion_(Theobald)	5/30/2012 0:00	Naivasha	Loldia farm	CDC Miniature Light trap	Female	24.47	25.01	23.51	36.99742889	33.53310013	145.5579862	32	16.8313999	5.9096799
NVS/S4/21904	4470	32	2012152	36.39707	-0.694	mcintoshi_Aedes_Neomelaniconion_(Theobald)	5/31/2012 0:00	Naivasha	KARI farm	CDC Miniature Light trap	Female	23.95	20.43	24.19	27.01074219	0	120.2806873	21	14.2739	7.31603
NVS/S5/21991	4579	6	2012153	36.36074	-0.67609	mcintoshi_Aedes_Neomelaniconion_(Theobald)	6/1/2012 0:00	Naivasha	Marula farm	CDC Miniature Light trap	Female	23.47	22.85	23.67	27.01074219	27.01074219	140.1149545	21	14.0654001	6.74052
NVS/S9/22040	4797	8	2012154	36.41254	-0.67834	mcintoshi_Aedes_Neomelaniconion_(Theobald)	6/2/2012 0:00	Naivasha	Delamere farm	CDC Miniature Light trap	Female	24.95	26.49	21.99	0	36.8354187	122.9775286	32	15.3371	7.4637799
RAB/S4/22303	5538	1	2012174	39.58525	-3.91778	mcintoshi_Aedes_Neomelaniconion_(Theobald)	6/22/2012 0:00	Rabai	Majengo	CDC Miniature Light trap	Female	29.15	28.43	27.71	16.14226151	7.290948391	7.290948391	14	15.3769999	5.63063
RAB/S2/22339	5173	2	2012175	39.5742	-3.93101	mcintoshi_Aedes_Neomelaniconion_(Theobald)	6/23/2012 0:00	Rabai	Bengo	CDC Miniature Light trap	Female	36.41	26.85	28.49	27.25253487	7.290948391	7.290948391	14	12.6959	5.60006
RAB/S2/22434	5205	0	2012177	39.5742	-3.93101	mcintoshi_Aedes_Neomelaniconion_(Theobald)	6/25/2012 0:00	Rabai	Bengo	CDC Miniature Light trap	Female	36.41	26.85	28.49	33.34992218	0	7.290948391	14	12.6959	5.60006
RAB/S2/22450	5212	0	2012178	39.5742	-3.93101	mcintoshi_Aedes_Neomelaniconion_(Theobald)	6/26/2012 0:00	Rabai	Bengo	CDC Miniature Light trap	Female	36.41	26.85	28.49	33.34992218	0	7.290948391	14	12.6959	5.60006
NVS/S9/22116	4825	0	2012184	36.41314	-0.67783	mcintoshi_Aedes_Neomelaniconion_(Theobald)	7/2/2012 0:00	Naivasha	Delamere farm	CDC Miniature Light trap	Female	26.55	21.77	24.77	0	0	64.16142654	32	15.3371	7.4637799
