# Supplementary material for: Predicting Abundances of Aedes mcintoshi, a primary Rift Valley fever virus mosquito vector
Source: PLoS One. 2019 Dec 17;14(12):e0226617. doi: 10.1371/journal.pone.0226617 (PMC6917266; doi:10.1371/journal.pone.0226617)
Supplement: S1 Data Code — (ZIP) [file pone.0226617.s003.zip › S1_data_code/step_2_weighted_mod_avg/weighted_mod_avg.r]

setwd("your_directory")

library(pscl)

train<-read.csv("train_data_zinb.csv")
t<-read.csv("test_data_zinb.csv")

##m1 wimin, P_0_14, LST_24, clay
##m2 wimin, LST_24, clay
##m3 wimin, P_0_14, LST_8, clay
##m4 wimin, P_0_14, LST_16, clay
##m5 wimin, P_0_14
##m6 wimin, P_14_28, LST_24, clay
##m7 wimin, LST_16, clay
##m8 wimin, P_14_28, LST_16, clay
##m9 wimin, P_14_18, LST_16, clay
##m10 wimin, P_14_28,clay
##m11 wimin, LST_8, clay

mod1<-zeroinfl(MC_TOT_CNT ~ wi500min  + CH_n_14 + LST_1K_24  | CLAY2, data=train, dist="negbin", link = "logit")
p1<-predict(mod1,t)

mod2<-zeroinfl(MC_TOT_CNT ~ wi500min  + LST_1K_24  | CLAY2, data=train, dist="negbin", link = "logit")
p2<-predict(mod2,t)

mod3<-zeroinfl(MC_TOT_CNT ~ wi500min  + CH_n_14 +LST_1K_8  | CLAY2, data=train, dist="negbin", link = "logit")
p3<-predict(mod3,t)

mod4<-zeroinfl(MC_TOT_CNT ~ wi500min  + CH_n_14 +LST_1K_16  | CLAY2, data=train, dist="negbin", link = "logit")
p4<-predict(mod4,t)

mod5<-zeroinfl(MC_TOT_CNT ~ wi500min  + CH_n_14 | CLAY2, data=train, dist="negbin", link = "logit")
p5<-predict(mod5,t)

mod6<-zeroinfl(MC_TOT_CNT ~ wi500min  + CH_14_28 +LST_1K_24  | CLAY2, data=train, dist="negbin", link = "logit")
p6<-predict(mod6,t)

mod7<-zeroinfl(MC_TOT_CNT ~ wi500min  + LST_1K_16  | CLAY2, data=train, dist="negbin", link = "logit")
p7<-predict(mod7,t)

mod8<-zeroinfl(MC_TOT_CNT ~ wi500min  + CH_14_28 + LST_1K_16  | CLAY2, data=train, dist="negbin", link = "logit")
p8<-predict(mod8,t)

mod9<-zeroinfl(MC_TOT_CNT ~ wi500min  + CH_14_18 + LST_1K_16  | CLAY2, data=train, dist="negbin", link = "logit")
p9<-predict(mod9,t)

mod10<-zeroinfl(MC_TOT_CNT ~ wi500min  + CH_14_28 | CLAY2, data=train, dist="negbin", link = "logit")
p10<-predict(mod10,t)

mod11<-zeroinfl(MC_TOT_CNT ~ wi500min  + LST_1K_8 | CLAY2, data=train, dist="negbin", link = "logit")
p11<-predict(mod11,t)

preds<-cbind(p1,p2,p3,p4,p5,p6,p7,p8,p9,p10,p11)

## calculate weighted predictions using AICw for each model


  
p<-(preds[,1]*0.720)+(preds[,2]*0.065)+(preds[,3]*0.058)+(preds[,4]*0.053)+(preds[,5]*0.039)+(preds[,6]*0.033)+(preds[,7]*0.010)+(preds[,8]*0.005)+(preds[,9]*0.004)+(preds[,10]*0.003)+(preds[,11]*0.003)

## divide weighted predictions by cumulative sum of AICw for 11 models
m_avg_p<-p/0.993

plot(p,t$MC_TOT_CNT, xlim = c(0,3000))


## follow same procedure when predicting to new locations and time periods
## All 11 models were run and weighted model averaged predictions were calculated for each week included in retrospective predictions
