# Supplementary material for: Predicting Abundances of Aedes mcintoshi, a primary Rift Valley fever virus mosquito vector
Source: PLoS One. 2019 Dec 17;14(12):e0226617. doi: 10.1371/journal.pone.0226617 (PMC6917266; doi:10.1371/journal.pone.0226617)
Supplement: S1 Data Code — (ZIP) [file pone.0226617.s003.zip › S1_data_code/step_3_calc_environ_pred_val/calc_environ_values_pred.R]

setwd("your_directory")


## After processing MODIS land suface temperature data, acquiring CHIRPS precipitation data, and extracting raster to points for prediction area, calculate lags for environmental variables to use in weighted model average predictions for each time period.


####### LST ################


### LST 8


dat<-read.csv("LST_example_year.csv")

names(dat)  
m<-as.list(names(dat[,5:20])) ##columns 5 to 20 allow for lags to be calculated

s<-seq(from = 1, to = 11093, by = 1)

df<-data.frame(s)


for(i in 1:length(m)) {
  
  g<-grep(m[i],colnames(dat))
  
  gg<-g-1
  
  ggg<-dat[,gg]
  
  
  name<-paste(m[i],"_8", sep="")
  print(name)
  
  out<-ggg
  out<-data.frame(out)
  
  names(out)<-paste(m[i],"_8", sep="")
  print(names(out))
  
  df<-cbind(df,out)
  
  write.csv(df,"pred_year_LST_8.csv")
  
  
}


### LST 16

dat<-read.csv("LST_example_year.csv")

names(dat)
m<-as.list(names(dat[,5:20]))

s<-seq(from = 1, to = 11093, by = 1)

df<-data.frame(s)


for(i in 1:length(m)) {
  
  g<-grep(m[i],colnames(dat))
  
  gg<-g-2
  
  ggg<-dat[,gg]
  
  
  name<-paste(m[i],"_16", sep="")
  print(name)
  
  out<-ggg
  out<-data.frame(out)
  
  names(out)<-paste(m[i],"_16", sep="")
  print(names(out))
  
  df<-cbind(df,out)
  
  write.csv(df,"pred_year_LST_16.csv")
  
  
}


### LST 24

dat<-read.csv("LST_example_year.csv")

names(dat)
m<-as.list(names(dat[,5:20]))

s<-seq(from = 1, to = 11093, by = 1)

df<-data.frame(s)


for(i in 1:length(m)) {
  
  g<-grep(m[i],colnames(dat))
  
  gg<-g-3
  
  ggg<-dat[,gg]
  
  
  name<-paste(m[i],"_24", sep="")
  print(name)
  
  out<-ggg
  out<-data.frame(out)
  
  names(out)<-paste(m[i],"_24", sep="")
  print(names(out))
  
  df<-cbind(df,out)
  
  write.csv(df,"pred_year_LST_24.csv")
  
  
}


###### CHIRPS #######


### CHIRPS 0_14


dat<-read.csv("CH_example_raw.csv")

s<-seq(from = 1, to = 11093, by = 1)

names(dat)

##column names are P_julian_day. Each column is the daily CHIRPS precipitation value.

## these Julian days correspond to the land surface temperature 8-day Julian days for a non-leap year.

m<-as.list(c("P_273","P_281",	"P_289","P_297","P_305","P_313","P_321","P_329","P_337","P_345","P_353","P_361","P_001","P_009","P_017","P_025"))

df<-data.frame(s)


for(i in 1:length(m)) {
  
  g<-grep(m[i],colnames(dat))
  
  gg<-g-14
  
  ggg<-dat[,gg:g]
  
  
  name<-paste(m[i],"_0_14", sep="")
  print(name)
  
  out<-rowSums(ggg)
  
  out<-data.frame(out)
  
  names(out)<-paste(m[i],"_0_14", sep="")
  print(names(out))
  
  df<-cbind(df,out)
    
  write.csv(df,"pred_year_CH_0_14.csv", row.names = FALSE)
    
}


### CH_14_28

dat<-read.csv("CH_example_raw.csv")


names(dat)


m<-as.list(c("P_273","P_281",  "P_289","P_297","P_305","P_313","P_321","P_329","P_337","P_345",	"P_353","P_361","P_001","P_009","P_017","P_025"))

s<-seq(from = 1, to = 11093, by = 1)

df<-data.frame(s)

for(i in 1:length(m)) {
  
  g<-grep(m[i],colnames(dat))

  gg<-g-14

  ggg<-g-28

  gggg<-dat[,ggg:gg]
  
  name<-paste(m[i],"_14_28", sep="")
  print(name)
  
  out<-rowSums(gggg)
  
  out<-data.frame(out)
  
  names(out)<-paste(m[i],"_14_28", sep="")
  print(names(out))
  
  df<-cbind(df,out)
  
  
  write.csv(df,"pred_year_CH_14_28.csv")

}


### CH_14_18

dat<-read.csv("CH_example_raw.csv")


names(dat)


m<-as.list(c("P_273","P_281","P_289","P_297","P_305","P_313","P_321","P_329","P_337","P_345","P_353","P_361","P_001","P_009","P_017","P_025"))

s<-seq(from = 1, to = 11093, by = 1)

df<-data.frame(s)

for(i in 1:length(m)) {
  
  g<-grep(m[i],colnames(dat))
  
  gg<-g-14
  
  ggg<-g-18
  
  gggg<-dat[,ggg:gg]
  
  name<-paste(m[i],"_14_18", sep="")
  print(name)
  
  out<-rowSums(gggg)
  
  out<-data.frame(out)
  
  names(out)<-paste(m[i],"_14_18", sep="")
  print(names(out))
  
  df<-cbind(df,out)
    
  
  write.csv(df,"pred_year_CH_14_18.csv")
  
}


### combine variables
## read in the reg_pts.csv, which contains centroids of pixels for prediction area in a regular grid -- R will not convert to raster on next step, if coordinates are not regularly spaced. This file also contains values for minimum wetness index within 5 km of the pixel centroid percent clay in the soil.

d<-read.csv("reg_pts.csv")

## read in .csv files for each of the the environmental lag variables, and cbind to reg_pts.csv

lst8<-read.csv("pred_year_LST_8.csv")
lst16<-read.csv("pred_year_LST_16.csv")
lst24<-read.csv("pred_year_LST_24.csv")

ch_0_14<-read.csv("pred_year_CH_0_14.csv")
ch_14_18<-read.csv("pred_year_CH_14_18.csv")
ch_14_28<-read.csv("pred_year_CH_14_28.csv")

## combine into one file for prediction

all_var<-cbind(d,lst8,lst16,lst24,ch_0_14,ch_14_18,ch_14_28)


write.csv(all_var,"new_pred_all_var_year.csv", row.names = FALSE)

## follow steps provided in weighted_mod_avg.r, but predict using model variables corresponding to prediction area and Julian days at 8-day intervals for each year. Variables are identified by their Julian day, followed by either a P for precipitation or M for MODIS land surface temperature, followed by numbers associated with lags from the Julian date. For precipitation, P_273_0_14 corresponds to the cummulative rainfall from Julian day 273 to 14 days prior to this date. M_273_8 correpsonds to land surface temperature data 8 days prior to the sampling date.

## repeat this process for 8-day intervals in short rainy season or time period of interest
