# Supplementary material for: Predicting Abundances of Aedes mcintoshi, a primary Rift Valley fever virus mosquito vector
Source: PLoS One. 2019 Dec 17;14(12):e0226617. doi: 10.1371/journal.pone.0226617 (PMC6917266; doi:10.1371/journal.pone.0226617)
Supplement: S1 Data Code — (ZIP) [file pone.0226617.s003.zip › S1_data_code/step_3_calc_environ_pred_val/CH_example_raw.csv]

POINT_X	POINT_Y	P_241	P_242	P_243	P_244	P_245	P_246	P_247	P_248	P_249	P_250	P_251	P_252	P_253	P_254	P_255	P_256	P_257	P_258	P_259	P_260	P_261	P_262	P_263	P_264	P_265	P_266	P_267	P_268	P_269	P_270	P_271	P_272	P_273	P_274	P_275	P_276	P_277	P_278	P_279	P_280	P_281	P_282	P_283	P_284	P_285	P_286	P_287	P_288
33.395	-4.775	0	0	0	0	0	0	0	8.275144577	0	0	13.76734829	0	0	11.65564346	0	0	23.31128693	0	0	0	0	0	0	14.11391449	7.056957245	14.11391449	0	0	0	0	0	0	0	0	0	0	0	0	0	0	0	0	0	3.356186867	3.356186867	0	16.78093529	6.712373734
33.395	-4.685	0	0	0	0	0	0	0	8.911586761	0	0	0	0	0	12.48442745	0	0	24.9688549	0	0	0	0	0	0	21.36526489	0	10.68263245	0	0	0	0	2.452197552	0	0	0	0	0	0	0	0	0	0	0	0	3.833661079	0	0	19.16830444	7.667322159
33.395	-4.595	0	0	0	0	0	0	0	6.358095646	0	0	0	0	0	0	0	0	32.71196365	0	0	0	0	0	0	21.79954147	0	0	0	0	0	0	2.849107027	0	0	0	0	0	0	0	0	0	0	0	0	7.437159538	0	0	18.59289742	7.437159538
33.395	-4.505	0	0	0	0	0	0	0	8.137854576	0	0	0	0	0	0	0	0	35.045784	0	0	0	0	0	0	11.69083595	11.69083595	0	0	0	0	0	0	0	0	2.274401188	0	0	0	0	0	0	0	0	0	6.930818081	3.46540904	0	17.32704544	3.46540904
33.395	-4.415	0	0	0	0	0	0	0	6.159579754	0	0	0	0	0	0	0	0	35.62228012	0	0	0	0	0	0	0	9.802412033	3.267470598	0	0	0	0	0	0	0	2.646579504	0	0	0	0	0	0	0	0	0	7.135145187	3.567572594	0	17.83786392	0
33.395	-4.325	0	0	0	0	0	0	0	5.867909908	0	0	0	0	0	0	0	0	39.65763474	0	0	0	0	0	0	0	13.76171112	0	0	0	0	0	0	0	0	3.584418297	0	0	0	0	0	0	0	0	0	0	4.291850567	0	17.16740227	0
33.395	-4.235	0	0	0	0	0	0	0	7.199188232	0	0	0	0	0	0	0	0	49.44993973	0	0	0	0	0	0	0	22.42680359	0	0	0	0	0	0	0	0	3.620771885	0	0	0	0	0	0	0	0	0	0	3.648787975	0	14.5951519	0
33.395	-4.145	0	0	0	0	0	0	0	1.545857668	0	0	0	0	0	0	0	0	38.44573593	0	0	0	0	0	0	0	14.88144684	0	0	0	0	0	0	0	0	0	0	0	0	0	0	0	0	0	0	0	0	0	16.40619278	0
33.395	-4.055	0	0	0	0	0	0	0	3.734565973	0	0	0	0	0	0	0	0	33.41101837	0	0	0	0	0	0	0	15.38800716	0	0	0	0	0	0	0	0	0	0	0	0	0	0	0	0	0	0	0	0	0	11.1937933	0
33.395	-3.965	0	0	0	0	0	0	0	4.5882411	0	0	0	0	0	0	0	0	24.1087532	0	0	0	0	0	0	0	14.36313152	0	0	0	0	0	0	0	0	0	0	0	0	0	0	0	0	0	0	0	2.781369686	0	5.562739372	0
33.395	-3.875	0	0	0	0	0	0	0	0	0	0	0	0	0	0	0	0	25.17172623	0	0	2.486310005	0	0	0	8.323173523	8.323173523	0	0	0	0	0	0	0	0	0	0	0	0	0	0	0	0	0	0	0	0	0	8.875187874	0
33.395	-3.785	0	0	0	0	0	0	0	0	0	0	0	0	0	0	0	0	27.88883972	0	0	0	0	0	0	7.770655155	15.54131031	0	0	0	0	0	0	0	0	0	0	0	0	0	0	0	0	0	0	0	0	0	7.624053001	0
33.395	-3.695	0	0	0	0	0	0	0	0	0	0	0	0	0	0	0	0	24.9861927	0	0	0	0	0	0	0	17.6426754	0	0	0	0	0	0	0	0	0	0	0	0	0	0	0	0	0	0	0	0	0	6.236169815	0
33.395	-3.605	0	0	0	0	0	0	0	0	0	0	0	0	0	0	0	0	25.68461609	0	0	0	0	0	0	0	10.97774506	0	0	0	0	0	0	0	0	0	0	0	0	0	0	0	0	0	0	0	0	0	3.755686045	0
33.395	-3.515	0	0	0	0	0	0	0	0	0	0	0	0	0	0	0	0	24.06439972	0	0	0	0	0	0	0	9.166932106	0	0	0	0	0	0	0	0	0	0	0	0	0	0	0	0	0	0	0	0	0	0	0
33.395	-3.425	0	0	0	0	0	0	0	0	0	0	0	0	0	0	0	0	17.70806885	0	0	0	0	0	0	0	16.06928444	0	0	0	0	0	0	0	0	0	0	0	0	0	0	0	0	0	0	0	0	0	0	0
33.395	-3.335	0	0	0	0	0	0	0	0	0	0	0	0	0	0	0	0	15.39273834	0	0	0	0	0	0	9.212791443	9.212791443	0	0	0	0	0	0	0	0	0	0	0	0	0	0	0	0	0	0	0	0	0	0	0
33.395	-3.245	0	0	0	0	0	0	0	0	0	0	0	0	0	0	0	0	14.07990646	0	0	0	0	0	0	8.235858917	8.235858917	0	0	0	0	0	0	0	0	0	0	0	0	0	0	0	0	0	0	0	0	0	0	0
33.395	-3.155	0	0	0	0	0	0	0	0	0	0	0	0	0	0	0	0	11.3807621	0	0	0	0	0	0	6.88484478	13.76968956	0	0	0	0	0	0	0	0	0	0	0	0	0	0	0	0	0	0	0	0	0	0	0
33.395	-3.065	0	0	0	0	0	0	0	0	0	0	0	0	0	0	0	0	0	0	0	0	0	0	0	9.892242432	19.78448486	0	0	0	0	0	0	0	0	0	0	0	0	0	0	0	0	0	0	0	0	0	0	6.941422939
33.395	-2.975	0	0	0	0	0	0	0	0	0	0	0	0	0	0	0	0	0	0	0	0	0	0	0	13.77982521	6.889912605	0	0	0	0	0	0	0	0	0	0	0	0	0	0	0	0	0	0	0	0	0	0	8.86484623
33.395	-2.885	0	0	0	0	0	0	0	0	0	0	0	0	0	0	0	0	0	0	0	0	0	0	0	13.87217045	4.624056816	0	0	0	0	0	0	0	0	0	0	0	0	0	0	0	0	0	0	0	0	0	0	9.127883911
33.395	-2.795	0	0	0	0	0	0	0	0	0	0	0	0	0	0	0	0	0	0	0	0	0	0	0	12.13595104	12.13595104	0	0	0	0	0	0	0	0	0	0	0	0	0	0	0	0	0	0	0	0	0	0	16.75013161
33.395	-2.705	0	0	1.005435586	0	0	0	0	0	7.459556103	0	0	0	0	0	0	0	0	0	0	0	0	0	0	0	22.4528141	0	0	0	0	0	0	0	0	0	0	0	0	0	0	0	0	0	0	0	0	0	0	16.43352318
33.395	-2.615	0	0	0	0	0	0	0	0	8.901083946	0	0	0	0	0	0	0	0	0	0	0	0	0	0	0	19.24708748	0	0	0	0	0	0	0	0	0	0	0	0	0	0	0	0	0	0	0	0	0	0	19.17105103
33.395	-2.525	0	0	0	0	0	0	0	0	6.770099163	0	0	0	0	0	0	0	0	0	0	0	0	0	0	0	11.0374918	0	0	0	0	0	0	0	0	0	0	0	0	0	0	0	0	0	0	0	0	0	0	14.84456825
33.395	-2.435	0	0	0	0	0	0	0	0	5.768200397	0	0	0	0	0	0	0	0	0	0	0	0	0	0	0	11.2919836	0	0	0	0	0	0	0	0	0	0	0	0	0	0	0	0	0	0	0	0	0	0	15.1773262
33.395	-2.345	0	0	0	0	0	0	0	0	0	0	0	0	0	0	0	0	0	0	0	0	0	0	0	0	22.29175377	0	0	0	0	0	0	0	0	0	0	0	0	0	0	0	0	0	0	0	0	0	0	16.76823425
33.395	-2.255	0	0	0	0	0	0	0	0	0	0	0	7.361061096	0	0	0	7.006201267	0	0	7.423399925	0	0	0	0	0	0	0	0	0	0	0	0	0	2.728585005	0	0	0	0	0	0	0	0	0	0	0	0	0	10.25869751	10.25869751
33.395	-2.165	0	0	0	0	0	0	0	0	0	0	0	7.190320969	0	0	0	6.412162781	0	0	7.895191669	0	0	0	0	0	0	0	0	0	0	0	0	0	0	0	0	0	0	0	0	0	0	0	0	0	0	0	21.83283234	0
33.395	-2.075	0	0	0	0	0	0	0	0	0	0	0	6.990565777	0	0	0	5.847681046	0	0	8.034558296	0	0	0	0	0	0	0	0	0	0	0	0	0	3.237418652	0	0	0	0	0	0	0	0	0	0	0	0	0	12.55170727	12.55170727
33.395	-1.985	0	0	0	0	0	0	0	0	0	0	0	7.188738346	0	0	0	6.320744991	0	0	8.215331078	0	0	0	0	0	0	0	0	0	0	0	0	0	3.34267354	0	0	0	0	0	0	0	0	0	0	0	0	0	11.04785728	11.04785728
33.395	-1.895	0	0	0	0	0	0	0	0	0	0	0	10.34921837	0	0	0	3.25124073	0	4.214571476	6.584311008	0	0	0	0	0	0	0	0	0	0	0	0	0	0	0	0	0	0	0	0	0	0	0	0	0	0	0	0	0
33.395	-1.805	0	0	0	0	0	0	0	0	0	0	0	0	0	0	0	0	0	0	0	0	0	0	0	0	0	0	0	0	0	0	0	34.45590591	0	0	0	0	0	0	0	0	0	0	0	0	0	0	0	0
33.395	-1.715	0	0	0	0	0	0	0	0	0	0	0	0	0	0	0	0	0	0	0	0	0	0	0	0	0	0	0	0	0	0	0	37.66995621	0	0	0	0	0	0	0	0	0	0	0	0	0	23.91325951	0	0
33.395	-1.625	0	0	0	0	0	0	0	0	0	0	0	0	0	0	0	0	0	0	0	0	0	0	0	0	0	0	0	0	0	0	0	36.24205017	0	0	0	0	0	0	0	0	0	0	0	0	0	22.50616264	0	0
33.395	-1.535	0	0	0	0	0	0	0	0	0	0	0	0	0	0	0	0	0	0	0	0	0	0	0	0	0	0	0	0	0	0	0	36.23211288	0	0	0	0	0	0	0	0	0	0	0	0	0	36.98497391	0	0
33.395	-1.445	0	0	0	0	0	0	0	0	0	0	0	0	0	0	0	0	0	0	0	0	0	0	0	0	0	0	0	0	0	0	0	35.76999664	0	0	0	0	0	0	0	0	0	1.673330665	1.673330665	0	0	21.14070511	0	0
33.395	-1.355	0	0	0	0	0	0	0	0	0	0	0	0	0	0	0	0	0	0	0	0	0	0	0	0	0	0	0	0	0	0	0	34.6869278	0	0	0	0	0	0	0	0	0	1.816741943	1.816741943	0	0	20.07730675	0	0
33.395	-1.265	0	0	0	0	0	0	0	0	0	0	0	0	0	0	0	0	0	0	0	0	0	0	0	0	0	0	0	0	0	0	0	36.6676445	0	0	0	0	0	0	0	2.416474104	2.416474104	2.416474104	2.416474104	0	0	21.83539009	0	0
33.395	-1.175	0	0	0	0	0	0	0	0	0	0	0	0	0	0	0	0	0	0	0	0	0	0	0	0	0	0	0	0	0	0	0	50.85647202	0	0	0	0	0	0	3.520698547	3.520698547	3.520698547	3.520698547	3.520698547	0	0	23.96353722	0	0
33.395	-1.085	0	0	0	0	0	0	0	0	0	0	0	0	0	0	0	0	0	0	0	0	0	0	0	0	0	0	0	0	0	0	0	58.82104111	0	0	0	0	0	2.343373775	4.186856747	4.186856747	4.186856747	4.186856747	4.186856747	0	0	26.39831161	0	0
33.395	-0.995	0	0	0	0	0	0	0	0	0	0	0	0	0	0	0	0	0	0	0	0	0	0	0	0	0	0	0	0	0	0	0	63.14938354	0	0	0	0	0	0	0	0	0	0	49.48667145	0	0	0	0	0
33.395	-0.905	0	0	0	0	0	0	0	0	0	0	0	0	0	0	0	0	0	0	0	0	0	0	0	0	0	0	0	0	0	0	0	68.23005676	0	0	0	0	0	0	0	0	0	0	38.72714615	37.08310699	0	0	0	0
33.395	-0.815	0	0	0	0	0	0	0	0	0	0	0	0	0	0	0	0	0	0	0	0	0	0	0	0	0	0	0	0	0	0	0	66.80768585	0	0	0	0	0	0	0	0	0	0	0	62.55436325	0	0	0	0
33.395	-0.725	0	0	0	0	0	0	0	0	0	0	0	0	0	0	0	0	0	0	0	0	0	0	0	0	0	0	0	0	0	0	0	68.43858337	0	8.079291344	0	0	4.847574234	0	11.97716999	3.992389917	0	0	0	0	0	22.51908112	0	0
33.395	-0.635	0	0	0	0	0	0	0	0	0	0	0	0	0	0	0	0	0	0	0	0	0	0	0	0	0	0	0	0	0	0	0	68.5430603	0	7.993974686	0	0	4.796384811	0	11.82571983	3.941906691	0	0	0	0	0	21.00019646	0	0
33.395	-0.545	0	0	0	0	0	0	0	0	0	0	0	0	0	0	0	0	0	0	0	0	0	0	0	0	0	0	0	0	0	0	0	62.69074249	0	7.321639061	0	0	4.392983437	0	10.80111504	0	0	0	0	0	0	17.67860413	0	0
33.395	-0.455	0	0	0	0	0	0	0	0	0	0	0	0	0	0	0	0	0	0	0	0	0	0	0	0	0	0	0	0	0	0	0	56.84371185	0	6.732087612	0	0	4.375856876	0	0	0	0	9.399196625	0	0	9.161296844	9.647121429	0	0
33.395	-0.365	0	0	0	0	0	0	0	0	0	0	0	0	0	0	0	0	0	0	0	0	0	0	0	0	0	0	0	0	0	0	0	65.23233032	0	0	0	0	0	0	0	0	0	0	0	47.62715149	0	47.62715149	0	0
33.395	-0.275	0	0	0	0	0	0	0	0	0	0	0	0	0	0	0	0	0	0	0	0	0	0	0	0	0	0	0	0	0	0	0	71.42982483	0	0	0	0	0	0	0	0	0	0	0	48.68228912	0	48.68228912	0	0
33.395	-0.185	0	0	0	0	0	0	0	0	0	0	0	0	0	0	0	0	0	0	0	0	0	0	0	0	0	0	0	0	0	0	0	73.733284	0	0	0	0	0	0	0	0	0	0	0	99.13750458	0	0	0	0
33.395	-0.095	0	0	0	0	0	0	0	0	0	0	0	0	0	0	0	0	0	0	0	0	0	0	0	0	0	0	0	0	0	0	0	70.31777954	0	0	0	0	0	0	0	0	0	0	0	95.28722382	0	0	0	0
33.395	-0.005	0	0	0	0	0	0	0	0	0	0	0	0	0	0	0	0	0	0	0	0	0	0	0	0	0	0	0	0	0	0	0	66.41851044	0	7.69168663	0	0	4.999595642	0	0	0	0	9.576395035	0	0	9.533504486	10.03906727	0	0
33.395	0.085	0	0	0	0	0	0	0	0	0	0	0	0	0	0	0	0	0	0	0	0	0	0	0	0	0	0	0	0	0	0	0	66.21112823	0	6.780983925	0	0	5.885382652	0	4.634311676	0	0	7.613512516	3.806756258	0	18.6024456	0	0	0
33.395	0.175	0	0	0	0	0	0	0	0	0	0	0	0	0	0	0	0	0	0	0	0	0	0	0	0	0	0	0	0	0	0	0	59.02361298	0	7.15886116	0	0	6.213351727	0	4.735898495	0	0	7.780405521	3.890202761	0	16.15284538	0	0	0
33.395	0.265	0	0	0	0	0	0	0	0	0	0	0	0	0	0	0	0	0	0	0	0	0	0	0	0	0	0	0	0	0	0	0	53.09494019	0	6.962480068	0	0	6.042907715	0	4.582810402	0	0	7.528903484	3.764451742	0	15.43283081	0	0	0
33.395	0.355	0	0	0	0	0	0	0	0	0	0	0	0	0	0	0	0	0	0	0	0	0	0	0	0	0	0	0	0	0	0	0	48.80841827	0	7.413043499	0	0	6.433963299	0	4.719785213	0	0	7.753932953	3.876966476	0	15.23215771	0	0	0
33.395	0.445	0	0	0	0	0	0	0	0	0	0	0	0	0	0	0	0	0	0	0	0	0	0	0	0	0	0	0	0	0	0	0	41.55968475	0	7.157385349	0	0	6.212070942	0	4.460690022	0	0	7.328277111	3.664138556	0	13.94346046	0	0	0
33.395	0.535	0	0	0	0	0	0	0	0	0	0	0	0	0	0	0	0	0	0	0	0	0	0	0	0	0	0	0	0	0	0	0	37.99246216	0	0	0	0	0	0	0	0	0	0	0	0	0	0	0	0
33.395	0.625	0	0	0	0	0	0	0	0	0	0	0	0	0	0	0	0	0	0	0	0	0	0	0	0	0	0	0	0	0	0	0	42.02402496	0	6.888456345	0	0	6.429225922	0	11.05214405	0	0	0	4.420857906	0	0	0	13.94768429	0
33.395	0.715	0	0	0	0	0	0	0	0	0	0	0	0	0	0	0	0	0	0	0	0	0	0	0	0	0	0	0	0	0	0	0	39.59560776	0	6.970014095	0	0	6.505345821	0	11.08176899	0	0	0	4.432707787	0	0	0	13.62985802	0
33.395	0.805	0	0	0	0	0	0	0	0	0	0	0	0	0	0	0	0	0	0	0	0	0	0	0	0	0	0	0	0	0	0	0	36.72473907	0	6.70060873	0	0	6.253901005	0	10.56239319	0	0	0	4.224957466	0	0	0	12.84333801	0
33.395	0.895	0	0	0	0	0	0	0	0	0	0	0	0	0	0	0	0	0	0	0	0	0	0	0	0	0	0	0	0	0	0	0	31.9961586	0	6.391153812	0	0	5.965076447	0	9.942019463	0	0	0	3.976807833	0	0	0	11.66827583	0
33.395	0.985	0	0	0	0	0	0	0	0	0	0	0	0	5.338877678	0	0	0	0	3.627986193	0	0	0	0	0	0	0	0	0	0	0	0	0	0	12.38184547	6.033510208	0	0	5.631276131	0	9.446372986	0	0	0	3.778549194	0	0	0	10.92373466	0
33.395	1.075	0	0	0	0	0	0	0	0	0	0	0	0	5.187856197	0	0	0	0	0	0	0	0	0	0	0	0	0	0	0	0	0	0	6.148724556	5.134082794	9.127809525	0	0	6.071622849	0	9.377314568	0	0	0	0	0	0	0	0	0
33.395	1.165	0	0	0	0	0	0	0	0	0	0	0	0	4.764068127	0	0	0	0	0	0	0	0	0	0	0	0	0	0	0	0	0	0	6.312538624	5.270864964	9.037631035	0	0	6.011637688	0	9.295316696	0	0	0	0	0	0	0	0	0
33.395	1.255	0	0	0	0	0	0	0	0	0	0	0	0	4.814987183	0	0	0	0	0	0	0	0	0	0	0	0	0	0	0	0	0	0	6.507087231	5.433309555	9.239069939	0	0	0	0	9.554666519	0	0	0	0	0	0	0	0	0
33.395	1.345	0	0	0	0	0	0	0	0	0	0	0	0	5.077500343	0	0	0	0	0	0	0	0	0	0	0	0	0	0	0	0	0	0	7.119095325	5.944326401	0	0	0	0	0	0	0	0	0	0	39.14729691	0	0	0	0
33.395	1.435	0	0	0	0	0	0	0	0	0	0	0	0	5.631875515	0	0	0	0	0	0	0	0	0	0	0	0	0	0	0	0	0	0	8.290671349	6.922572136	0	0	0	0	0	0	0	0	0	0	41.60076141	0	0	0	0
33.395	1.525	0	0	0	0	0	0	0	0	0	0	0	0	0	0	0	0	0	0	0	0	0	0	0	0	0	0	0	0	0	0	0	33.72438812	0	10.53173923	0	0	0	0	8.687789917	0	0	0	0	0	0	0	7.282475948	0
33.395	1.615	0	0	0	0	0	0	0	0	0	0	0	0	0	0	0	0	0	0	0	0	0	0	0	0	0	0	0	0	0	0	0	32.18199921	0	0	0	0	0	0	0	0	0	0	0	60.1219101	0	0	0	0
33.395	1.705	0	0	0	0	0	0	0	0	0	0	0	0	0	0	0	0	0	0	0	0	0	0	0	0	0	0	0	0	0	0	0	30.82328987	0	0	0	0	0	0	0	0	0	0	0	57.42194366	0	0	0	0
33.395	1.795	0	0	0	0	0	0	0	0	0	0	0	0	0	0	0	0	0	0	0	0	0	0	0	0	0	0	0	0	0	0	0	31.81063271	0	8.194141388	0	0	0	0	7.393706799	0	0	0	5.935792923	0	0	0	0	0
33.395	1.885	0	0	0	0	0	0	0	0	0	0	0	0	0	0	0	0	0	0	0	0	0	0	0	0	0	0	0	0	0	0	0	29.65517044	0	8.193985939	0	0	0	0	6.691709995	0	0	0	0	0	0	0	0	0
33.395	1.975	0	0	0	0	0	0	0	0	0	0	0	0	0	0	0	0	0	0	0	0	0	0	0	0	0	0	0	0	0	0	0	24.14374542	0	7.531169891	0	0	0	0	6.18227911	0	0	0	0	0	0	0	0	0
33.395	2.065	0	0	0	0	0	0	0	0	0	0	0	0	0	0	0	0	0	0	0	0	0	0	0	0	0	0	0	0	0	0	0	24.02469254	0	10.44361401	0	0	0	0	7.494035244	0	0	0	0	0	0	0	0	0
33.395	2.155	0	0	0	0	0	0	0	0	0	0	0	0	0	0	0	0	0	0	0	0	0	0	0	0	0	0	0	0	0	0	0	23.45029449	0	10.67996788	0	0	0	0	7.478827477	0	0	0	0	0	0	0	0	0
33.395	2.245	0	0	0	0	0	0	0	0	0	0	0	0	0	0	0	0	0	0	0	0	0	0	0	0	0	0	0	0	0	0	0	22.39320755	0	10.22882557	0	0	0	0	6.916273594	0	0	0	0	0	0	0	0	0
33.395	2.335	0	0	0	0	0	0	0	0	0	0	0	0	0	0	0	0	0	0	0	0	0	0	0	0	0	0	0	0	0	0	0	26.49200058	0	9.49587822	0	0	0	0	6.18876791	0	0	0	0	0	0	0	0	0
33.395	2.425	0	0	0	0	0	0	0	0	0	0	0	0	0	0	0	0	0	0	0	0	0	0	0	0	0	0	0	0	0	0	0	27.06788254	0	8.95112896	0	0	0	0	6.217704296	0	0	0	0	0	0	0	0	0
33.395	2.515	0	0	0	0	0	0	0	0	0	0	0	0	0	0	0	0	0	0	0	0	0	0	0	0	0	0	0	0	0	0	0	24.80231476	0	7.923148155	0	0	0	0	0	0	0	7.944789886	0	0	0	0	0	0
33.395	2.605	0	0	0	0	0	0	0	0	0	0	0	0	0	0	0	0	0	0	0	0	0	0	0	0	0	0	0	0	0	0	0	20.04391479	0	6.92304039	0	0	0	0	0	0	0	7.846392632	0	0	0	0	0	0
33.395	2.695	0	0	0	0	0	0	0	0	0	0	0	2.450330973	0	0	0	0	0	0	0	0	0	0	0	0	0	0	0	0	0	0	2.484286785	8.366621017	0	0	0	0	0	0	0	0	0	0	29.8985157	0	0	0	0	0
33.395	2.785	0	0	0	0	0	0	0	0	0	0	0	2.215000868	0	0	0	0	0	0	0	0	0	0	0	0	0	0	0	0	0	0	2.407088757	8.106633186	0	0	0	0	0	0	0	0	0	0	31.1274395	0	0	0	0	0
33.395	2.875	0	0	0	0	0	0	0	0	0	0	0	2.166136026	0	0	0	0	0	0	0	0	0	0	0	0	0	0	0	0	0	0	2.582943678	8.698880196	0	5.98050499	0	0	0	0	0	0	0	0	0	0	0	0	0	0
33.395	2.965	0	0	0	0	0	0	0	0	0	0	0	1.840883851	0	0	0	0	0	0	0	0	0	0	0	0	0	0	0	0	0	0	2.498146534	8.413298607	0	6.964251995	0	0	0	0	0	0	0	0	0	0	0	0	0	0
33.395	3.055	0	0	0	0	0	0	0	0	0	0	0	0	0	0	0	0	0	0	0	0	0	0	0	0	0	0	0	0	0	0	0	7.961495876	3.179955959	7.087848186	0	0	0	0	0	0	0	0	0	0	0	0	0	0
33.395	3.145	0	0	0	0	0	0	0	0	0	0	0	0	0	0	0	0	0	0	0	0	0	0	0	0	0	0	0	0	0	0	0	0	0	5.708284855	0	0	0	0	0	0	0	0	0	0	0	0	0	0
33.395	3.235	0	0	0	0	0	0	0	0	0	0	0	0	0	0	0	0	0	0	0	0	0	0	0	0	0	0	0	0	0	0	0	0	0	4.940030098	0	0	0	0	0	0	0	0	0	0	0	0	0	0
33.395	3.325	0	0	0	0	0	0	0	0	0	0	0	0	0	0	0	0	0	0	0	0	0	0	0	0	0	0	0	0	0	0	0	0	0	4.981790543	0	0	0	0	0	0	0	0	0	0	0	0	4.846941948	0
33.395	3.415	0	0	0	0	0	0	0	0	0	0	0	0	0	0	0	0	0	0	0	0	0	0	0	0	0	0	0	0	0	0	0	0	0	5.35210228	0	0	0	0	0	0	0	0	0	0	0	0	5.330869198	0
33.395	3.505	0	0	0	0	0	0	0	0	0	0	0	0	0	0	0	0	0	0	0	0	0	0	0	0	0	0	0	0	0	0	0	0	0	5.255988598	0	0	0	0	0	0	0	0	0	0	0	0	5.338411331	0
33.395	3.595	0	0	0	0	0	0	0	0	0	0	0	0	0	0	0	0	0	0	0	0	0	0	0	0	0	0	0	0	0	0	0	0	0	5.369606018	0	0	0	0	0	0	0	0	0	0	0	0	5.098299503	0
33.395	3.685	0	0	0	0	0	0	0	0	0	0	0	0	0	0	0	0	0	0	0	0	0	0	0	0	0	0	0	0	0	0	0	0	0	5.227348328	0	0	0	0	0	0	0	0	0	0	0	0	5.262332439	0
33.395	3.775	0	0	0	0	0	0	0	0	0	0	0	0	0	0	0	0	0	0	0	0	0	0	0	0	0	0	0	0	0	0	0	0	0	5.048471451	0	0	0	0	0	0	0	0	0	0	0	0	5.413038254	0
33.395	3.865	0	0	0	0	0	0	0	0	0	0	0	0	0	0	0	0	0	0	0	0	0	0	0	0	0	0	0	0	0	0	0	0	0	5.944587708	0	0	0	0	0	0	0	0	0	0	0	0	6.906676292	0
33.395	3.955	0	0	0	0	0	0	0	0	0	0	0	0	0	0	0	0	0	0	0	0	0	0	0	0	0	0	0	0	0	0	0	0	0	6.28921032	0	0	0	0	0	0	0	0	0	0	0	0	8.93061924	0
33.395	4.045	0	0	0	0	0	0	0	0	0	0	0	0	0	0	0	0	0	0	0	0	0	0	0	0	0	0	0	0	0	0	0	0	0	0	0	0	0	0	0	0	0	0	0	0	0	0	0	17.24054146
33.395	4.135	0	0	0	0	0	0	0	0	0	0	0	0	0	0	0	0	0	0	0	0	0	0	0	0	0	0	0	0	0	0	0	0	0	0	0	0	0	0	0	0	0	0	0	0	0	0	0	18.81224632
33.395	4.225	0	0	0	0	0	0	0	0	0	0	0	0	0	0	0	0	0	0	0	0	0	0	0	0	0	0	0	0	0	0	0	0	0	0	0	0	0	0	0	0	0	0	0	0	0	0	0	24.13051033
33.395	4.315	0	0	0	0	0	0	0	0	0	0	0	0	0	0	0	0	0	0	0	0	0	0	0	0	0	0	0	0	0	0	0	0	0	0	0	0	0	0	0	0	0	0	0	0	0	0	0	22.06967545
33.395	4.405	0	0	0	0	0	0	0	0	0	0	0	0	0	0	0	0	0	0	0	0	0	0	0	0	0	0	0	0	0	0	0	0	0	0	0	0	0	0	0	0	0	0	0	0	0	0	0	22.9811554
33.395	4.495	0	0	0	0	0	0	0	0	0	0	0	0	0	0	0	0	0	0	0	0	0	0	0	0	0	0	0	0	0	0	0	0	0	0	0	0	0	0	0	0	0	0	0	0	0	6.387656689	9.435202599	0
33.395	4.585	0	0	0	0	0	0	0	0	0	0	0	0	0	0	0	0	0	0	0	0	0	0	0	0	0	0	0	0	0	0	0	0	0	0	0	0	6.082294941	0	0	0	0	0	0	0	0	0	7.396910191	0
33.395	4.675	0	0	0	0	0	0	0	0	0	0	0	0	0	0	0	0	0	0	0	0	0	0	0	0	0	0	0	0	0	0	0	0	0	0	0	0	6.214862347	0	0	0	0	0	0	0	0	0	7.481082916	0
33.395	4.765	0	0	0	0	0	0	0	0	0	0	0	0	0	0	0	0	0	0	0	0	0	0	0	0	0	0	0	0	0	0	0	0	0	0	0	0	6.745799541	0	0	0	0	0	0	0	0	0	7.867743969	0
33.395	4.855	0	0	0	0	0	0	0	0	0	0	0	0	0	0	0	0	0	0	0	0	0	0	0	0	0	0	0	0	0	0	0	0	0	0	0	0	0	0	0	0	0	0	0	0	0	0	0	0
33.395	4.945	0	0	0	0	0	0	0	0	0	0	0	0	0	0	0	0	0	0	0	0	0	0	0	0	0	0	0	0	0	0	0	0	0	0	0	0	0	0	0	0	0	0	0	0	0	0	0	0
33.485	-4.775	0	0	0	0	0	0	0	0	0	0	0	0	0	0	0	0	0	0	0	0	0	0	0	0	0	0	0	0	0	0	0	0	0	0	0	0	0	0	0	0	0	0	0	0	0	0	0	0
33.485	-4.685	0	0	0	0	0	0	0	0	0	0	0	0	0	0	0	0	0	0	0	0	0	0	0	0	0	0	0	0	0	0	0	0	0	0	0	0	0	0	0	0	0	0	0	0	0	0	0	0
33.485	-4.595	0	0	0	0	0	0	0	0	0	0	0	0	0	0	0	0	0	0	0	0	0	0	0	0	0	0	0	0	0	0	0	0	0	0	0	0	0	0	0	0	0	0	0	0	0	0	0	0
33.485	-4.505	0	0	0	0	0	0	0	0	0	0	0	0	0	0	0	0	0	0	0	0	0	0	0	0	0	0	0	0	0	0	0	0	0	0	0	0	0	0	0	0	0	0	0	0	0	0	0	0
33.485	-4.415	0	0	0	0	0	0	0	0	0	0	0	0	0	0	0	0	0	0	0	0	0	0	0	0	0	0	0	0	0	0	0	0	0	0	0	0	6.620310307	0	0	0	0	0	0	0	0	0	0	0
33.485	-4.325	0	0	0	0	0	0	0	0	0	0	0	0	0	0	0	0	0	0	0	0	0	0	0	0	0	0	0	0	0	0	0	0	0	0	0	0	6.024090767	0	0	0	0	0	0	0	0	0	6.750683308	0
33.485	-4.235	0	0	0	0	0	0	0	0	0	0	0	0	0	0	0	0	0	0	0	0	0	0	0	0	0	0	0	0	0	0	0	3.437269211	2.722589731	0	0	0	5.801032543	0	0	0	0	0	9.117388725	0	0	0	5.911745548	0
33.485	-4.145	0	0	0	0	0	0	0	0	0	0	0	0	0	0	0	0	0	0	0	0	0	0	0	0	0	0	0	0	0	0	0	3.679992676	2.914845943	0	0	0	0	0	0	0	0	0	17.31472397	0	0	0	13.76427937	0
33.485	-4.055	0	0	0	0	0	0	0	0	0	0	0	0	0	0	0	0	0	0	0	0	0	0	0	0	0	0	0	0	0	0	0	3.635389566	2.879516602	0	0	0	0	0	0	0	0	0	16.95545387	0	0	0	15.33829498	0
33.485	-3.965	0	0	0	0	0	0	0	0	0	0	0	0	0	0	0	0	0	0	0	0	0	0	0	0	0	0	0	0	0	0	0	4.573737144	3.622762442	0	0	0	0	0	0	0	0	0	19.77585411	0	0	0	20.43309402	0
33.485	-3.875	0	0	0	0	0	0	0	0	0	0	0	0	0	0	0	0	0	0	0	0	0	0	0	0	0	0	0	0	0	0	0	5.170824051	4.095702171	0	0	0	0	0	0	0	0	0	14.79974842	0	0	0	16.03973198	0
33.485	-3.785	0	0	0	0	0	0	0	0	0	0	0	0	0	0	0	0	0	0	0	0	0	0	0	0	0	0	0	0	0	0	0	4.934051991	4.085182667	0	0	0	0	0	0	0	0	0	0	0	0	0	27.07450676	0
33.485	-3.695	0	0	0	0	0	0	0	0	0	0	0	0	0	0	0	0	0	0	0	0	0	0	0	0	0	0	0	0	0	0	0	2.876175165	2.381349325	0	0	0	0	0	0	0	0	0	0	0	0	0	0	25.99645996
33.485	-3.605	0	0	0	0	0	0	0	0	0	0	0	0	0	0	0	0	0	0	0	0	0	0	0	0	0	0	0	0	0	0	0	0	0	0	0	0	0	0	0	0	0	0	0	0	0	0	0	27.94018745
33.485	-3.515	0	0	0	0	0	0	0	0	0	0	0	0	0	0	0	0	0	0	0	0	0	0	0	0	0	0	0	0	0	0	0	0	0	0	0	0	0	0	0	0	0	0	0	0	0	0	30.37590599	0
33.485	-3.425	0	0	0	0	0	0	0	0	0	0	0	0	0	0	0	0	0	0	0	0	0	0	0	0	0	0	0	0	0	0	0	0	0	0	0	0	0	0	0	0	0	0	0	0	0	0	14.5942688	14.5942688
33.485	-3.335	0	0	0	0	0	0	0	0	0	0	0	0	0	0	0	0	0	0	0	0	0	0	0	0	0	0	0	0	0	0	0	0	0	0	0	0	0	0	0	0	0	0	0	0	0	0	9.192345619	18.38469124
33.485	-3.245	0	0	0	0	0	0	0	0	0	0	0	0	0	0	0	0	0	0	0	0	0	0	0	0	0	0	0	0	0	0	0	0	0	0	0	0	0	0	0	0	0	0	0	0	0	0	8.323552132	16.64710426
33.485	-3.155	0	0	0	0	0	0	0	0	0	0	0	0	0	0	0	0	0	0	0	0	0	0	0	0	0	0	0	0	0	0	0	0	0	0	0	0	0	0	0	0	0	0	0	0	0	0	6.728122711	13.45624542
33.485	-3.065	0	0	0	0	0	0	0	0	0	0	0	0	0	0	0	0	0	0	0	0	0	0	0	0	0	0	0	0	0	0	0	0	0	0	0	0	0	0	0	0	0	0	0	0	0	0	14.66390419	0
33.485	-2.975	0	0	0	0	0	0	0	6.90006876	0	0	0	0	0	0	0	0	36.68396378	0	0	0	0	0	0	11.59785175	5.798925877	5.798925877	0	0	0	0	0	0	0	0	0	0	0	0	0	0	0	0	0	3.286864996	3.286864996	0	16.43432426	6.573729992
33.485	-2.885	0	0	0	0	0	0	0	8.578541756	0	0	0	0	0	0	0	0	33.8331871	0	0	0	0	0	0	25.55868912	0	0	0	0	0	0	0	0	0	0	0	0	0	0	0	0	0	0	0	6.29749155	0	0	15.74372959	6.29749155
33.485	-2.795	0	0	0	0	0	0	0	6.382669449	0	0	0	0	0	0	0	0	30.03777122	0	0	0	0	0	0	14.31242275	14.31242275	0	0	0	0	0	1.216931581	0	0	0	0	0	0	0	0	0	0	0	0	8.250416756	0	0	16.50083351	4.125208378
33.485	-2.705	0	0	0	0	0	0	0	7.537306786	0	0	0	0	0	0	0	0	35.68140411	0	0	0	0	0	0	0	22.25097847	0	0	0	0	0	0	0	0	0	0	0	0	0	0	0	0	0	0	7.344370365	3.672185183	0	14.68874073	3.672185183
33.485	-2.615	0	0	0	0	0	0	0	5.648117542	0	0	0	0	0	0	0	0	36.651577	0	0	0	0	0	0	0	13.02397442	6.511987209	0	0	0	0	0	0	0	0	0	0	0	0	0	0	0	0	0	6.283223152	3.141611576	0	15.70805836	0
33.485	-2.525	0	0	0	0	0	0	0	8.483213425	0	0	0	0	0	0	0	0	40.51524734	0	0	0	0	0	0	0	23.81353188	0	0	0	0	0	0	0	0	0	0	0	0	0	0	0	0	0	0	0	4.244180679	0	21.2209034	0
33.485	-2.435	0	0	0	0	0	0	0	8.813577652	0	0	0	0	0	0	0	0	43.74504852	0	0	0	0	0	0	0	23.89603615	0	0	0	0	0	0	0	0	0	0	0	0	0	0	0	0	0	0	0	4.030248165	0	16.12099266	0
33.485	-2.345	0	0	0	0	0	0	0	10.49208069	0	0	0	0	0	0	0	0	34.76389694	0	0	0	0	0	0	0	23.3735714	0	0	0	0	0	0	0	0	0	0	0	0	0	0	0	0	0	0	0	0	0	14.99578857	0
33.485	-2.255	0	0	0	0	0	0	0	11.60613251	0	0	0	0	0	0	0	0	42.030056	0	0	0	0	0	0	0	0	0	0	0	0	0	0	0	0	0	0	0	0	0	0	0	0	0	0	0	0	0	9.465287209	0
33.485	-2.165	0	0	0	0	0	0	0	3.424598455	0	0	0	0	0	0	0	0	20.83597183	0	0	0	0	0	0	0	23.08854485	0	0	0	0	0	0	0	0	0	0	0	0	0	0	0	0	0	0	0	0	0	6.791268826	0
33.485	-2.075	0	0	0	0	0	0	0	0	0	0	0	0	0	0	0	0	26.28843307	0	0	0	0	0	0	7.208316803	14.41663361	0	0	0	0	0	0	0	0	0	0	0	0	0	0	0	0	0	0	0	0	0	5.40509367	0
33.485	-1.985	0	0	0	0	0	0	0	0	0	0	0	0	0	0	0	0	27.32047653	0	0	0	0	0	0	8.684465408	17.36893082	0	0	0	0	0	0	0	0	0	0	0	0	0	0	0	0	0	0	0	0	0	6.079891682	0
33.485	-1.895	0	0	0	0	0	0	0	0	0	0	0	0	0	0	0	0	30.47772026	0	0	0	0	0	0	4.645463943	18.58185577	0	0	0	0	0	0	0	0	0	0	0	0	0	0	0	0	0	0	0	0	0	3.461168289	0
33.485	-1.805	0	0	0	0	0	0	0	0	0	0	0	0	0	0	0	0	25.68718338	0	0	0	0	0	0	0	13.38919926	0	0	0	0	0	0	0	0	0	0	0	0	0	0	0	0	0	0	0	0	0	3.224435568	0
33.485	-1.715	0	0	0	0	0	0	0	0	0	0	0	0	0	0	0	0	23.5130024	0	0	0	0	0	0	0	12.64838791	0	0	0	0	0	0	0	0	0	0	0	0	0	0	0	0	0	0	0	0	0	0	0
33.485	-1.625	0	0	0	0	0	0	0	0	0	0	0	0	0	0	0	0	16.92040062	0	0	0	0	0	0	7.951877117	7.951877117	0	0	0	0	0	0	0	0	0	0	0	0	0	0	0	0	0	0	0	0	0	0	0
33.485	-1.535	0	0	0	0	0	0	0	0	0	0	0	0	0	0	0	0	15.07634068	0	0	0	0	0	0	9.314497948	9.314497948	0	0	0	0	0	0	0	0	0	0	0	0	0	0	0	0	0	0	0	0	0	0	0
33.485	-1.445	0	0	0	0	0	0	0	0	0	0	0	0	0	0	0	0	11.0118475	0	0	0	0	0	0	8.820399284	8.820399284	0	0	0	0	0	0	0	0	0	0	0	0	0	0	0	0	0	0	0	0	0	0	0
33.485	-1.355	0	0	0	0	0	0	0	0	0	0	0	0	0	0	0	0	0	0	0	0	0	0	0	14.88884544	14.88884544	0	0	0	0	0	0	0	0	0	0	0	0	0	0	0	0	0	0	0	0	0	0	0
33.485	-1.265	0	0	0	0	0	0	0	0	0	0	0	0	0	0	0	0	0	0	0	0	0	0	0	12.54526615	12.54526615	0	0	0	0	0	0	0	0	0	0	0	0	0	0	0	0	0	0	0	0	0	0	4.860928535
33.485	-1.175	0	0	0	0	0	0	0	0	0	0	0	0	0	0	0	0	0	0	0	0	0	0	0	15.53385162	7.766925812	0	0	0	0	0	0	0	0	0	0	0	0	0	0	0	0	0	0	0	0	0	0	7.609337807
33.485	-1.085	0	0	0	0	0	0	0	0	0	0	0	0	0	0	0	0	0	0	0	0	0	0	0	15.74984074	7.874920368	0	0	0	0	0	0	0	0	0	0	0	0	0	0	0	0	0	0	0	0	0	0	8.786150932
33.485	-0.995	0	0	0	0	0	0	0	0	0	0	0	0	0	0	0	0	0	0	0	0	0	0	0	13.89228249	13.89228249	0	0	0	0	0	0	0	0	0	0	0	0	0	0	0	0	0	0	0	0	0	0	15.65449047
33.485	-0.905	0	0	1.127142668	0	0	0	0	0	10.74444103	0	0	0	0	0	0	0	0	0	0	0	0	0	0	0	22.87342834	0	0	0	0	0	0	0	0	0	0	0	0	0	0	0	0	0	0	0	0	0	0	26.17620277
33.485	-0.815	0	0	0	0	0	0	0	0	11.0771246	0	0	0	0	0	0	0	0	0	0	0	0	0	0	0	19.65098763	0	0	0	0	0	0	0	0	0	0	0	0	0	0	0	0	0	0	0	0	0	0	34.81866455
33.485	-0.725	0	0	0	0	0	0	0	0	5.919284821	0	0	0	0	0	0	0	0	0	0	0	0	0	0	0	12.46472359	0	0	0	0	0	0	0	0	0	0	0	0	0	0	0	0	0	0	0	0	0	0	13.0413866
33.485	-0.635	0	0	0	0	0	0	0	0	0	0	0	0	0	0	0	0	0	0	0	0	0	0	0	0	16.02395058	0	0	0	0	0	0	0	0	0	0	0	0	0	0	0	0	0	0	0	0	0	0	12.7474699
33.485	-0.545	0	0	0	0	0	0	0	0	0	0	0	0	0	0	0	0	0	0	0	0	0	0	0	0	19.44220161	0	0	0	0	0	0	0	0	0	0	0	0	0	0	0	0	0	0	0	0	0	0	18.50815582
33.485	-0.455	0	0	0	0	0	0	0	0	0	0	0	0	0	0	0	0	0	0	0	0	0	0	0	10.52018547	10.52018547	0	0	0	0	0	0	0	0	0	0	0	0	0	0	0	0	0	0	0	0	0	8.154747009	8.154747009
33.485	-0.365	0	0	0	0	0	0	0	0	0	0	0	0	0	0	0	0	0	0	0	0	0	0	0	19.53472519	0	0	0	0	0	0	0	0	0	0	0	0	0	0	0	0	0	0	0	0	0	0	17.49257469	0
33.485	-0.275	0	0	0	0	0	0	0	0	0	0	0	0	0	0	0	0	0	0	0	0	0	0	0	23.47763252	0	0	0	0	0	0	0	0	0	0	0	0	0	0	0	0	0	0	0	0	0	0	20.48212624	0
33.485	-0.185	0	0	0	0	0	0	0	0	0	0	0	0	0	0	0	0	0	0	0	0	0	0	0	23.65546227	0	0	0	0	0	0	0	0	0	0	0	0	0	0	0	0	0	0	0	0	0	0	20.75949097	0
33.485	-0.095	0	0	0	0	0	0	0	0	0	0	0	10.68329334	0	0	0	3.292531967	0	4.268097401	6.922742844	0	0	0	0	0	0	0	0	0	0	0	0	0	0	0	0	0	0	0	0	0	0	0	0	0	0	0	0	0
33.485	-0.005	0	0	0	0	0	0	0	0	0	0	0	10.65109348	0	0	0	3.440478802	0	4.459880352	7.460804462	0	0	0	0	0	0	0	0	0	0	0	0	0	0	5.416872025	0	0	0	0	0	0	0	0	8.085123062	0	0	10.11904335	0	0
33.485	0.085	0	0	0	0	0	0	0	0	0	0	0	12.55132198	0	0	0	3.951493979	0	5.122307301	8.533791542	0	0	0	0	0	0	0	0	0	0	0	0	0	0	0	0	0	0	0	0	0	0	0	0	0	0	26.19265938	0	0
33.485	0.175	0	0	0	0	0	0	0	0	0	0	0	12.00956535	0	0	0	3.650166988	0	4.731698036	7.91681385	0	0	0	0	0	0	0	0	0	0	0	0	0	0	0	0	0	0	0	0	0	0	0	0	0	0	28.22229385	0	0
33.485	0.265	0	0	0	0	0	0	0	0	0	0	0	12.74181271	0	0	0	0	0	5.008590221	8.331528664	0	0	0	0	0	0	0	0	0	0	0	4.193254471	0	0	0	0	0	0	0	0	0	0	0	0	0	0	33.28521347	0	0
33.485	0.355	0	0	0	0	0	0	0	0	0	0	0	11.2670908	0	0	0	0	0	6.612671375	0	5.843152523	0	0	0	0	0	0	0	0	0	5.69585371	0	0	0	0	0	0	0	0	0	0	0	0	0	0	0	34.97712326	0	0
33.485	0.445	0	0	0	0	0	0	0	0	0	7.852090359	0	0	0	0	0	0	0	0	0	0	0	0	0	0	0	0	0	0	0	0	0	23.62268829	0	0	0	0	0	0	0	0	0	1.629498124	1.629498124	0	0	20.44880676	0	0
33.485	0.535	0	0	0	0	0	0	0	0	0	7.596981049	0	0	0	0	0	0	0	0	0	0	0	0	0	0	0	0	0	0	0	0	0	25.01651573	0	0	0	0	0	0	0	0	0	0	1.499938965	0	0	17.0431118	0	0
33.485	0.625	0	0	0	0	0	0	0	0	0	0	0	0	0	0	0	0	0	0	0	0	0	0	0	0	0	0	0	0	0	0	0	38.03041458	0	0	0	0	0	0	3.201967001	3.201967001	3.201967001	3.201967001	3.201967001	0	0	23.40900803	0	0
33.485	0.715	0	0	0	0	0	0	0	0	0	0	0	0	0	0	0	0	0	0	0	0	0	0	0	0	0	0	0	0	0	0	0	51.38355255	0	0	0	0	0	0	3.917824984	3.917824984	3.917824984	3.917824984	3.917824984	0	0	23.0994091	0	0
33.485	0.805	0	0	0	0	0	0	0	0	0	0	0	0	0	0	0	0	0	0	0	0	0	0	0	0	0	0	0	0	0	0	0	60.14027786	0	0	0	0	0	0	0	0	0	0	60.53224182	0	0	0	0	0
33.485	0.895	0	0	0	0	0	0	0	0	0	0	0	0	0	0	0	0	0	0	0	0	0	0	0	0	0	0	0	0	0	0	0	60.91351318	0	0	0	0	0	0	0	0	0	0	42.11491394	0	0	0	0	0
33.485	0.985	0	0	0	0	0	0	0	0	0	0	0	0	0	0	0	0	0	0	0	0	0	0	0	0	0	0	0	0	0	0	0	68.56007385	0	0	0	0	0	0	0	0	0	0	43.04720306	0	0	0	0	0
33.485	1.075	0	0	0	0	0	0	0	0	0	0	0	0	0	0	0	0	0	0	0	0	0	0	0	0	0	0	0	0	0	0	0	68.21640778	0	8.960617065	0	0	5.37637043	0	14.90665531	4.968885422	0	0	0	0	0	24.13107872	0	0
33.485	1.165	0	0	0	0	0	0	0	0	0	0	0	0	0	0	0	0	0	0	0	0	0	0	0	0	0	0	0	0	0	0	0	68.45288849	0	8.25330162	0	0	4.951981544	0	11.83515835	3.945052624	0	0	0	0	0	21.07934761	0	0
33.485	1.255	0	0	0	0	0	0	0	0	0	0	0	0	0	0	0	0	0	0	0	0	0	0	0	0	0	0	0	0	0	0	0	61.88201141	0	6.680513382	0	0	4.008307934	0	9.530546188	0	0	0	0	0	0	15.71203995	0	0
33.485	1.345	0	0	0	0	0	0	0	0	0	0	0	0	0	0	0	0	0	0	0	0	0	0	0	0	0	0	0	0	0	0	0	67.41903687	0	7.086473942	0	0	4.606207371	0	0	0	0	9.572821617	0	0	8.897900581	9.369757652	0	0
33.485	1.435	0	0	0	0	0	0	0	0	0	0	0	0	0	0	0	0	0	0	0	0	0	0	0	0	0	0	0	0	0	0	0	77.02630615	0	0	0	0	0	0	0	0	0	0	0	50.08316422	0	0	0	0
33.485	1.525	0	0	0	0	0	0	0	0	0	0	0	0	0	0	0	0	0	0	0	0	0	0	0	0	0	0	0	0	0	0	0	76.4863739	0	0	0	0	0	0	0	0	0	0	0	50.35337067	0	50.35337067	0	0
33.485	1.615	0	0	0	0	0	0	0	0	0	0	0	0	0	0	0	0	0	0	0	0	0	0	0	0	0	0	0	0	0	0	0	81.0535202	0	7.661684036	0	0	4.980094433	0	0	0	0	10.68414211	0	4.171600819	9.333071709	9.828006744	0	0
33.485	1.705	0	0	0	0	0	0	0	0	0	0	0	0	0	0	0	0	0	0	0	0	0	0	0	0	0	0	0	0	0	0	0	84.46941376	0	6.838167191	0	0	4.444808483	0	0	0	0	10.94858265	0	0	8.467535019	8.91656971	0	0
33.485	1.795	0	0	0	0	0	0	0	0	0	0	0	0	0	0	0	0	0	0	0	0	0	0	0	0	0	0	0	0	0	0	0	75.11593628	0	0	0	0	0	0	0	0	0	0	0	0	0	0	0	0
33.485	1.885	0	0	0	0	0	0	0	0	0	0	0	0	0	0	0	0	0	0	0	0	0	0	0	0	0	0	0	0	0	0	0	65.66375732	0	6.064186096	0	0	5.26325655	0	4.00651598	0	0	6.582133293	0	0	16.3480854	0	0	0
33.485	1.975	0	0	0	0	0	0	0	0	0	0	0	0	0	0	0	0	0	0	0	0	0	0	0	0	0	0	0	0	0	0	0	53.6368103	0	6.575340271	0	0	5.70690012	0	4.182044506	0	0	6.870501995	3.435250998	0	14.53282166	0	0	0
33.485	2.065	0	0	0	0	0	0	0	0	0	0	0	0	0	0	0	0	0	0	0	0	0	0	0	0	0	0	0	0	0	0	0	46.47080231	0	6.685704708	0	0	5.802687645	0	4.170095921	0	0	6.850871563	0	0	14.08052254	0	0	0
33.485	2.155	0	0	0	0	0	0	0	0	0	0	0	0	0	0	0	0	0	0	0	0	0	0	0	0	0	0	0	0	0	0	0	43.8702774	0	0	0	0	0	0	0	0	0	0	0	0	0	0	0	0
33.485	2.245	0	0	0	0	0	0	0	0	0	0	0	0	0	0	0	0	0	0	0	0	0	0	0	0	0	0	0	0	0	0	0	39.73303223	0	0	0	0	0	0	0	0	0	0	0	0	0	0	0	0
33.485	2.335	0	0	0	0	0	0	0	0	0	0	0	0	0	0	0	0	0	0	0	0	0	0	0	0	0	0	0	0	0	0	0	36.20824051	0	0	0	0	0	0	0	0	0	0	0	0	0	0	0	0
33.485	2.425	0	0	0	0	0	0	0	0	0	0	0	0	0	0	0	0	0	0	0	0	0	0	0	0	0	0	0	0	0	0	0	38.49031067	0	6.829823971	0	0	6.374502182	0	10.60694122	0	0	0	4.242776871	0	0	0	13.55751133	0
33.485	2.515	0	0	0	0	0	0	0	0	0	0	0	0	0	0	0	0	0	0	0	0	0	0	0	0	0	0	0	0	0	0	0	38.31356049	0	6.680594921	0	0	6.235221863	0	10.28327656	0	0	0	4.113310337	0	0	0	12.72877884	0
33.485	2.605	0	0	0	0	0	0	0	0	0	0	0	0	0	0	0	0	0	0	0	0	0	0	0	0	0	0	0	0	0	0	0	34.7049408	0	6.781477451	0	0	6.329379082	0	10.39545059	0	0	0	0	0	0	0	12.71791458	0
33.485	2.695	0	0	0	0	0	0	0	0	0	0	0	0	0	0	0	0	0	0	0	0	0	0	0	0	0	0	0	0	0	0	0	25.21321487	0	6.230185986	0	0	5.81483984	0	9.43297863	0	0	0	3.773191929	0	0	0	11.14729691	0
33.485	2.785	0	0	0	0	0	0	0	0	0	0	0	0	4.737986565	0	0	0	0	3.20034194	0	0	0	0	0	0	0	0	0	0	0	0	0	0	11.59826374	6.090957642	0	0	5.684894085	0	9.235194206	0	0	0	0	0	0	0	10.70301819	0
33.485	2.875	0	0	0	0	0	0	0	0	0	0	0	0	4.049144745	0	0	0	0	0	0	0	0	0	0	0	0	0	0	0	0	0	0	5.117731571	4.273221016	8.481664658	0	0	5.641820908	0	8.481113434	0	0	0	0	0	0	0	0	0
33.485	2.965	0	0	0	0	0	0	0	0	0	0	0	0	3.897415638	0	0	0	0	0	0	0	0	0	0	0	0	0	0	0	0	0	0	5.499360085	4.591873646	8.530481339	0	0	5.674293041	0	8.578214645	0	0	0	0	0	0	0	0	0
33.485	3.055	0	0	0	0	0	0	0	0	0	0	0	0	3.833125353	0	0	0	0	0	0	0	0	0	0	0	0	0	0	0	0	0	0	5.467061043	4.564905167	8.351511002	0	0	5.555245399	0	8.47662735	0	0	0	0	0	0	0	0	0
33.485	3.145	0	0	0	0	0	0	0	0	0	0	0	0	4.877108097	0	0	0	0	0	0	0	0	0	0	0	0	0	0	0	0	0	0	9.277414322	7.746487141	0	0	0	0	0	0	0	0	0	0	27.37292862	0	0	0	0
33.485	3.235	0	0	0	0	0	0	0	0	0	0	0	0	5.470672607	0	0	0	0	0	0	0	0	0	0	0	0	0	0	0	0	0	0	8.030280113	6.705150604	8.797665596	0	0	5.852017879	0	8.946204185	0	0	0	0	0	0	0	0	0
33.485	3.325	0	0	0	0	0	0	0	0	0	0	0	4.589359283	0	0	0	0	0	0	0	0	0	0	0	0	0	0	0	0	0	0	0	9.178030968	7.224291325	9.993658066	0	0	0	0	8.077534676	0	0	0	0	0	0	0	0	0
33.485	3.415	0	0	0	0	0	0	0	0	0	0	0	0	0	0	0	0	0	0	0	0	0	0	0	0	0	0	0	0	0	0	0	26.53727722	0	9.52053833	0	0	0	0	7.790870667	0	0	0	0	0	0	0	0	0
33.485	3.505	0	0	0	0	0	0	0	0	0	0	0	0	0	0	0	0	0	0	0	0	0	0	0	0	0	0	0	0	0	0	0	26.43298721	0	9.058924675	0	0	0	0	7.425993919	0	0	0	0	0	0	0	0	0
33.485	3.595	0	0	0	0	0	0	0	0	0	0	0	0	0	0	0	0	0	0	0	0	0	0	0	0	0	0	0	0	0	0	0	26.96748352	0	7.930511475	0	0	0	0	7.093643665	0	0	0	0	0	0	0	0	0
33.485	3.685	0	0	0	0	0	0	0	0	0	0	0	0	0	0	0	0	0	0	0	0	0	0	0	0	0	0	0	0	0	0	0	20.18253517	0	7.686879635	0	0	0	0	6.18554163	0	0	0	0	0	0	0	0	0
33.485	3.775	0	0	0	0	0	0	0	0	0	0	0	0	0	0	0	0	0	0	0	0	0	0	0	0	0	0	0	0	0	0	0	16.18667603	0	6.885616302	0	0	0	0	5.571853161	0	0	0	0	0	0	0	0	0
33.485	3.865	0	0	0	0	0	0	0	0	0	0	0	0	0	0	0	0	0	0	0	0	0	0	0	0	0	0	0	0	0	0	0	5.899425507	5.653615475	9.760624886	0	0	0	0	6.851111412	0	0	0	0	0	0	0	0	0
33.485	3.955	0	0	0	0	0	0	0	0	0	0	0	0	0	0	0	0	0	0	0	0	0	0	0	0	0	0	0	0	0	0	0	14.52878666	0	10.74728394	0	0	0	0	7.364289761	0	0	0	0	0	0	0	0	0
33.485	4.045	0	0	0	0	0	0	0	0	0	0	0	0	0	0	0	0	0	0	0	0	0	0	0	0	0	0	0	0	0	0	0	18.08529282	0	9.445357323	0	0	0	0	6.287476063	0	0	0	0	0	0	0	0	0
33.485	4.135	0	0	0	0	0	0	0	0	0	0	0	0	0	0	0	0	0	0	0	0	0	0	0	0	0	0	0	0	0	0	0	20.06180191	0	10.29014778	0	0	0	0	6.588187218	0	0	0	0	0	0	0	0	0
33.485	4.225	0	0	0	0	0	0	0	0	0	0	0	0	0	0	0	0	0	0	0	0	0	0	0	0	0	0	0	0	0	0	0	16.95038223	0	9.063526154	0	0	0	0	6.967013359	0	0	0	0	0	0	0	0	0
33.485	4.315	0	0	0	0	0	0	0	0	0	0	0	2.453020573	0	0	0	0	0	0	0	0	0	0	0	0	0	0	0	0	0	0	2.385045052	8.032393456	0	0	0	0	0	0	0	0	0	0	19.22035599	0	0	0	0	0
33.485	4.405	0	0	0	0	0	0	0	0	0	0	0	0	0	0	0	0	0	0	0	0	0	0	0	0	0	0	0	0	0	0	2.858901262	9.62825489	0	0	0	0	0	0	0	0	0	0	26.61998558	0	0	0	0	0
33.485	4.495	0	0	0	0	0	0	0	0	0	0	0	2.336405277	0	0	0	0	0	0	0	0	0	0	0	0	0	0	0	0	0	0	2.490170956	8.38643837	0	0	0	0	0	0	0	0	0	0	28.04979515	0	0	0	0	0
33.485	4.585	0	0	0	0	0	0	0	0	0	0	0	2.213009119	0	0	0	0	0	0	0	0	0	0	0	0	0	0	0	0	0	0	2.524701357	8.50273037	0	0	0	0	0	0	0	0	0	0	31.02885628	0	0	0	0	0
33.485	4.675	0	0	0	0	0	0	0	0	0	0	0	0	0	0	0	0	0	0	0	0	0	0	0	0	0	0	0	0	0	0	2.760778427	9.297794342	0	6.113063812	0	0	0	0	0	0	0	6.955622673	0	0	0	0	0	0
33.485	4.765	0	0	0	0	0	0	0	0	0	0	0	0	0	0	0	0	0	0	0	0	0	0	0	0	0	0	0	0	0	0	2.196525335	7.397493362	0	7.348884583	0	0	0	0	0	0	0	0	0	0	0	0	0	0
33.485	4.855	0	0	0	0	0	0	0	0	0	0	0	0	0	0	0	0	0	0	0	0	0	0	0	0	0	0	0	0	0	0	0	6.210880756	2.480730772	7.248058796	0	0	0	0	0	0	0	0	0	0	0	0	0	0
33.485	4.945	0	0	0	0	0	0	0	0	0	0	0	0	0	0	0	0	0	0	0	0	0	0	0	0	0	0	0	0	0	0	0	0	0	5.857429504	0	0	0	0	0	0	0	0	0	0	0	0	0	0
33.575	-4.775	0	0	0	0	0	0	0	0	0	0	0	0	0	0	0	0	0	0	0	0	0	0	0	0	0	0	0	0	0	0	0	0	0	5.7412467	0	0	0	0	0	0	0	0	0	0	0	0	5.139883041	0
33.575	-4.685	0	0	0	0	0	0	0	0	0	0	0	0	0	0	0	0	0	0	0	0	0	0	0	0	0	0	0	0	0	0	0	0	0	5.591175079	0	0	0	0	0	0	0	0	0	0	0	0	5.391862869	0
33.575	-4.595	0	0	0	0	0	0	0	0	0	0	0	0	0	0	0	0	0	0	0	0	0	0	0	0	0	0	0	0	0	0	0	0	0	5.01741457	0	0	0	0	0	0	0	0	0	0	0	0	5.06197834	0
33.575	-4.505	0	0	0	0	0	0	0	0	0	0	0	0	0	0	0	0	0	0	0	0	0	0	0	0	0	0	0	0	0	0	0	0	0	4.902704239	0	0	0	0	0	0	0	0	0	0	0	0	5.066437244	0
33.575	-4.415	0	0	0	0	0	0	0	0	0	0	0	0	0	0	0	0	0	0	0	0	0	0	0	0	0	0	0	0	0	0	0	0	0	5.00624609	0	0	0	0	0	0	0	0	0	0	0	0	4.807198048	0
33.575	-4.325	0	0	0	0	0	0	0	0	0	0	0	0	0	0	0	0	0	0	0	0	0	0	0	0	0	0	0	0	0	0	0	0	0	4.777026176	0	0	0	0	0	0	0	0	0	0	0	0	4.932940006	0
33.575	-4.235	0	0	0	0	0	0	0	0	0	0	0	0	0	0	0	0	0	0	0	0	0	0	0	0	0	0	0	0	0	0	0	0	0	4.846346378	0	0	0	0	0	0	0	0	0	0	0	0	5.266526699	0
33.575	-4.145	0	0	0	0	0	0	0	0	0	0	0	0	0	0	0	0	0	0	0	0	0	0	0	0	0	0	0	0	0	0	0	0	0	5.341678143	0	0	0	0	0	0	0	0	0	0	0	0	6.173122406	0
33.575	-4.055	0	0	0	0	0	0	0	0	0	0	0	0	0	0	0	0	0	0	0	0	0	0	0	0	0	0	0	0	0	0	0	0	0	5.733298302	0	0	0	0	0	0	0	0	0	0	0	0	6.750678539	0
33.575	-3.965	0	0	0	0	0	0	0	0	0	0	0	0	0	0	0	0	0	0	0	0	0	0	0	0	0	0	0	0	0	0	0	0	0	0	0	0	0	0	0	0	0	0	0	0	0	0	0	11.97981358
33.575	-3.875	0	0	0	0	0	0	0	0	0	0	0	0	0	0	0	0	0	0	0	0	0	0	0	0	0	0	0	0	0	0	0	0	0	0	0	0	0	0	0	0	0	0	0	0	0	0	0	19.95014
33.575	-3.785	0	0	0	0	0	0	0	0	0	0	0	0	0	0	0	0	0	0	0	0	0	0	0	0	0	0	0	0	0	0	0	0	0	0	0	0	0	0	0	0	0	0	0	0	0	0	0	25.53349686
33.575	-3.695	0	0	0	0	0	0	0	0	0	0	0	0	0	0	0	0	0	0	0	0	0	0	0	0	0	0	0	0	0	0	0	0	0	0	0	0	0	0	0	0	0	0	0	0	0	0	0	25.13545227
33.575	-3.605	0	0	0	0	0	0	0	0	0	0	0	0	0	0	0	0	0	0	0	0	0	0	0	0	0	0	0	0	0	0	0	0	0	0	0	0	0	0	0	0	0	0	0	0	0	0	0	22.97583008
33.575	-3.515	0	0	0	0	0	0	0	0	0	0	0	0	0	0	0	0	0	0	0	0	0	0	0	0	0	0	0	0	0	0	0	0	0	0	0	0	0	0	0	0	0	0	0	0	0	7.098157883	10.48468304	0
33.575	-3.425	0	0	0	0	0	0	0	0	0	0	0	0	0	0	0	0	0	0	0	0	0	0	0	0	0	0	0	0	0	0	0	0	0	0	0	0	0	0	0	0	0	0	0	0	0	0	0	14.57021904
33.575	-3.335	0	0	0	0	0	0	0	0	0	0	0	0	0	0	0	0	0	0	0	0	0	0	0	0	0	0	0	0	0	0	0	0	0	0	0	0	6.681328773	0	0	0	0	0	0	0	0	0	8.059933662	0
33.575	-3.245	0	0	0	0	0	0	0	0	0	0	0	0	0	0	0	0	0	0	0	0	0	0	0	0	0	0	0	0	0	0	0	0	0	0	0	0	6.657606602	0	0	0	0	0	0	0	0	0	7.981012344	0
33.575	-3.155	0	0	0	0	0	0	0	0	0	0	0	0	0	0	0	0	0	0	0	0	0	0	0	0	0	0	0	0	0	0	0	0	0	0	0	0	0	0	0	0	0	0	0	0	0	0	0	0
33.575	-3.065	0	0	0	0	0	0	0	0	0	0	0	0	0	0	0	0	0	0	0	0	0	0	0	0	0	0	0	0	0	0	0	0	0	0	0	0	5.262569904	0	0	0	0	0	0	0	0	4.869438171	7.14378643	0
33.575	-2.975	0	0	0	0	0	0	0	0	0	0	0	0	0	0	0	0	0	0	0	0	0	0	0	0	0	0	0	0	0	0	0	0	0	0	0	0	0	0	0	0	0	0	0	0	0	0	0	11.7419281
33.575	-2.885	0	0	0	0	0	0	0	0	0	0	0	0	0	0	0	0	0	0	0	0	0	0	0	0	0	0	0	0	0	0	0	0	0	0	0	0	0	0	0	0	0	0	0	0	0	0	0	0
33.575	-2.795	0	0	0	0	0	0	0	0	0	0	0	0	0	0	0	0	0	0	0	0	0	0	0	0	0	0	0	0	0	0	0	0	0	0	0	12.59335136	0	0	0	0	0	0	0	0	0	0	0	0
33.575	-2.705	0	0	0	0	0	0	0	0	0	0	0	0	0	0	0	0	0	0	0	0	0	0	0	0	0	0	0	0	0	0	0	0	0	0	0	0	4.43267107	0	0	0	0	0	0	0	0	0	3.11494112	0
33.575	-2.615	0	0	0	0	0	0	0	0	0	0	0	0	0	0	0	0	0	0	0	0	0	0	0	0	0	0	0	0	0	0	0	0	0	0	0	0	8.103966713	0	0	0	0	0	0	0	0	0	0	0
33.575	-2.525	0	0	0	0	0	0	0	0	0	0	0	0	0	0	0	0	0	0	0	0	0	0	0	0	0	0	0	0	0	0	0	0	0	0	0	0	6.207645416	0	0	0	0	0	9.925191879	0	0	0	5.83800745	0
33.575	-2.435	0	0	0	0	0	0	0	0	0	0	0	0	0	0	0	0	0	0	0	0	0	0	0	0	0	0	0	0	0	0	0	3.820881367	3.026440859	0	0	0	0	0	0	0	0	0	18.14044571	0	0	0	0	10.48484707
33.575	-2.345	0	0	0	0	0	0	0	0	0	0	0	0	0	0	0	0	0	0	0	0	0	0	0	0	0	0	0	0	0	0	0	4.149038792	3.286367416	0	0	0	0	0	0	0	0	0	17.94758797	0	0	0	19.51305962	0
33.575	-2.255	0	0	0	0	0	0	0	0	0	0	0	0	0	0	0	0	0	0	0	0	0	0	0	0	0	0	0	0	0	0	0	4.454090118	3.52799201	0	0	0	0	0	0	0	0	0	20.15262032	0	0	0	19.48234367	0
33.575	-2.165	0	0	0	0	0	0	0	0	0	0	0	0	0	0	0	0	0	0	0	0	0	0	0	0	0	0	0	0	0	0	0	5.270009518	4.174264908	0	0	0	0	0	0	0	0	0	17.57803726	0	0	0	30.04233932	0
33.575	-2.075	0	0	0	0	0	0	0	0	0	0	0	0	0	0	0	0	0	0	0	0	0	0	0	0	0	0	0	0	0	0	0	5.416683674	4.290442944	0	0	0	0	0	0	0	0	0	0	0	0	0	39.66676331	0
33.575	-1.985	0	0	0	0	0	0	0	0	0	0	0	0	0	0	0	0	0	0	0	0	0	0	0	0	0	0	0	0	0	0	0	4.46173048	3.694120884	0	0	0	0	0	0	0	0	0	0	0	0	0	29.78413773	0
33.575	-1.895	0	0	0	0	0	0	0	0	0	0	0	0	0	0	0	0	0	0	0	0	0	0	0	0	0	0	0	0	0	0	0	2.78758812	2.308003187	0	0	0	0	0	0	0	0	0	0	0	0	0	14.49296188	14.49296188
33.575	-1.805	0	0	0	0	0	0	0	0	0	0	0	0	0	0	0	0	0	0	0	0	0	0	0	0	0	0	0	0	0	0	0	0	0	0	0	0	0	0	0	0	0	0	0	0	0	0	0	31.88825417
33.575	-1.715	0	0	0	0	0	0	0	0	0	0	0	0	0	0	0	0	0	0	0	0	0	0	0	0	0	0	0	0	0	0	0	0	0	0	0	0	0	0	0	0	0	0	0	0	0	0	0	29.99007416
33.575	-1.625	0	0	0	0	0	0	0	0	0	0	0	0	0	0	0	0	0	0	0	0	0	0	0	0	0	0	0	0	0	0	0	0	0	0	0	0	0	0	0	0	0	0	3.302238464	0	0	0	23.99751854	0
33.575	-1.535	0	0	0	0	0	0	0	0	0	0	0	0	0	0	0	0	0	0	0	0	0	0	0	0	0	0	0	0	0	0	0	0	0	0	0	0	0	0	0	0	0	0	0	0	0	0	9.433978081	18.86795616
33.575	-1.445	0	0	0	0	0	0	0	0	0	0	0	0	0	0	0	0	0	0	0	0	0	0	0	0	0	0	0	0	0	0	0	0	0	0	0	0	0	0	0	0	0	0	0	0	0	0	8.874155998	17.748312
33.575	-1.355	0	0	0	0	0	0	0	0	0	0	0	0	0	0	0	0	0	0	0	0	0	0	0	0	0	0	0	0	0	0	0	0	0	0	0	0	0	0	0	0	0	0	0	0	0	0	12.2884388	12.2884388
33.575	-1.265	0	0	0	0	0	0	0	0	0	0	0	0	0	0	0	0	0	0	0	0	0	0	0	0	0	0	0	0	0	0	0	0	0	0	0	0	0	0	0	0	0	0	0	0	0	0	8.984706879	8.984706879
33.575	-1.175	0	0	0	0	0	0	0	7.063521385	0	0	0	8.812542915	0	0	0	0	33.77948761	0	0	0	0	0	0	21.9078064	0	0	0	0	0	0	0	0	0	0	0	0	0	0	0	0	0	0	0	4.006273746	0	0	20.03136826	4.006273746
33.575	-1.085	0	0	0	0	0	0	0	8.113003731	0	0	0	8.810305595	0	0	0	0	34.2779274	0	0	0	0	0	0	22.45833969	0	0	0	0	0	0	0	0	0	0	0	0	0	0	0	0	0	0	0	6.324794769	0	0	15.81198788	3.162397385
33.575	-0.995	0	0	0	0	0	0	0	8.413597107	0	0	0	0	0	0	0	0	30.04397583	0	0	0	0	0	0	10.11970806	20.23941612	0	0	0	0	0	0	0	0	0	0	0	0	0	0	0	0	0	0	4.41574955	0	0	17.6629982	4.41574955
33.575	-0.905	0	0	0	0	0	0	0	7.826920986	0	0	0	0	0	0	0	0	34.74919128	0	0	0	0	0	0	6.892174721	13.78434944	6.892174721	0	0	0	0	0	0	0	0	0	0	0	0	0	0	0	0	0	8.84827137	0	0	17.69654274	0
33.575	-0.815	0	0	0	0	0	0	0	6.221040249	0	0	0	0	0	0	0	0	31.38685799	0	0	0	0	0	0	0	10.36678028	10.36678028	0	0	0	0	0	0	0	0	0	0	0	0	0	0	0	0	0	4.95215416	4.95215416	0	9.904308319	0
33.575	-0.725	0	0	0	0	0	0	0	9.295680046	0	0	0	0	0	0	0	0	32.11654663	0	0	0	0	0	0	0	24.70398712	0	0	0	0	0	0	0	0	0	0	0	0	0	0	0	0	0	0	2.505979776	5.011959553	0	12.5298996	0
33.575	-0.635	0	0	0	0	0	0	0	9.882923126	0	0	0	0	0	0	0	0	35.96471786	0	0	0	0	0	0	0	27.81211662	0	0	0	0	0	0	0	0	0	0	0	0	0	0	0	0	0	0	0	3.054938316	0	15.27469254	0
33.575	-0.545	0	0	0	0	0	0	0	10.35927677	0	0	0	0	0	0	0	0	30.84173965	0	0	0	0	0	0	0	23.99359703	0	0	0	0	0	0	0	0	0	0	0	0	0	0	0	0	0	0	0	0	0	13.33219719	0
33.575	-0.455	0	0	0	0	0	0	0	6.392373085	0	0	0	0	0	0	0	0	27.90905762	0	0	0	0	0	0	0	19.24395943	0	0	0	0	0	0	0	0	0	0	0	0	0	0	0	0	0	0	0	0	0	8.385448456	0
33.575	-0.365	0	0	0	0	0	0	0	0	0	0	0	0	0	0	0	0	20.93527222	0	0	0	0	0	0	9.456321716	18.91264343	0	0	0	0	0	0	0	0	0	0	0	0	0	0	0	0	0	0	0	0	0	6.80471611	0
33.575	-0.275	0	0	0	0	0	0	0	0	0	0	0	0	0	0	0	0	23.2578392	0	0	0	0	0	0	0	28.28465462	0	0	0	0	0	0	0	0	0	0	0	0	0	0	0	0	0	0	0	0	0	4.834339142	0
33.575	-0.185	0	0	0	0	0	0	0	0	0	0	0	0	0	0	0	0	26.27503204	0	0	0	0	0	0	10.44922447	20.89844894	0	0	0	0	0	0	0	0	0	0	0	0	0	0	0	0	0	0	0	0	0	4.18324995	0
33.575	-0.095	0	0	0	0	0	0	0	0	0	0	0	0	0	0	0	0	26.93855476	0	0	0	0	0	0	7.687943935	23.06383133	0	0	0	0	0	0	0	0	0	0	0	0	0	0	0	0	0	0	0	0	0	3.164117813	0
33.575	-0.005	0	0	0	0	0	0	0	0	0	0	0	0	0	0	0	0	27.61637306	0	0	0	0	0	0	9.961932182	9.961932182	0	0	0	0	0	0	0	0	0	0	0	0	0	0	0	0	0	0	0	0	0	1.979024649	0
33.575	0.085	0	0	0	0	0	0	0	0	0	0	0	0	0	0	0	0	23.02365494	0	0	0	0	0	0	7.662067413	7.662067413	0	0	0	0	0	0	0	0	0	0	0	0	0	0	0	0	0	0	0	0	0	0	0
33.575	0.175	0	0	0	0	0	0	0	0	0	0	5.036039352	0	0	0	0	0	16.54683685	0	0	0	0	0	0	14.65823936	0	0	0	0	0	0	0	0	0	0	0	0	0	0	0	0	0	0	0	0	0	0	0	0
33.575	0.265	0	0	0	0	0	0	0	0	0	0	4.5247159	0	0	0	0	0	13.38262081	0	0	0	0	0	0	0	12.4214201	0	0	0	0	0	0	0	0	0	0	0	0	0	0	0	0	0	0	0	0	0	0	0
33.575	0.355	0	0	0	0	0	0	0	0	0	0	6.055837154	0	0	0	0	0	0	0	0	0	0	0	0	6.257807255	12.51561451	0	0	0	0	0	0	0	0	0	0	0	0	0	0	0	0	0	0	0	0	0	0	0
33.575	0.445	0	0	0	0	0	0	0	0	0	0	4.512207031	0	0	0	0	0	0	0	0	0	0	0	0	6.019577503	12.03915501	0	0	0	0	0	0	0	0	0	0	0	0	0	0	0	0	0	0	0	0	0	0	0
33.575	0.535	0	0	0	0	0	0	0	0	0	0	0	0	0	0	0	0	0	0	0	0	0	0	0	14.46821308	9.645475388	0	0	0	0	0	0	0	0	0	0	0	0	0	0	0	0	0	0	0	0	0	0	0
33.575	0.625	0	0	0	0	0	0	0	0	0	0	0	0	0	0	0	0	0	0	0	0	0	0	0	27.9702282	9.323410034	0	0	0	0	0	0	0	0	0	0	0	0	0	0	0	0	0	0	0	0	0	0	10.2069521
33.575	0.715	0	0	0	0	0	0	0	0	0	0	0	0	0	0	0	0	0	0	0	0	0	0	0	32.93756866	10.97918892	0	0	0	0	0	0	0	0	0	0	0	0	0	0	0	0	0	0	0	0	0	0	17.96840286
33.575	0.805	0	0	0	0	0	0	0	0	5.329812527	0	0	0	0	0	0	0	0	0	0	0	0	0	0	0	20.36413574	0	0	0	0	0	0	0	0	0	0	0	0	0	0	0	0	0	0	0	0	0	0	13.09768772
33.575	0.895	0	0	1.165849209	0	0	0	0	0	8.299779892	0	0	0	0	0	0	0	0	0	0	0	0	0	0	0	18.99799919	0	0	0	0	0	0	0	0	0	0	0	0	0	0	0	0	0	0	0	0	0	0	45.37494659
33.575	0.985	0	0	0	0	0	0	0	0	6.60195446	0	0	0	0	0	0	0	0	0	0	0	0	0	0	0	13.17900085	0	0	0	0	0	0	0	0	0	0	0	0	0	0	0	0	0	0	0	0	0	0	39.59115982
33.575	1.075	0	0	0	0	0	0	0	0	3.493623257	0	0	0	0	0	0	0	0	0	0	0	0	0	0	0	9.293100357	0	0	0	0	0	0	0	0	0	0	0	0	0	0	0	0	0	0	0	0	0	0	12.65179157
33.575	1.165	0	0	0	0	0	0	0	0	3.032349586	0	0	0	0	0	0	0	0	0	0	0	0	0	0	0	8.55065918	0	0	0	0	0	0	0	0	0	0	0	0	0	0	0	0	0	0	0	0	0	0	11.32262897
33.575	1.255	0	0	0	0	0	0	0	0	5.220945835	0	0	0	0	0	0	0	0	0	0	0	0	0	0	10.43449402	0	0	0	0	0	0	0	0	0	0	0	0	0	0	0	0	0	0	0	0	0	0	0	16.29206276
33.575	1.345	0	0	0	0	0	0	0	0	0	0	0	0	0	0	0	0	0	0	0	0	0	0	0	17.89129639	0	0	0	0	0	0	0	0	0	0	0	0	0	0	0	0	0	0	0	0	0	0	7.647537708	7.647537708
33.575	1.435	0	0	0	0	0	0	0	0	0	0	0	0	0	0	0	0	0	0	0	0	0	0	0	17.63354874	0	0	0	0	0	0	0	0	0	0	0	0	0	0	0	0	0	0	0	0	0	0	7.981246948	7.981246948
33.575	1.525	0	0	0	0	0	0	0	0	0	0	0	0	0	0	0	0	0	0	0	0	0	0	0	18.08811569	0	0	0	0	0	0	0	0	0	0	0	0	0	0	0	0	0	0	0	0	0	0	9.426580429	9.426580429
33.575	1.615	0	0	0	0	0	0	0	0	0	0	0	5.923385143	0	0	0	5.01193285	0	0	7.788140297	0	0	0	0	0	0	0	0	0	0	0	0	0	0	0	0	0	0	0	0	0	0	0	0	0	0	0	11.29924488	11.29924488
33.575	1.705	0	0	0	0	0	0	0	0	0	0	0	10.44103813	0	0	0	0	0	4.036563396	7.21675539	0	0	0	0	0	0	0	0	0	0	0	0	0	0	0	0	0	0	0	0	0	0	0	0	0	0	0	0	22.52411079
33.575	1.795	0	0	0	0	0	0	0	0	0	0	0	9.375741959	0	0	0	2.990234375	0	3.876230001	6.653155804	0	0	0	0	0	0	0	0	0	0	0	0	0	0	0	0	0	0	0	0	0	0	0	0	0	0	0	0	0
33.575	1.885	0	0	0	0	0	0	0	0	0	0	0	10.83086967	0	0	0	3.099276304	0	4.017580509	7.561774254	0	0	0	0	0	0	0	0	0	0	0	0	0	0	0	0	0	0	0	0	0	0	0	0	0	0	16.28431702	0	0
33.575	1.975	0	0	0	0	0	0	0	0	0	0	0	10.59815693	0	0	0	0	0	3.748107672	7.235817909	2.949987173	0	0	0	0	0	0	0	0	0	0	0	0	0	0	0	0	0	0	0	0	0	0	0	0	0	14.92625904	0	0
33.575	2.065	0	0	0	0	0	0	0	0	0	0	0	11.15760803	0	0	0	0	0	3.91028738	7.574560642	3.088090181	0	0	0	0	0	0	0	0	0	0	0	0	0	0	0	0	0	0	0	0	0	0	0	0	0	25.85129166	0	0
33.575	2.155	0	0	0	0	0	0	0	0	0	0	0	9.583158493	0	0	0	0	0	5.021130085	0	5.141982555	0	0	0	0	0	0	0	0	0	3.155823946	0	0	0	0	0	0	0	0	0	0	0	0	0	0	0	23.14682579	0	0
33.575	2.245	0	0	0	0	0	0	0	0	0	0	0	10.34971237	0	0	0	0	0	4.821171761	0	4.727547646	0	0	0	0	0	0	0	0	0	0	0	0	0	0	0	0	0	0	0	0	0	0	1.282520294	0	0	14.03557968	0	0
33.575	2.335	0	0	0	0	0	0	0	0	0	0	0	9.277364731	0	0	0	0	0	4.87552309	0	4.546355247	0	0	0	0	0	0	0	0	0	0	0	0	0	0	0	0	0	0	0	0	0	0	1.449885726	0	0	15.89434624	0	0
33.575	2.425	0	0	0	0	0	0	0	0	0	0	0	0	0	0	0	0	0	0	0	0	0	0	0	0	0	0	0	0	0	0	0	24.70511246	0	0	0	0	0	0	0	2.854260921	2.854260921	2.854260921	2.854260921	0	0	19.87160492	0	0
33.575	2.515	0	0	0	0	0	0	0	0	0	0	0	0	0	0	0	0	0	0	0	0	0	0	0	0	0	0	0	0	0	0	0	33.62490082	0	0	0	0	0	0	0	0	0	0	0	0	0	0	0	0
33.575	2.605	0	0	0	0	0	0	0	0	0	0	0	0	0	0	0	0	0	0	0	0	0	0	0	0	0	0	0	0	0	0	0	41.95575714	0	0	0	0	0	0	0	0	0	0	55.76271057	0	0	0	0	0
33.575	2.695	0	0	0	0	0	0	0	0	0	0	0	0	0	0	0	0	0	0	0	0	0	0	0	0	0	0	0	0	0	0	0	48.73578644	0	0	0	0	0	0	0	0	0	0	40.2444191	0	0	0	0	0
33.575	2.785	0	0	0	0	0	0	0	0	0	0	0	0	0	0	0	0	0	0	0	0	0	0	0	0	0	0	0	0	0	0	0	57.29568481	0	0	0	0	0	0	0	0	0	0	41.50406265	0	0	0	0	0
33.575	2.875	0	0	0	0	0	0	0	0	0	0	0	0	0	0	0	0	0	0	0	0	0	0	0	0	0	0	0	0	0	0	0	56.51031113	0	0	0	0	0	0	0	0	0	0	39.60053635	0	0	0	0	0
33.575	2.965	0	0	0	0	0	0	0	0	0	0	0	0	0	0	0	0	0	0	0	0	0	0	0	0	0	0	0	0	0	0	0	58.43536758	0	7.589881897	0	0	4.553929329	0	11.63563824	3.878546	0	0	0	0	0	20.14077568	0	0
33.575	3.055	0	0	0	0	0	0	0	0	0	0	0	0	0	0	0	0	0	0	0	0	0	0	0	0	0	0	0	0	0	0	0	55.2272377	0	7.171507835	0	0	4.302905083	0	10.09433174	0	0	0	0	0	0	16.45180702	0	0
33.575	3.145	0	0	0	0	0	0	0	0	0	0	0	0	0	0	0	0	0	0	0	0	0	0	0	0	0	0	0	0	0	0	0	60.71271896	0	7.04690218	0	0	4.580485821	0	0	0	0	9.259073257	0	3.830477476	8.569881439	9.024344444	0	0
33.575	3.235	0	0	0	0	0	0	0	0	0	0	0	0	0	0	0	0	0	0	0	0	0	0	0	0	0	0	0	0	0	0	0	68.03143311	0	7.214070797	0	0	4.689145088	0	0	0	0	9.314735413	0	0	7.906909943	8.32621479	0	0
33.575	3.325	0	0	0	0	0	0	0	0	0	0	0	0	0	0	0	0	0	0	0	0	0	0	0	0	0	0	0	0	0	0	0	71.86863708	0	7.244176388	0	0	4.708714008	0	0	0	0	9.102031708	0	0	7.478726864	7.875324726	0	0
33.575	3.415	0	0	0	0	0	0	0	0	0	0	0	0	0	0	0	0	0	0	0	0	0	0	0	0	0	0	0	0	0	0	0	73.00377655	0	7.514731407	0	0	4.884575367	0	0	0	0	10.39966202	0	0	8.289439201	8.729028702	0	0
33.575	3.505	0	0	0	0	0	0	0	0	0	0	0	0	0	0	0	0	0	0	0	0	0	0	0	0	0	0	0	0	0	0	0	75.44648743	0	7.344150066	0	0	4.773697376	0	0	0	0	10.1834898	0	0	6.93145752	7.299034595	0	0
33.575	3.595	0	0	0	0	0	0	0	0	0	0	0	0	0	0	0	0	0	0	0	0	0	0	0	0	0	0	0	0	0	0	0	72.8624649	0	7.690271854	0	0	4.9986763	0	0	0	0	9.029429436	0	0	8.219935417	8.655838966	0	0
33.575	3.685	0	0	0	0	0	0	0	0	0	0	0	0	0	0	0	0	0	0	0	0	0	0	0	0	0	0	0	0	0	0	0	59.88433838	0	0	0	0	0	0	0	0	0	0	0	0	0	0	0	0
33.575	3.775	0	0	0	0	0	0	0	0	0	0	0	0	0	0	0	0	0	0	0	0	0	0	0	0	0	0	0	0	0	0	0	44.13916397	0	0	0	0	0	0	0	0	0	0	0	0	0	0	0	0
33.575	3.865	0	0	0	0	0	0	0	0	0	0	0	0	0	0	0	0	0	0	0	0	0	0	0	0	0	0	0	0	0	0	0	34.38536835	0	0	0	0	0	0	0	0	0	0	0	0	0	0	0	0
33.575	3.955	0	0	0	0	0	0	0	0	0	0	0	0	0	0	0	0	0	0	0	0	0	0	0	0	0	0	0	0	0	0	0	31.99751282	0	0	0	0	0	0	0	0	0	0	0	0	0	0	0	0
33.575	4.045	0	0	0	0	0	0	0	0	0	0	0	0	0	0	0	0	0	0	0	0	0	0	0	0	0	0	0	0	0	0	0	32.59541321	0	0	0	0	0	0	0	0	0	0	0	0	0	0	0	0
33.575	4.135	0	0	0	0	0	0	0	0	0	0	0	0	0	0	0	0	0	0	0	0	0	0	0	0	0	0	0	0	0	0	0	31.34953499	0	0	0	0	0	0	0	0	0	0	0	0	0	0	0	0
33.575	4.225	0	0	0	0	0	0	0	0	0	0	0	0	0	0	0	0	0	0	0	0	0	0	0	0	0	0	0	0	0	0	0	31.74584579	0	0	0	0	0	0	0	0	0	0	0	0	0	0	0	0
33.575	4.315	0	0	0	0	0	0	0	0	0	0	0	0	0	0	0	0	0	0	0	0	0	0	0	0	0	0	0	0	0	0	0	28.73510551	0	6.815225601	0	0	6.360877037	0	10.0685997	0	0	0	0	0	0	0	12.6383276	0
33.575	4.405	0	0	0	0	0	0	0	0	0	0	0	0	0	0	0	0	0	0	0	0	0	0	0	0	0	0	0	0	0	0	0	24.21523094	0	6.626931667	0	0	6.185135841	0	9.762578964	0	0	0	0	0	0	0	12.12352753	0
33.575	4.495	0	0	0	0	0	0	0	0	0	0	0	0	4.736329556	0	0	0	0	3.230312586	0	0	0	0	0	0	0	0	0	0	0	0	0	0	11.30966949	6.360970497	0	0	5.936905861	0	9.26753521	0	0	0	0	0	0	0	11.15124893	0
33.575	4.585	0	0	0	0	0	0	0	0	0	0	0	0	3.766591787	0	0	0	0	2.474351406	0	0	0	0	0	0	0	0	0	0	0	0	0	0	7.219990253	6.009305954	0	0	5.608685493	0	8.774054527	0	0	0	0	0	0	0	10.38716793	0
33.575	4.675	0	0	0	0	0	0	0	0	0	0	0	0	3.627902031	0	0	0	0	0	0	0	0	0	0	0	0	0	0	0	0	0	0	4.843348503	4.044115543	8.673251152	0	0	5.76925993	0	8.34666729	0	0	0	0	0	0	0	0	0
33.575	4.765	0	0	0	0	0	0	0	0	0	0	0	0	3.667180061	0	0	0	0	0	0	0	0	0	0	0	0	0	0	0	0	0	0	5.274810791	4.404379368	8.30656147	0	0	5.525346279	0	8.006236076	0	0	0	0	0	0	0	0	0
33.575	4.855	0	0	0	0	0	0	0	0	0	0	0	0	0	0	0	0	0	0	0	0	0	0	0	0	0	0	0	0	0	0	0	6.666754723	5.56662941	8.383263588	0	0	5.576366901	0	8.122774124	0	0	0	0	0	0	0	0	0
33.575	4.945	0	0	0	0	0	0	0	0	0	0	0	0	3.697678804	0	0	0	0	0	0	0	0	0	0	0	0	0	0	0	0	0	0	6.574050903	5.48922348	8.322412491	0	0	5.535889626	0	8.20454216	0	0	0	0	0	0	0	0	0
33.665	-4.775	0	0	0	0	0	0	0	0	0	0	0	0	4.287606239	0	0	0	0	0	0	0	0	0	0	0	0	0	0	0	0	0	0	6.686137676	5.58281374	8.732530594	0	0	5.808691502	0	8.612729073	0	0	0	0	0	0	0	0	0
33.665	-4.685	0	0	0	0	0	0	0	0	0	0	0	3.655168295	0	0	0	0	0	0	0	0	0	0	0	0	0	0	0	0	0	0	0	7.543083191	5.937377453	8.63766098	0	0	0	0	6.70802927	0	0	0	0	0	0	0	0	0
33.665	-4.595	0	0	0	0	0	0	0	0	0	0	0	3.009307146	0	0	0	0	0	0	0	0	0	0	0	0	0	0	0	0	0	0	0	6.790673256	5.345133305	8.112677574	0	0	0	0	8.086680412	0	0	0	6.492124081	0	0	0	0	0
33.665	-4.505	0	0	0	0	0	0	0	0	0	0	0	3.007500648	0	0	0	0	0	0	0	0	0	0	0	0	0	0	0	0	0	0	0	8.07485199	6.355947971	8.067134857	0	0	0	0	8.093660355	0	0	0	6.497727394	0	0	0	0	0
33.665	-4.415	0	0	0	0	0	0	0	0	0	0	0	2.549425364	0	0	0	0	0	0	0	0	0	0	0	0	0	0	0	0	0	0	0	9.282528877	7.306544781	8.040745735	0	0	0	0	6.947333813	0	0	0	0	0	0	0	0	0
33.665	-4.325	0	0	0	0	0	0	0	0	0	0	0	2.274677038	0	0	0	0	0	0	0	0	0	0	0	0	0	0	0	0	0	0	0	8.778795242	6.910042286	7.698079586	0	0	0	0	5.972867966	0	0	0	0	0	0	0	0	0
33.665	-4.235	0	0	0	0	0	0	0	0	0	0	0	0	0	0	0	0	0	0	0	0	0	0	0	0	0	0	0	0	0	0	0	20.36341667	0	7.980120659	0	0	0	0	6.144389629	0	0	0	0	0	0	0	0	0
33.665	-4.145	0	0	0	0	0	0	0	0	0	0	0	3.874552488	0	0	0	0	0	0	0	0	0	0	0	0	0	0	0	0	0	0	0	8.205163956	7.86328125	10.05035019	0	0	0	0	6.694459438	0	0	0	0	0	0	0	0	0
33.665	-4.055	0	0	0	0	0	0	0	0	0	0	0	3.536014557	0	0	0	0	0	0	0	0	0	0	0	0	0	0	0	0	0	0	0	6.018572807	5.767798424	10.0667305	0	0	0	0	6.62428236	0	0	0	0	0	0	0	0	0
33.665	-3.965	0	0	0	0	0	0	0	0	0	0	0	0	0	0	0	0	0	0	0	0	0	0	0	0	0	0	0	0	0	0	0	5.986147404	5.736723423	9.270198822	0	0	0	0	5.982810974	0	0	0	0	0	0	0	0	0
33.665	-3.875	0	0	0	0	0	0	0	0	0	0	0	0	0	0	0	0	0	0	0	0	0	0	0	0	0	0	0	0	0	0	0	5.779389858	5.538581371	9.534064293	0	0	0	0	5.874718666	0	0	0	0	0	0	0	0	0
33.665	-3.785	0	0	0	0	0	0	0	0	0	0	0	0	0	0	0	0	0	0	0	0	0	0	0	0	0	0	0	0	0	0	0	5.664923191	5.428884029	8.593717575	0	0	0	0	7.205480576	0	0	0	0	0	0	0	0	0
33.665	-3.695	0	0	0	0	0	0	0	0	0	0	0	0	0	0	0	0	0	0	0	0	0	0	0	0	0	0	0	0	0	0	2.622195721	8.831073761	0	6.003328323	0	0	0	0	0	0	0	7.288834572	0	0	0	0	0	0
33.665	-3.605	0	0	0	0	0	0	0	0	0	0	0	0	0	0	0	0	0	0	0	0	0	0	0	0	0	0	0	0	0	0	2.549894571	8.587576866	0	5.538805962	0	0	0	0	0	0	0	6.997121334	0	0	0	0	0	0
33.665	-3.515	0	0	0	0	0	0	0	0	0	0	0	0	0	0	0	0	0	0	0	0	0	0	0	0	0	0	0	0	0	0	2.464539528	8.300116539	0	5.620507717	0	0	0	0	0	0	0	6.857161522	0	0	0	0	0	0
33.665	-3.425	0	0	0	0	0	0	0	0	0	0	0	0	0	0	0	0	0	0	0	0	0	0	0	0	0	0	0	0	0	0	2.328511715	7.842000008	0	6.0724473	0	0	0	0	0	0	0	7.265659809	0	0	0	0	0	0
33.665	-3.335	0	0	0	0	0	0	0	0	0	0	0	0	0	0	0	0	0	0	0	0	0	0	0	0	0	0	0	0	0	0	2.033017397	6.846828461	0	0	0	0	0	0	0	0	0	0	26.95766068	0	0	0	0	0
33.665	-3.245	0	0	0	0	0	0	0	0	0	0	0	0	0	0	0	0	0	0	0	0	0	0	0	0	0	0	0	0	0	0	1.872651935	6.306747913	0	7.195689678	0	0	0	0	0	0	0	0	0	0	0	0	0	0
33.665	-3.155	0	0	0	0	0	0	0	0	0	0	0	0	0	0	0	0	0	0	0	0	0	0	0	0	0	0	0	0	0	0	0	5.214981556	2.082951784	7.154789925	0	0	0	0	0	0	0	0	0	0	0	0	0	0
33.665	-3.065	0	0	0	0	0	0	0	0	0	0	0	0	0	0	0	0	0	0	0	0	0	0	0	0	0	0	0	0	0	0	0	0	0	5.630087376	0	0	0	0	0	0	0	0	0	0	0	0	0	0
33.665	-2.975	0	0	0	0	0	0	0	0	0	0	0	0	0	0	0	0	0	0	0	0	0	0	0	0	0	0	0	0	0	0	0	0	0	5.554679394	0	0	0	0	0	0	0	0	0	0	0	0	5.129384518	0
33.665	-2.885	0	0	0	0	0	0	0	0	0	0	0	0	0	0	0	0	0	0	0	0	0	0	0	0	0	0	0	0	0	0	0	0	0	5.202297211	0	0	0	0	0	0	0	0	0	0	0	0	5.136669159	0
33.665	-2.795	0	0	0	0	0	0	0	0	0	0	0	0	0	0	0	0	0	0	0	0	0	0	0	0	0	0	0	0	0	0	0	0	0	4.393431664	0	0	0	0	0	0	0	0	0	0	0	0	4.698941231	0
33.665	-2.705	0	0	0	0	0	0	0	0	0	0	0	0	0	0	0	0	0	0	0	0	0	0	0	0	0	0	0	0	0	0	0	0	0	5.822594166	0	0	0	0	0	0	0	0	0	0	0	0	6.38572216	0
33.665	-2.615	0	0	0	0	0	0	0	0	0	0	0	0	0	0	0	0	0	0	0	0	0	0	0	0	0	0	0	0	0	0	0	0	0	4.418207169	0	0	0	0	0	0	0	0	0	0	0	0	4.545582294	0
33.665	-2.525	0	0	0	0	0	0	0	0	0	0	0	0	0	0	0	0	0	0	0	0	0	0	0	0	0	0	0	0	0	0	0	0	0	4.406668186	0	0	0	0	0	0	0	0	0	0	0	0	4.843223572	0
33.665	-2.435	0	0	0	0	0	0	0	0	0	0	0	0	0	0	0	0	0	0	0	0	0	0	0	0	0	0	0	0	0	0	0	0	0	4.502933502	0	0	0	0	0	0	0	0	0	0	0	0	5.165407181	0
33.665	-2.345	0	0	0	0	0	0	0	0	0	0	0	0	0	0	0	0	0	0	0	0	0	0	0	0	0	0	0	0	0	0	0	0	0	4.89921236	0	0	0	0	0	0	0	0	0	0	0	0	6.022554398	0
33.665	-2.255	0	0	0	0	0	0	0	0	0	0	0	0	0	0	0	0	0	0	0	0	0	0	0	0	0	0	0	0	0	0	0	0	0	5.158420563	0	0	0	0	0	0	0	0	0	0	0	0	6.48564291	0
33.665	-2.165	0	0	0	0	0	0	0	0	0	0	0	0	0	0	0	0	0	0	0	0	0	0	0	0	0	0	0	0	0	0	0	0	0	0	0	0	0	0	0	0	0	0	0	0	0	5.288937569	7.8122859	0
33.665	-2.075	0	0	0	0	0	0	0	0	0	0	0	0	0	0	0	0	0	0	0	0	0	0	0	0	0	0	0	0	0	0	0	0	0	0	0	0	0	0	0	0	0	0	0	0	0	0	0	19.74020767
33.665	-1.985	0	0	0	0	0	0	0	0	0	0	0	0	0	0	0	0	0	0	0	0	0	0	0	0	0	0	0	0	0	0	0	0	0	0	0	0	0	0	0	0	0	0	0	0	0	0	0	25.02291489
33.665	-1.895	0	0	0	0	0	0	0	0	0	0	0	0	0	0	0	0	0	0	0	0	0	0	0	0	0	0	0	0	0	0	0	0	0	3.255012751	0	0	0	0	0	0	0	0	0	0	0	6.697292328	9.892564774	0
33.665	-1.805	0	0	0	0	0	0	0	0	0	0	0	0	0	0	0	0	0	0	0	0	0	0	0	0	0	0	0	0	0	0	0	0	0	0	0	0	0	0	0	0	0	0	0	0	0	7.498359203	11.07582092	0
33.665	-1.715	0	0	0	0	0	0	0	0	0	0	0	0	0	0	0	0	0	0	0	0	0	0	0	0	0	0	0	0	0	0	0	0	0	0	0	0	0	0	0	0	0	0	0	0	0	6.602705002	9.752850533	0
33.665	-1.625	0	0	0	0	0	0	0	0	0	0	0	0	0	0	0	0	0	0	0	0	0	0	0	0	0	0	0	0	0	0	0	0	0	0	0	0	5.713124752	0	0	0	0	0	0	0	0	4.942498207	7.250970364	0
33.665	-1.535	0	0	0	0	0	0	0	0	0	0	0	0	0	0	0	0	0	0	0	0	0	0	0	0	0	0	0	0	0	0	0	0	0	0	0	0	0	0	0	0	0	0	0	0	0	0	0	0
33.665	-1.445	0	0	0	0	0	0	0	0	0	0	0	0	0	0	0	0	0	0	0	0	0	0	0	0	0	0	0	0	0	0	0	0	0	0	0	0	6.622632027	0	0	0	0	0	0	0	0	5.369271278	7.877074718	0
33.665	-1.355	0	0	0	0	0	0	0	0	0	0	0	0	0	0	0	0	0	0	0	0	0	0	0	0	0	0	0	0	0	0	0	0	0	0	0	0	4.561512947	0	0	0	0	0	0	0	0	4.40587759	6.463712215	0
33.665	-1.265	0	0	0	0	0	0	0	0	0	0	0	0	0	0	0	0	0	0	0	0	0	0	0	0	0	0	0	0	0	0	0	0	0	0	0	0	5.161740303	0	0	0	0	0	0	0	0	4.963058949	7.281134605	0
33.665	-1.175	0	0	0	0	0	0	0	0	0	0	0	0	0	0	0	0	0	0	0	0	0	0	0	0	0	0	0	0	0	0	0	0	0	0	0	0	0	0	0	0	0	0	0	0	0	0	0	17.29029655
33.665	-1.085	0	0	0	0	0	0	0	0	0	0	0	0	0	0	0	0	0	0	0	0	0	0	0	0	0	0	0	0	0	0	0	0	0	0	0	16.09877777	0	0	0	0	0	0	0	0	0	0	0	0
33.665	-0.995	0	0	0	0	0	0	0	0	0	0	0	0	0	0	0	0	0	0	0	0	0	0	0	0	0	0	0	0	0	0	0	0	0	0	0	0	9.238040924	0	0	0	0	0	0	0	0	0	6.88887167	0
33.665	-0.905	0	0	0	0	0	0	0	0	0	0	0	0	0	0	0	0	0	0	0	0	0	0	0	0	0	0	0	0	0	0	0	0	0	0	0	0	8.671494484	0	0	0	0	0	0	0	0	5.260325432	6.370838642	0
33.665	-0.815	0	0	0	0	0	0	0	0	0	0	0	0	0	0	0	0	0	0	0	0	0	0	0	0	0	0	0	0	0	0	0	0	0	0	0	0	10.78256226	0	0	0	0	0	0	0	0	0	5.475515366	0
33.665	-0.725	0	0	0	0	0	0	0	0	0	0	0	0	0	0	0	0	0	0	0	0	0	0	0	0	0	0	0	0	0	0	0	0	0	0	0	0	0	0	0	0	0	0	27.89136505	0	0	0	0	0
33.665	-0.635	0	0	0	0	0	0	0	0	0	0	0	0	0	0	0	0	0	0	0	0	0	0	0	0	0	0	0	0	0	0	0	3.941701651	3.122140169	0	0	0	0	0	0	0	0	0	20.9691925	0	0	0	0	12.75880241
33.665	-0.545	0	0	0	0	0	0	0	0	0	0	0	0	0	0	0	0	0	0	0	0	0	0	0	0	0	0	0	0	0	0	0	4.707418442	3.728648424	0	0	0	0	0	0	0	0	0	20.82805824	0	0	0	22.19674492	0
33.665	-0.455	0	0	0	0	0	0	0	0	0	0	0	0	0	0	0	0	0	0	0	0	0	0	0	0	0	0	0	0	0	0	0	4.927864075	3.903259277	0	0	0	0	0	0	0	0	0	21.19470406	0	0	0	22.44120789	0
33.665	-0.365	0	0	0	0	0	0	0	0	0	0	0	0	0	0	0	0	0	0	0	0	0	0	0	0	0	0	0	0	0	0	0	5.407033443	4.282798767	0	0	0	0	0	0	0	0	0	18.70246315	0	0	0	27.65562248	0
33.665	-0.275	0	0	0	0	0	0	0	0	0	0	0	0	0	0	0	0	0	0	0	0	0	0	0	0	0	0	0	0	0	0	0	5.149241447	4.078607082	0	0	0	0	0	0	0	0	0	16.44952202	0	0	0	30.36427689	0
33.665	-0.185	0	0	0	0	0	0	0	0	0	0	0	0	0	0	0	0	0	0	0	0	0	0	0	0	0	0	0	0	0	0	0	4.623503685	3.828062057	0	0	0	0	0	0	0	0	0	0	0	0	0	35.01672363	0
33.665	-0.095	0	0	0	0	0	0	0	0	0	0	0	0	0	0	0	0	0	0	0	0	0	0	0	0	0	0	0	0	0	0	0	2.793366432	2.312787056	0	0	0	0	0	0	0	0	0	0	0	0	0	30.09762764	0
33.665	-0.005	0	0	0	0	0	0	0	0	0	0	0	0	0	0	0	0	0	0	0	0	0	0	0	0	0	0	0	0	0	0	0	0	0	0	0	0	0	0	0	0	0	0	0	0	0	0	16.02190399	16.02190399
33.665	0.085	0	0	0	0	0	0	0	0	0	0	0	0	0	0	0	0	0	0	0	0	0	0	0	0	0	0	0	0	0	0	0	0	0	0	0	0	0	0	0	0	0	0	0	0	0	0	0	28.0627327
33.665	0.175	0	0	0	0	0	0	0	0	0	0	0	0	0	0	0	0	0	0	0	0	0	0	0	0	0	0	0	0	0	0	0	0	0	0	0	0	0	0	0	0	0	0	0	0	0	0	12.5658474	12.5658474
33.665	0.265	0	0	0	0	0	0	0	0	0	0	0	0	0	0	0	0	0	0	0	0	0	0	0	0	0	0	0	0	0	0	0	0	0	0	0	0	0	0	0	0	0	0	0	0	0	0	6.638509274	19.91552734
33.665	0.355	0	0	0	0	0	0	0	0	0	0	0	0	0	0	0	0	0	0	0	0	0	0	0	0	0	0	0	0	0	0	0	0	0	0	0	0	0	0	0	0	0	0	0	0	0	0	6.75479269	20.26437759
33.665	0.445	0	0	0	0	0	0	0	0	0	0	0	0	0	0	0	0	0	0	0	0	0	0	0	0	0	0	0	0	0	0	0	3.761642694	2.149509907	0	0	0	0	0	0	0	0	0	0	0	0	0	6.995374203	20.98612404
33.665	0.535	0	0	0	0	0	0	0	0	0	0	0	0	0	0	0	0	0	0	0	0	0	0	0	0	0	0	0	0	0	0	0	0	0	0	0	0	0	0	0	0	0	0	0	0	0	0	13.39694595	13.39694595
33.665	0.625	0	0	0	0	0	0	0	7.766326904	0	0	0	8.839774132	0	0	0	0	19.81399345	0	8.956572533	0	0	0	0	0	5.428891182	10.85778236	0	0	0	0	0	0	0	0	0	0	0	0	0	0	0	0	0	5.218915939	2.60945797	0	15.65674782	2.60945797
33.665	0.715	0	0	0	0	0	0	0	8.370267868	0	0	0	9.424347878	0	0	0	0	21.83778954	0	9.934923172	0	0	0	0	0	9.10948658	9.10948658	0	0	0	0	0	0	0	0	0	0	0	0	0	0	0	0	0	6.096708298	3.048354149	0	12.1934166	3.048354149
33.665	0.805	0	0	0	0	0	0	0	6.277351856	0	0	0	9.332385063	0	0	0	0	21.77367783	0	6.680700779	0	0	0	0	0	18.43765259	0	0	0	0	0	1.8371768	0	0	0	0	0	0	0	0	0	0	0	0	6.226956844	0	0	12.45391369	3.113478422
33.665	0.895	0	0	0	0	0	0	0	7.068760395	0	0	0	0	0	0	0	0	28.01615143	0	0	0	0	0	0	0	18.18970108	6.063233376	0	0	0	0	0	0	0	0	0	0	0	0	0	0	0	0	0	5.861403942	2.930701971	0	11.72280788	0
33.665	0.985	0	0	0	0	0	0	0	7.927054882	0	0	0	0	0	0	0	0	26.452528	0	0	0	0	0	0	0	18.5503788	0	0	0	0	0	0	0	0	0	0	0	0	0	0	0	0	0	0	3.731672764	3.731672764	0	11.19501781	0
33.665	1.075	0	0	0	0	0	0	0	12.72422218	0	0	0	0	0	0	0	0	28.71430206	0	0	0	0	0	0	0	16.65106392	0	0	0	0	0	0	0	0	0	0	0	0	0	0	0	0	0	0	3.044280529	3.044280529	0	12.17712212	0
33.665	1.165	0	0	0	0	0	0	0	13.69330502	0	0	0	0	0	0	0	0	32.61575699	0	0	0	0	0	0	0	25.05538177	0	0	0	0	0	0	0	0	0	0	0	0	0	0	0	0	0	0	2.749381304	2.749381304	0	10.99752522	0
33.665	1.255	0	0	0	0	0	0	0	11.83039761	0	0	0	0	0	0	0	0	27.53355026	0	0	0	0	0	0	0	28.50814438	0	0	0	0	0	0	0	0	0	0	0	0	0	0	0	0	0	0	3.851350546	0	0	7.702701092	0
33.665	1.345	0	0	0	0	0	0	0	0	0	0	0	0	0	0	0	0	33.04465103	0	0	0	0	0	0	0	29.93130302	0	0	0	0	0	0	0	0	0	0	0	0	0	0	0	0	0	0	0	0	0	6.723048687	0
33.665	1.435	0	0	0	0	0	0	0	0	0	0	0	0	0	0	0	0	31.49231911	0	0	0	0	0	0	20.13680458	20.13680458	0	0	0	0	0	0	0	0	0	0	0	0	0	0	0	0	0	0	0	0	0	3.472112894	0
33.665	1.525	0	0	0	0	0	0	0	0	0	0	0	0	0	0	0	15.87795639	15.87795639	0	0	0	0	0	0	12.1358614	24.27172279	0	0	0	0	0	0	0	0	0	0	0	0	0	0	0	0	0	0	0	0	0	2.748729944	0
33.665	1.615	0	0	0	0	0	0	0	0	0	0	0	0	0	0	0	0	33.17232895	0	0	0	0	0	0	11.21819305	22.43638611	0	0	0	0	0	0	0	0	0	0	0	0	0	0	0	0	0	0	0	0	0	2.982347727	0
33.665	1.705	0	0	0	0	0	0	0	0	0	0	0	0	0	0	0	0	31.14398766	0	0	0	0	0	0	13.75761414	20.6364212	0	0	0	0	0	0	0	0	0	0	0	0	0	0	0	0	0	0	0	0	0	1.980532289	0
33.665	1.795	0	0	0	0	0	0	0	0	0	0	0	0	0	0	0	0	27.37799072	0	0	0	0	0	0	12.22282028	12.22282028	0	0	0	0	0	0	0	0	0	0	0	0	0	0	0	0	0	0	0	0	0	1.960743546	0
33.665	1.885	0	0	0	0	0	0	0	0	0	0	5.915444374	0	0	0	0	0	19.84085274	0	0	0	0	0	0	8.507789612	8.507789612	0	0	0	0	0	0	0	0	0	0	0	0	0	0	0	0	0	0	0	0	0	0	0
33.665	1.975	0	0	0	0	0	0	0	0	0	0	6.042233944	0	0	0	0	0	13.17392731	0	0	0	0	0	0	7.193104267	7.193104267	0	0	0	0	0	0	0	0	0	0	0	0	0	0	0	0	0	0	0	0	0	0	0
33.665	2.065	0	0	0	0	0	0	0	0	0	0	5.366469383	0	0	0	0	0	11.28726578	0	0	0	0	0	0	6.147629261	6.147629261	0	0	0	0	0	0	0	0	0	0	0	0	0	0	0	0	0	0	0	0	0	0	0
33.665	2.155	0	0	0	0	0	0	0	0	0	0	6.907122135	0	0	0	0	0	0	0	0	0	0	0	0	4.940050602	9.880101204	0	0	0	0	0	0	0	0	0	0	0	0	0	0	0	0	0	0	0	0	0	0	0
33.665	2.245	0	0	0	0	0	0	0	0	0	0	6.467214584	0	0	0	0	0	0	0	0	0	0	0	0	7.110657692	7.110657692	0	0	0	0	0	0	0	0	0	0	0	0	0	0	0	0	0	0	0	0	0	0	0
33.665	2.335	0	0	0	0	0	0	0	0	0	0	6.317213535	0	0	0	0	0	0	0	0	0	0	0	0	8.313512802	8.313512802	0	0	0	0	0	0	0	0	0	0	0	0	0	0	0	0	0	0	0	0	0	0	0
33.665	2.425	0	0	0	0	0	0	0	0	0	0	11.43737888	0	0	0	0	0	0	0	0	0	0	0	0	20.14619827	10.07309914	0	0	0	0	0	0	0	0	0	0	0	0	0	0	0	0	0	0	0	0	0	0	0
33.665	2.515	0	0	0	0	0	0	0	0	0	0	10.77761841	0	0	0	0	0	0	0	0	0	0	0	0	19.35773087	9.678865433	0	0	0	0	0	0	0	0	0	0	0	0	0	0	0	0	0	0	0	0	0	0	9.010857582
33.665	2.605	0	0	0	0	0	0	0	0	3.058958292	0	0	0	0	0	0	0	0	0	0	0	0	0	0	10.44561958	5.222809792	0	0	0	0	0	0	0	0	0	0	0	0	0	0	0	0	0	0	0	0	0	0	4.894375324
33.665	2.695	0	0	0	0	0	0	0	0	5.452713966	0	0	0	0	0	0	0	0	0	0	0	0	0	0	0	10.54005146	0	0	0	0	0	0	0	0	0	0	0	0	0	0	0	0	0	0	0	0	0	0	12.89435482
33.665	2.785	0	0	0	0	0	0	0	0	4.753693581	0	0	0	0	0	0	0	0	0	0	0	0	0	0	0	7.612608433	0	0	0	0	0	0	0	0	0	0	0	0	0	0	0	0	0	0	0	0	0	0	16.8839817
33.665	2.875	0	0	0	0	0	0	0	0	2.963219404	0	0	0	0	0	0	0	0	0	0	0	0	0	0	0	6.815723419	0	0	0	0	0	0	0	0	0	0	0	0	0	0	0	0	0	0	0	0	0	0	12.34496975
33.665	2.965	0	0	0	0	0	0	0	0	2.078872204	0	0	0	0	0	0	0	0	0	0	0	0	0	0	0	6.822204113	0	0	0	0	0	0	0	0	0	0	0	0	0	0	0	0	0	0	0	0	0	0	4.042403698
33.665	3.055	0	0	0	0	0	0	0	0	2.336346865	0	0	0	0	0	0	0	0	0	0	0	0	0	0	3.481627226	3.481627226	0	0	0	0	0	0	0	0	0	0	0	0	0	0	0	0	0	0	0	0	0	0	6.055963039
33.665	3.145	0	0	0	0	0	0	0	0	0	0	0	0	0	0	0	0	0	0	0	0	0	0	0	6.803281784	6.803281784	0	0	0	0	0	0	0	0	0	0	0	0	0	0	0	0	0	0	0	0	0	6.458513737	6.458513737
33.665	3.235	0	0	0	0	0	0	0	0	0	0	0	0	0	0	0	0	0	0	0	0	0	0	0	16.10893631	0	0	0	0	0	0	0	0	0	0	0	0	0	0	0	0	0	0	0	0	0	0	12.49836636	12.49836636
33.665	3.325	0	0	0	0	0	0	0	0	0	0	0	6.515935898	0	0	0	4.939889431	0	0	6.918991566	0	0	0	0	0	0	0	0	0	0	0	0	0	0	0	0	0	0	0	0	0	0	0	0	0	0	0	9.109477043	9.109477043
33.665	3.415	0	0	0	0	0	0	0	0	0	0	0	5.896544933	0	0	0	4.281379223	0	0	6.178818703	0	0	0	0	0	0	0	0	0	0	0	0	0	0	0	0	0	0	0	0	0	0	0	0	0	0	0	0	15.66001225
33.665	3.505	0	0	0	0	0	0	0	0	0	0	0	6.040535927	0	0	0	0	0	0	4.739360332	0	0	0	0	0	0	0	0	0	0	0	3.348606825	0	0	0	0	0	0	0	0	0	0	0	0	0	0	0	0	10.0945158
33.665	3.595	0	0	0	0	0	0	0	0	0	0	0	6.740924835	0	0	0	0	0	0	5.097776413	0	0	0	0	0	0	0	0	0	0	0	3.414000273	0	0	0	0	0	0	0	0	0	0	0	0	0	0	0	0	0
33.665	3.685	0	0	0	0	0	0	0	0	0	0	0	8.503334999	0	0	0	0	0	0	6.276659966	0	0	0	0	0	0	0	0	0	0	0	3.944951534	0	0	0	0	0	0	0	0	0	0	0	0	0	0	0	0	0
33.665	3.775	0	0	0	0	0	0	0	0	0	0	0	8.389127731	0	0	0	0	0	0	6.005727768	0	0	0	0	0	0	0	0	0	0	0	3.385676384	0	0	0	0	0	0	0	0	0	0	0	0	0	0	9.942150116	0	0
33.665	3.865	0	0	0	0	0	0	0	0	0	0	0	9.83355999	0	0	0	0	0	0	7.015549183	0	0	0	0	0	0	0	0	0	0	0	3.904980898	0	0	0	0	0	0	0	0	0	0	0	0	0	0	16.93759346	0	0
33.665	3.955	0	0	0	0	0	0	0	0	0	0	0	8.712945938	0	0	0	0	0	3.920862436	4.040207863	0	0	0	0	0	0	0	0	0	0	0	0	0	0	0	0	0	0	0	0	0	0	0	0	0	0	9.678937912	0	0
33.665	4.045	0	0	0	0	0	0	0	0	0	0	0	7.560224056	0	0	0	0	0	3.262795448	0	0	0	0	0	0	0	0	0	0	0	0	0	0	0	0	0	0	0	0	0	0	0	0	0	0	0	0	0	0
33.665	4.135	0	0	0	0	0	0	0	0	0	0	0	8.381088257	0	0	0	0	0	3.753449202	0	0	0	0	0	0	0	0	0	0	0	0	0	0	0	0	0	0	0	0	0	0	0	0	0	0	0	0	0	0
33.665	4.225	0	0	0	0	0	0	0	0	0	0	0	10.42948246	0	0	0	0	0	5.487448215	3.971695423	0	0	0	0	0	0	0	0	0	0	0	0	0	0	0	0	0	0	0	0	0	0	0	0	0	0	0	0	0
33.665	4.315	0	0	0	0	0	0	0	0	0	0	0	9.831223488	0	0	0	0	0	5.452914238	3.508915663	0	0	0	0	0	0	0	0	0	0	0	0	0	0	0	0	0	0	0	0	0	0	0	29.8595314	0	0	0	0	0
33.665	4.405	0	0	0	0	0	0	0	0	0	0	0	9.561230659	0	0	0	0	0	6.827584743	0	4.99266243	0	0	0	0	0	0	0	0	0	0	0	0	0	0	0	0	0	0	0	0	0	0	36.97029114	0	0	0	0	0
33.665	4.495	0	0	0	0	0	0	0	0	0	0	0	11.8444128	0	0	0	0	0	9.495337486	0	5.507992268	0	0	0	0	0	0	0	0	0	0	6.200620174	0	0	0	0	0	0	0	0	0	0	0	34.72083282	0	0	0	0	0
33.665	4.585	0	0	0	0	0	0	0	0	0	0	0	0	0	0	0	0	0	0	0	0	0	0	0	0	0	0	0	0	0	0	0	35.40597534	0	0	0	0	0	0	0	0	0	0	27.2467823	0	0	0	0	0
33.665	4.675	0	0	0	0	0	0	0	0	0	0	0	0	0	0	0	0	0	0	0	0	0	0	0	0	0	0	0	0	0	0	0	34.74140167	0	0	0	0	0	0	0	0	0	0	0	0	0	0	0	0
33.665	4.765	0	0	0	0	0	0	0	0	0	0	0	0	0	0	0	0	0	0	0	0	0	0	0	0	0	0	0	0	0	0	0	35.44856262	0	0	0	0	0	0	0	0	0	0	0	0	0	0	0	0
33.665	4.855	0	0	0	0	0	0	0	0	0	0	0	0	0	0	0	0	0	0	0	0	0	0	0	0	0	0	0	0	0	0	0	43.46840668	0	6.239045143	0	0	0	0	0	0	0	7.683554649	6.307395458	0	9.484175682	10.36233997	0	0
33.665	4.945	0	0	0	0	0	0	0	0	0	0	0	0	0	0	0	0	0	0	0	0	0	0	0	0	0	0	0	0	0	0	0	54.73739624	0	6.00876236	0	0	0	0	0	0	0	7.264688015	5.963549614	0	8.911082268	9.73618412	0	0
33.755	-4.775	0	0	0	0	0	0	0	0	0	0	0	0	0	0	0	0	0	0	0	0	0	0	0	0	0	0	0	0	0	0	0	59.86375427	0	0	0	0	0	0	0	0	0	0	0	0	0	0	0	0
33.755	-4.685	0	0	0	0	0	0	0	0	0	0	0	0	0	0	0	0	0	0	0	0	0	0	0	0	0	0	0	0	0	0	0	57.76372147	0	6.397228718	0	0	0	0	0	0	0	8.424899101	6.915962219	0	8.639502525	9.43945694	0	0
33.755	-4.595	0	0	0	0	0	0	0	0	0	0	0	0	0	0	0	0	0	0	0	0	0	0	0	0	0	0	0	0	0	0	0	61.6055603	0	0	0	0	0	0	0	0	0	0	41.4668045	0	0	0	0	0
33.755	-4.505	0	0	0	0	0	0	0	0	0	0	0	0	0	0	0	0	0	0	0	0	0	0	0	0	0	0	0	0	0	0	0	52.99794388	0	6.038154125	0	0	0	0	0	0	0	10.77701378	8.846801758	0	7.737630367	8.454077721	0	0
33.755	-4.415	0	0	0	0	0	0	0	0	0	0	0	0	0	0	0	0	0	0	0	0	0	0	0	0	0	0	0	0	0	0	0	36.46141815	0	5.30891037	0	0	0	0	0	0	0	0	7.352304459	7.576861858	8.327046394	0	0	0
33.755	-4.325	0	0	0	0	0	0	0	0	0	0	0	0	0	0	0	0	0	0	0	0	0	0	0	0	0	0	0	0	0	0	0	33.69893646	0	0	0	0	0	0	0	0	0	0	0	0	0	0	0	0
33.755	-4.235	0	0	0	0	0	0	0	0	0	0	0	0	0	0	0	0	0	0	0	0	0	0	0	0	0	0	0	0	0	0	0	29.28524017	0	0	0	0	0	0	0	0	0	0	0	0	0	0	0	0
33.755	-4.145	0	0	0	0	0	0	0	0	0	0	0	0	0	0	0	0	0	0	0	0	0	0	0	0	0	0	0	0	0	0	0	25.77218056	0	0	0	0	0	0	0	0	0	0	0	0	0	0	0	0
33.755	-4.055	0	0	0	0	0	0	0	0	0	0	0	0	0	0	0	0	0	0	0	0	0	0	0	0	0	0	0	0	0	0	0	22.19924164	0	0	0	0	0	0	0	0	0	0	0	0	0	0	0	0
33.755	-3.965	0	0	0	0	0	0	0	0	0	0	0	5.017387867	0	0	0	0	0	5.968523979	0	0	0	0	0	0	0	0	0	0	0	0	0	0	7.504578114	0	0	0	0	0	0	0	0	0	0	0	0	0	0	0
33.755	-3.875	0	0	0	0	0	0	0	0	0	0	0	4.566269875	0	0	0	0	0	5.191925049	0	0	0	0	0	0	0	0	0	0	0	0	0	0	7.914497375	0	0	0	0	0	0	0	0	0	0	0	0	0	0	0
33.755	-3.785	0	0	0	0	0	0	0	0	0	0	0	3.688617468	0	0	0	0	0	4.013923645	0	0	0	0	0	0	0	0	0	0	0	0	0	0	7.545682907	9.175624847	0	0	5.928864956	0	7.152585983	0	0	0	6.705549717	6.403851032	0	0	0	0
33.755	-3.695	0	0	0	0	0	0	0	0	0	0	0	3.32332778	0	0	0	0	0	3.552936792	0	0	0	0	0	0	0	0	0	0	0	0	0	0	7.428216457	9.650909424	0	0	0	0	7.457217216	0	0	0	6.991141319	6.587864876	0	0	0	0
33.755	-3.605	0	0	0	0	0	0	0	0	0	0	0	3.411358118	0	0	0	0	0	0	0	0	0	0	0	0	0	0	0	0	0	0	0	0	8.969381332	8.876132011	0	0	0	0	6.777641296	0	0	0	6.354038715	5.808294773	0	0	0	0
33.755	-3.515	0	0	0	0	0	0	0	0	0	0	0	2.976261854	0	0	0	0	0	0	0	0	0	0	0	0	0	0	0	0	0	0	0	0	9.043942451	8.723060608	0	0	0	0	6.650986195	0	0	0	6.235299587	5.646663189	0	0	0	0
33.755	-3.425	0	0	0	0	0	0	0	0	0	0	0	0	0	0	0	0	0	0	0	0	0	0	0	0	0	0	0	0	0	0	0	5.698548794	6.205086708	6.756478786	0	0	8.346238136	0	9.945267677	0	0	0	0	0	0	0	0	0
33.755	-3.335	0	0	0	0	0	0	0	0	0	0	0	0	0	0	0	0	0	0	0	0	0	0	0	0	0	0	0	0	0	0	0	5.808549881	6.324865818	6.283259869	0	0	7.761673927	0	9.338975906	0	0	0	0	0	0	0	0	0
33.755	-3.245	0	0	0	0	0	0	0	0	0	0	0	0	0	0	0	0	0	0	0	0	0	0	0	0	0	0	0	0	0	0	0	5.431499004	5.914299011	6.078287125	0	0	7.508472919	0	9.083031654	0	0	0	0	0	0	0	0	0
33.755	-3.155	0	0	0	0	0	0	0	0	0	0	0	2.697542191	0	0	0	0	0	0	0	0	0	0	0	0	0	0	0	0	0	0	0	4.884561062	5.318744659	6.398615837	0	0	7.904173374	0	9.679134369	0	0	0	0	0	0	0	0	0
33.755	-3.065	0	0	0	0	0	0	0	0	0	0	0	0	0	0	0	0	0	0	0	0	0	0	0	0	0	0	0	0	0	0	0	5.891353607	6.415029526	0	0	0	7.743693352	0	9.566568375	0	0	0	0	0	0	0	0	0
33.755	-2.975	0	0	0	0	0	0	0	0	0	0	0	3.439049959	0	0	0	0	0	0	0	0	0	0	0	0	0	0	0	0	0	0	0	5.599595547	3.665714502	0	0	0	8.649786949	0	10.5796051	0	0	0	0	0	0	6.985887051	0	0
33.755	-2.885	0	0	0	0	0	0	0	0	0	0	0	0	0	0	0	0	0	0	0	0	0	0	0	0	0	0	0	0	0	0	0	23.73254013	0	0	0	0	8.284387589	0	10.93227196	0	0	0	0	0	0	6.696205616	0	0
33.755	-2.795	0	0	0	0	0	0	0	0	0	0	0	0	0	0	0	0	0	0	0	0	0	0	0	0	0	0	0	0	0	0	0	23.37682724	0	0	0	0	8.520559311	0	10.42879963	0	0	0	0	0	0	7.073285103	0	0
33.755	-2.705	0	0	0	0	0	0	0	0	0	0	0	0	0	0	0	0	0	0	0	0	0	0	0	0	0	0	0	0	0	0	0	22.0863018	0	0	0	0	7.776267529	0	8.006569862	0	0	0	0	0	0	7.367676735	0	0
33.755	-2.615	0	0	0	0	0	0	0	0	0	0	0	0	0	0	0	0	0	0	0	0	0	0	0	0	0	0	0	0	0	0	0	26.42400169	0	0	0	0	7.319062233	0	7.462889671	0	0	0	0	0	0	6.428775787	0	0
33.755	-2.525	0	0	0	0	0	0	0	0	0	0	0	0	0	0	0	0	0	0	0	0	0	0	0	0	0	0	0	0	0	0	0	23.76925468	0	0	0	0	7.343799591	0	8.173961639	0	0	0	0	0	0	6.59146452	0	0
33.755	-2.435	0	0	0	0	0	0	0	0	0	0	0	0	0	0	0	0	0	0	0	0	0	0	0	0	0	0	0	0	0	0	0	22.73495102	0	5.268289566	0	0	0	5.268289566	10.89803219	0	0	0	0	0	0	0	0	0
33.755	-2.345	0	0	0	0	0	0	0	0	0	0	0	2.804987669	2.657356977	0	0	0	0	0	0	0	0	0	0	0	0	0	0	0	0	0	0	9.596459389	0	5.38188839	0	0	0	5.38188839	8.931839943	0	0	0	0	0	0	0	0	0
33.755	-2.255	0	0	0	0	0	0	0	0	0	0	0	2.24401474	0	0	0	0	0	0	0	0	0	0	0	0	0	0	0	0	0	0	0	8.715474129	2.318795919	5.073319912	0	0	0	5.073319912	8.278089523	0	0	0	0	0	0	0	0	0
33.755	-2.165	0	0	0	0	0	0	0	0	0	0	0	0	0	0	0	0	0	0	0	0	0	0	0	0	0	0	0	0	0	0	0	8.734895706	2.323963165	0	0	0	0	4.850149155	7.552713394	0	0	0	0	0	0	0	0	0
33.755	-2.075	0	0	0	0	0	0	0	0	0	0	0	0	0	0	0	0	0	0	0	0	0	0	0	0	0	0	0	0	0	0	0	6.608703613	1.758278966	0	0	0	0	0	8.708332062	0	0	0	0	0	0	0	0	3.919198275
33.755	-1.985	0	0	0	0	0	0	0	0	0	0	0	0	2.120044231	0	0	0	0	0	0	0	0	0	0	0	0	0	0	0	0	0	0	7.129658699	0	5.026569843	0	0	0	0	0	0	0	7.21051836	0	0	0	0	0	0
33.755	-1.895	0	0	0	0	0	0	0	0	0	0	0	0	2.158482552	0	0	0	0	0	0	0	0	0	0	0	0	0	0	0	0	0	0	7.484108925	0	0	0	0	0	0	0	0	0	7.506279469	0	0	0	0	0	0
33.755	-1.805	0	0	0	0	0	0	0	0	0	0	0	0	0	0	0	0	0	0	0	0	0	0	0	0	0	0	0	0	0	0	0	7.70436573	2.132204533	0	0	0	0	0	0	0	0	6.997642994	0	0	0	0	0	0
33.755	-1.715	0	0	0	0	0	0	0	0	0	0	0	0	0	0	0	0	0	0	0	0	0	0	0	0	0	0	0	0	0	0	0	7.510347843	2.078509331	0	0	0	0	0	0	0	0	0	22.45070267	0	0	0	0	0
33.755	-1.625	0	0	0	0	0	0	0	0	0	0	0	0	0	0	0	0	0	0	0	0	0	0	0	0	0	0	0	0	0	0	0	6.065689564	1.678696275	0	0	0	0	0	0	0	0	0	17.6691761	0	0	0	0	0
33.755	-1.535	0	0	0	0	0	0	0	0	0	0	0	0	0	0	0	0	0	0	0	0	0	0	0	0	0	0	0	0	0	0	0	5.896802902	1.631956458	4.563835621	0	0	0	0	0	0	0	0	0	0	0	4.550972462	0	0
33.755	-1.445	0	0	0	0	0	0	0	0	0	0	0	0	0	0	0	0	0	0	0	0	0	0	0	0	0	0	0	0	0	0	0	4.020641327	3.034269094	0	0	0	0	0	0	0	0	0	0	0	0	0	5.500145912	0
33.755	-1.355	0	0	0	0	0	0	0	0	0	0	0	0	0	0	0	0	0	0	0	0	0	0	0	0	0	0	0	0	0	0	0	0	0	0	0	0	0	0	0	0	0	0	0	0	0	0	4.774486065	0
33.755	-1.265	0	0	0	0	0	0	0	0	0	0	0	0	0	0	0	0	0	0	0	0	0	0	0	0	0	0	0	0	0	0	0	0	0	0	0	0	0	0	0	0	0	0	0	0	0	0	5.006816864	0
33.755	-1.175	0	0	0	0	0	0	0	0	0	0	0	0	0	0	0	0	0	0	0	0	0	0	0	0	0	0	0	0	0	0	0	0	0	0	0	0	0	0	0	0	0	0	0	0	0	0	5.26097393	0
33.755	-1.085	0	0	0	0	0	0	0	0	0	0	0	0	0	0	0	0	0	0	0	0	0	0	0	0	0	0	0	0	0	0	0	0	0	0	0	0	0	0	0	0	0	0	0	0	0	0	6.966869831	0
33.755	-0.995	0	0	0	0	0	0	0	0	0	0	0	0	0	0	0	0	0	0	0	0	0	0	0	0	0	0	0	0	0	0	0	0	0	0	0	0	0	0	0	0	0	0	0	0	0	0	6.485496521	0
33.755	-0.905	0	0	0	0	0	0	0	0	0	0	0	0	0	0	0	0	0	0	0	0	0	0	0	0	0	0	0	0	0	0	0	0	0	0	0	0	0	0	0	0	0	0	0	0	0	0	6.541767597	0
33.755	-0.815	0	0	0	0	0	0	0	0	0	0	0	0	0	0	0	0	0	0	0	0	0	0	0	0	0	0	0	0	0	0	0	0	0	0	0	0	0	0	0	0	0	0	0	0	0	0	6.967226982	0
33.755	-0.725	0	0	0	0	0	0	0	0	0	0	0	0	0	0	0	0	0	0	0	0	0	0	0	0	0	0	0	0	0	0	0	0	0	0	0	0	0	0	0	0	0	0	0	0	0	0	5.592253685	0
33.755	-0.635	0	0	0	0	0	0	0	0	0	0	0	0	0	0	0	0	0	0	0	0	0	0	0	0	0	0	0	0	0	0	0	0	0	0	0	0	0	0	0	0	0	0	0	0	0	0	6.953471184	0
33.755	-0.545	0	0	0	0	0	0	0	0	0	0	0	0	0	0	0	0	0	0	0	0	0	0	0	0	0	0	0	0	0	0	0	0	0	0	0	0	0	0	0	0	0	0	0	0	0	0	7.081008434	0
33.755	-0.455	0	0	0	0	0	0	0	0	0	0	0	0	0	0	0	0	0	0	0	0	0	0	0	0	0	0	0	0	0	0	0	0	0	0	0	0	0	0	0	0	0	0	0	0	0	0	4.937474728	0
33.755	-0.365	0	0	0	0	0	0	0	0	0	0	0	0	0	0	0	0	0	0	0	0	0	0	0	0	0	0	0	0	0	0	0	0	0	0	0	0	0	0	0	0	0	0	0	0	0	0	0	8.913866997
33.755	-0.275	0	0	0	0	0	0	0	0	0	0	0	0	0	0	0	0	0	0	0	0	0	0	0	0	0	0	0	0	0	0	0	0	0	0	0	0	0	0	0	0	0	0	0	0	0	0	0	23.29406166
33.755	-0.185	0	0	0	0	0	0	0	0	0	0	0	0	0	0	0	0	0	0	0	0	0	0	0	0	0	0	0	0	0	0	0	0	0	0	0	0	0	0	0	0	0	0	0	0	0	6.542050362	9.13591671	7.070006371
33.755	-0.095	0	0	0	0	0	0	0	0	0	0	0	0	0	0	0	0	0	0	0	0	0	0	0	0	0	0	0	0	0	0	0	0	0	0	0	0	0	0	0	0	0	0	0	0	0	0	0	25.92240143
33.755	-0.005	0	0	0	0	0	0	0	0	0	0	0	0	0	0	0	0	0	0	0	0	0	0	0	0	0	0	0	0	0	0	0	0	0	0	0	0	0	0	0	0	0	0	0	0	0	0	0	25.18980408
33.755	0.085	0	0	0	0	0	0	0	0	0	0	0	0	0	0	0	0	0	0	0	0	0	0	0	0	0	0	0	0	0	0	0	0	0	3.523440361	0	0	0	0	0	0	0	0	0	0	0	6.115584373	8.786759377	0
33.755	0.175	0	0	0	0	0	0	0	0	0	0	0	0	0	0	0	0	0	0	0	0	0	0	0	0	0	0	0	0	0	0	0	0	0	0	0	0	0	0	0	0	0	0	0	0	0	0	0	0
33.755	0.265	0	0	0	0	0	0	0	0	0	0	0	0	0	0	0	0	0	0	0	0	0	0	0	0	0	0	0	0	0	0	0	0	0	0	0	0	0	0	0	0	0	0	0	0	0	0	0	24.20448875
33.755	0.355	0	0	0	0	0	0	0	0	0	0	0	0	0	0	0	0	0	0	0	0	0	0	0	0	0	0	0	0	0	0	0	0	0	0	0	0	0	0	0	0	0	0	0	0	0	0	0	21.400177
33.755	0.445	0	0	0	0	0	0	0	0	0	0	0	0	0	0	0	0	0	0	0	0	0	0	0	0	0	0	0	0	0	0	0	0	0	0	0	9.396947861	0	0	0	0	0	0	0	0	0	0	0	14.05177879
33.755	0.535	0	0	0	0	0	0	0	0	0	0	0	0	0	0	0	0	0	0	0	0	0	0	0	0	0	0	0	0	0	0	0	0	0	0	0	6.939445496	0	0	0	0	0	0	0	0	0	0	0	16.81036186
33.755	0.625	0	0	0	0	0	0	0	0	0	0	0	0	0	0	0	0	0	0	0	0	0	0	0	0	0	0	0	0	0	0	0	0	0	0	0	9.0346632	0	0	0	0	0	0	0	0	0	0	0	19.72576332
33.755	0.715	0	0	0	0	0	0	0	0	0	0	0	0	0	0	0	0	0	0	0	0	0	0	0	0	0	0	0	0	0	0	0	0	0	0	0	10.78650856	0	0	0	0	0	0	0	0	0	0	0	18.56468964
33.755	0.805	0	0	0	0	0	0	0	0	0	0	0	0	0	0	0	0	0	0	0	0	0	0	0	0	0	0	0	0	0	0	0	0	0	0	0	0	0	0	0	0	0	0	0	0	0	0	0	29.2305088
33.755	0.895	0	0	0	0	0	0	0	0	0	0	0	0	0	0	0	0	0	0	0	0	0	0	0	0	0	0	0	0	0	0	0	0	0	0	0	0	0	0	0	0	0	0	0	0	0	15.80339527	0	15.80339527
33.755	0.985	0	0	0	0	0	0	0	0	0	0	0	0	0	0	0	0	0	0	0	0	0	0	0	0	0	0	0	0	0	0	0	0	0	0	0	0	0	0	0	0	0	0	33.92611694	0	0	0	0	0
33.755	1.075	0	0	0	0	0	0	0	0	0	0	0	0	0	0	0	0	0	0	0	0	0	0	0	0	0	0	0	0	0	0	0	5.173593998	4.153448105	0	0	0	0	0	0	0	0	0	24.16213989	0	0	0	12.34933949	0
33.755	1.165	0	0	0	0	0	0	0	0	0	0	0	0	0	0	0	0	0	0	0	0	0	0	0	0	0	0	0	0	0	0	0	5.65999794	4.543941498	0	0	0	0	0	0	0	0	0	21.44556236	0	0	0	25.20400429	0
33.755	1.255	0	0	0	0	0	0	0	0	0	0	0	0	0	0	0	0	0	0	0	0	0	0	0	0	0	0	0	0	0	0	0	5.814394951	4.667893887	0	0	0	0	0	0	0	0	0	21.5894928	0	0	0	25.38733673	0
33.755	1.345	0	0	0	0	0	0	0	0	0	0	0	0	0	0	0	0	0	0	0	0	0	0	0	0	0	0	0	0	0	0	0	5.89678669	4.734039783	0	0	0	0	0	0	0	0	0	19.39063644	0	0	0	25.84963799	0
33.755	1.435	0	0	0	0	0	0	0	0	0	0	0	0	0	0	0	0	0	0	0	0	0	0	0	0	0	0	0	0	0	0	0	5.671121597	4.552871704	0	0	0	0	0	0	0	0	0	20.18767738	0	0	0	29.50549316	0
33.755	1.525	0	0	0	0	0	0	0	0	0	0	0	0	0	0	0	0	0	0	0	0	0	0	0	0	0	0	0	0	0	0	0	5.389025688	3.641233206	0	0	0	0	0	0	0	0	0	16.13930702	0	0	0	32.2432518	0
33.755	1.615	0	0	0	0	0	0	0	0	0	0	0	0	0	0	0	0	0	0	0	0	0	0	0	0	0	0	0	0	0	0	0	4.956899643	3.349256516	0	0	0	0	0	0	0	0	0	0	0	0	0	37.9746666	0
33.755	1.705	0	0	0	0	0	0	0	0	0	0	0	0	0	0	0	0	0	0	0	0	0	0	0	0	0	0	0	0	0	0	0	4.798291683	3.242088556	0	0	0	0	0	0	0	0	0	0	0	0	0	28.00520134	9.335067749
33.755	1.795	0	0	0	0	0	0	0	0	0	0	0	0	0	0	0	0	0	0	0	0	0	0	0	0	0	0	0	0	0	0	0	4.205723286	2.841704845	0	0	0	0	0	0	0	0	0	0	0	0	0	17.67384911	17.67384911
33.755	1.885	0	0	0	0	0	0	0	0	0	0	0	0	0	0	0	0	0	0	0	0	0	0	0	0	0	0	0	0	0	0	0	4.854616642	3.28014636	0	0	0	0	0	0	0	0	0	0	0	0	0	18.00310516	18.00310516
33.755	1.975	0	0	0	0	0	0	0	0	0	0	0	0	0	0	0	0	0	0	0	0	0	0	0	0	0	0	0	0	0	0	0	10.03997993	0	0	0	0	0	0	0	0	0	0	0	0	0	0	10.91530991	21.83061981
33.755	2.065	0	0	0	0	0	0	0	0	0	0	0	0	0	0	0	0	0	0	0	0	0	0	0	0	0	0	0	0	0	0	0	9.734353065	0	0	0	0	0	0	0	0	0	0	0	0	0	0	7.370518208	22.11155701
33.755	2.155	0	0	0	0	0	0	0	0	0	0	0	0	0	0	0	0	0	0	0	0	0	0	0	0	0	0	0	0	0	0	0	8.846427917	0	0	0	0	0	0	0	0	0	0	0	0	0	0	7.382633209	22.14789772
33.755	2.245	0	0	0	0	0	0	0	0	0	0	0	0	0	0	0	0	0	0	0	0	0	0	0	0	0	0	0	0	0	0	0	0	0	0	0	0	0	0	0	0	0	0	0	0	0	0	10.74346447	21.48692894
33.755	2.335	0	0	0	0	0	0	0	11.37355995	0	0	0	19.89044571	0	0	0	0	0	0	13.85548973	0	0	0	0	0	11.68677616	11.68677616	0	0	0	0	0	0	0	0	0	0	0	0	0	0	0	0	0	5.344628334	2.672314167	0	13.36157036	2.672314167
33.755	2.425	0	0	0	0	0	0	0	0	0	0	0	17.69536591	0	0	0	0	0	0	16.18123055	0	0	0	0	0	16.37911415	16.37911415	0	0	0	0	0	0	0	0	0	0	0	0	0	0	0	0	0	7.604587078	3.802293539	0	15.20917416	3.802293539
33.755	2.515	0	0	0	0	0	0	0	0	0	0	0	12.29103947	0	0	0	0	23.30257797	0	9.889761925	0	0	0	0	0	16.12642479	8.063212395	0	0	0	0	0	0	0	0	0	0	0	0	0	0	0	0	0	7.989833832	0	0	15.97966766	0
33.755	2.605	0	0	0	0	0	0	0	0	0	0	0	0	0	0	0	0	30.09036064	0	0	0	0	0	0	0	25.46529961	8.488433838	0	0	0	0	0	0	0	0	0	0	0	0	0	0	0	0	0	6.022851944	3.011425972	0	12.04570389	0
33.755	2.695	0	0	0	0	0	0	0	0	0	0	0	0	0	0	0	0	35.20895004	0	0	0	0	0	0	0	25.64506149	0	0	0	0	0	0	0	0	0	0	0	0	0	0	0	0	0	0	2.785022497	2.785022497	0	11.14008999	0
33.755	2.785	0	0	0	0	0	0	0	0	0	0	0	0	0	0	0	0	32.41352844	0	0	0	0	0	0	0	25.2494297	0	0	0	0	0	0	0	0	0	0	0	0	0	0	0	0	0	0	3.74199605	3.74199605	0	11.22598839	0
33.755	2.875	0	0	0	0	0	0	0	0	0	0	0	0	0	0	0	0	25.71836853	0	0	0	0	0	0	0	30.50973701	0	0	0	0	0	0	0	0	0	0	0	0	0	0	0	0	0	0	2.867255688	2.867255688	0	11.46902275	0
33.755	2.965	0	0	0	0	0	0	0	4.587389946	0	0	0	0	0	0	0	0	26.78067207	0	0	0	0	0	0	0	27.86713219	0	0	0	0	0	0	0	0	0	0	0	0	0	0	0	0	0	0	4.016474724	0	0	8.032949448	0
33.755	3.055	0	0	0	0	0	0	0	0	0	0	0	0	0	0	0	0	30.93741608	0	0	0	0	0	0	16.15017891	16.15017891	0	0	0	0	0	0	0	0	0	0	0	0	0	0	0	0	0	0	0	0	0	7.9342103	0
33.755	3.145	0	0	0	0	0	0	0	0	0	0	0	0	0	0	0	0	27.76196289	0	0	0	0	0	0	26.46791077	13.23395538	0	0	0	0	0	0	0	0	0	0	0	0	0	0	0	0	0	0	0	0	0	4.850199223	0
33.755	3.235	0	0	0	0	0	0	0	0	0	0	0	0	0	0	0	0	39.76621628	0	0	0	0	0	0	9.978599548	29.93579865	0	0	0	0	0	0	0	0	0	0	0	0	0	0	0	0	0	0	0	0	0	2.817166805	0
33.755	3.325	0	0	0	0	0	0	0	0	0	0	0	0	0	0	0	0	34.69608307	0	0	0	0	0	0	12.67895126	25.35790253	0	0	0	0	0	0	0	0	0	0	0	0	0	0	0	0	0	0	0	0	0	2.065211296	0
33.755	3.415	0	0	0	0	0	0	0	0	0	0	0	0	0	0	0	0	34.18450165	0	0	0	0	0	0	12.43026352	18.64539528	0	0	0	0	0	0	0	0	0	0	0	0	0	0	0	0	0	0	0	0	0	1.918980956	0
33.755	3.505	0	0	0	0	0	0	0	0	0	0	8.069754601	0	0	0	0	0	25.8032856	0	0	0	0	0	0	8.571795464	12.85769272	0	0	0	0	0	0	0	0	0	0	0	0	0	0	0	0	0	0	0	0	0	1.970504045	0
33.755	3.595	0	0	0	0	0	0	0	0	0	0	5.762702465	0	0	0	0	0	22.76332474	0	0	0	0	0	0	8.942594528	8.942594528	0	0	0	0	0	0	0	0	0	0	0	0	0	0	0	0	0	0	0	0	0	1.300154805	0
33.755	3.685	0	0	0	0	0	0	0	0	0	0	5.940186977	0	0	0	0	0	9.961314201	0	0	0	0	0	0	7.768099785	7.768099785	0	0	0	0	0	0	0	0	0	0	0	0	0	0	0	0	0	0	0	0	0	0	0
33.755	3.775	0	0	0	0	0	0	0	0	0	0	6.711885452	0	0	0	0	0	6.252288818	0	0	0	0	0	0	7.004722118	7.004722118	0	0	0	0	0	0	0	0	0	0	0	0	0	0	0	0	0	0	0	0	0	0	0
33.755	3.865	0	0	0	0	0	0	0	0	0	0	6.583573818	0	0	0	0	0	0	0	0	0	0	0	0	6.899346828	6.899346828	0	0	0	0	0	0	0	0	0	0	0	0	0	0	0	0	0	0	0	0	0	0	0
33.755	3.955	0	0	0	0	0	0	0	0	0	0	6.278544903	0	0	0	0	0	0	0	0	0	0	0	0	6.43807745	6.43807745	0	0	0	0	0	0	0	0	0	0	0	0	0	0	0	0	0	0	0	0	0	0	0
33.755	4.045	0	0	0	0	0	0	0	0	0	0	9.08044529	0	0	0	0	0	0	0	0	0	0	0	0	8.919315338	5.946209431	0	0	0	0	0	0	0	0	0	0	0	0	0	0	0	0	0	0	0	0	0	0	0
33.755	4.135	0	0	0	0	0	0	0	0	0	0	10.33931351	0	0	0	0	0	0	0	0	0	0	0	0	14.57326889	7.286634445	0	0	0	0	0	0	0	0	0	0	0	0	0	0	0	0	0	0	0	0	0	0	0
33.755	4.225	0	0	0	0	0	0	0	0	0	0	0	0	0	0	0	0	0	0	0	0	0	0	0	21.458004	10.729002	0	0	0	0	0	0	0	0	0	0	0	0	0	0	0	0	0	0	0	0	0	0	0
33.755	4.315	0	0	0	0	0	0	0	0	0	0	0	0	0	0	0	0	0	0	0	0	0	0	0	7.127974033	10.69196129	0	0	0	0	0	0	0	0	0	0	0	0	0	0	0	0	0	0	0	0	0	0	1.462571859
33.755	4.405	0	0	0	0	0	0	0	0	0	0	0	0	0	0	0	0	0	0	0	0	0	0	0	0	12.51762009	0	0	0	0	0	0	0	0	0	0	0	0	0	0	0	0	0	0	2.495785236	0	0	0	0
33.755	4.495	0	0	0	0	0	0	0	0	0	0	0	4.292315006	0	0	0	0	0	0	5.197021961	0	0	0	0	0	0	0	0	0	0	0	0	0	0	0	0	0	0	0	0	0	0	0	0	0	0	0	0	7.867054939
33.755	4.585	0	0	0	0	0	0	0	0	0	0	0	3.551171541	0	0	0	0	0	0	4.643931389	0	0	0	0	0	0	0	0	0	0	0	0	0	0	0	0	0	0	0	0	0	0	0	0	0	0	0	0	4.489737034
33.755	4.675	0	0	0	0	0	0	0	0	1.798290968	0	0	0	0	0	0	0	0	0	0	0	0	0	0	0	6.08856678	0	0	0	0	0	0	0	0	0	0	0	0	0	0	0	0	0	0	0	0	0	0	4.735417843
33.755	4.765	0	0	0	0	0	0	0	0	0	0	0	0	0	0	0	0	0	0	0	0	0	0	0	0	8.36151886	0	0	0	0	0	0	0	0	0	0	0	0	0	0	0	0	0	0	0	0	0	0	6.256883144
33.755	4.855	0	0	0	0	0	0	0	0	0	0	0	0	0	0	0	0	0	0	0	0	0	0	0	4.736717224	4.736717224	0	0	0	0	0	0	0	0	0	0	0	0	0	0	0	0	0	0	0	0	0	0	9.693294525
33.755	4.945	0	0	0	0	0	0	0	0	0	0	0	0	0	0	0	0	0	0	0	0	0	0	0	0	17.42825317	0	0	0	0	0	0	0	0	0	0	0	0	0	0	0	0	0	0	0	0	0	0	18.7774334
33.845	-4.775	0	0	0	0	0	0	0	0	0	0	0	0	0	0	0	0	0	0	0	0	0	0	0	0	18.81322098	0	0	0	0	0	0	0	0	0	0	0	0	0	0	0	0	0	0	0	0	0	0	19.0813179
33.845	-4.685	0	0	0	0	0	0	0	0	0	0	0	6.924836636	0	0	0	4.507301807	0	0	6.819088936	0	0	0	0	0	0	0	0	0	0	0	0	0	0	0	0	0	0	0	0	0	0	0	0	0	0	0	0	14.09543133
33.845	-4.595	0	0	0	0	0	0	0	0	0	0	0	5.959064007	0	0	0	0	0	0	4.683414936	0	0	0	0	0	0	0	0	0	0	0	0	0	0	0	0	0	0	0	0	0	0	0	0	0	0	0	0	0
33.845	-4.505	0	0	0	0	0	0	0	0	0	0	0	7.037532806	0	0	0	0	0	0	5.269826889	0	0	0	0	0	0	0	0	0	0	0	0	0	0	0	0	0	0	0	0	0	0	0	0	0	0	0	0	0
33.845	-4.415	0	0	0	0	0	0	0	0	0	0	0	6.836406231	0	0	0	0	0	0	4.906147003	0	0	0	0	0	0	0	0	0	0	0	3.252195597	0	0	0	0	0	0	0	0	0	0	0	0	0	0	0	0	0
33.845	-4.325	0	0	0	0	0	0	0	0	0	0	0	6.932645321	0	0	0	0	0	0	4.819408894	0	0	0	0	0	0	0	0	0	0	0	2.858792543	0	0	0	0	0	0	0	0	0	0	0	0	0	0	11.77601051	0	0
33.845	-4.235	0	0	0	0	0	0	0	0	0	0	0	7.40956974	0	0	0	0	0	0	5.157565594	0	0	0	0	0	0	0	0	0	0	0	2.980483055	0	0	0	0	0	0	0	0	0	0	0	0	14.01177597	0	0	0	0
33.845	-4.145	0	0	0	0	0	0	0	0	0	0	0	7.570949078	0	0	0	0	0	3.222356081	3.445115328	0	0	0	0	0	0	0	0	0	0	0	0	0	0	0	0	0	0	0	0	0	0	0	0	0	0	9.748261452	0	0
33.845	-4.055	0	0	0	0	0	0	0	0	0	0	0	7.206436634	0	0	0	0	0	0	3.01889348	0	0	0	0	0	0	0	0	0	0	0	0	0	0	0	0	0	0	0	0	0	0	0	0	0	0	12.31628132	0	0
33.845	-3.965	0	0	0	0	0	0	0	0	0	0	0	7.139932632	0	0	0	0	0	2.952923059	0	0	0	0	0	0	0	0	0	0	0	0	0	0	0	0	0	0	0	0	0	0	0	0	0	0	0	0	0	0
33.845	-3.875	0	0	0	0	0	0	0	0	0	0	0	8.89051342	0	0	0	0	0	4.184295177	3.349146843	0	0	0	0	0	0	0	0	0	0	0	0	0	0	0	0	0	0	0	0	0	0	0	0	0	0	0	0	0
33.845	-3.785	0	0	0	0	0	0	0	0	0	0	0	11.5388813	0	0	0	0	0	5.698843479	4.243430614	0	0	0	0	0	0	0	0	0	0	0	0	0	0	0	0	0	0	0	0	0	0	0	0	0	0	0	0	0
33.845	-3.695	0	0	0	0	0	0	0	0	0	0	0	10.06270313	0	0	0	0	0	5.29291296	3.496744633	0	0	0	0	0	0	0	0	0	0	0	0	0	0	0	0	0	0	0	0	0	0	0	0	0	0	0	0	0
33.845	-3.605	0	0	0	0	0	0	0	0	0	0	0	7.997730732	0	0	0	0	0	5.407270908	0	4.119760513	0	0	0	0	0	0	0	0	0	0	0	0	0	0	0	0	0	0	0	0	0	0	0	0	0	0	0	0
33.845	-3.515	0	0	0	0	0	0	0	0	0	0	0	8.891148567	0	0	0	0	0	6.750817776	0	4.147351742	0	0	0	0	0	0	0	0	0	0	0	0	0	0	0	0	0	0	0	0	0	0	0	0	0	0	0	0
33.845	-3.425	0	0	0	0	0	0	0	0	0	0	0	0	0	0	0	0	0	0	0	0	0	0	0	0	0	0	0	0	0	0	0	23.35443115	0	0	0	0	0	0	0	0	0	0	0	0	0	0	0	0
33.845	-3.335	0	0	0	0	0	0	0	0	0	0	0	0	0	0	0	0	0	0	0	0	0	0	0	0	0	0	0	0	0	0	0	26.08572197	0	0	0	0	0	0	0	0	0	0	0	0	0	0	0	0
33.845	-3.245	0	0	0	0	0	0	0	0	0	0	0	0	0	0	0	0	0	0	0	0	0	0	0	0	0	0	0	0	0	0	0	30.82901764	0	0	0	0	0	0	0	0	0	0	32.08097076	0	0	0	0	0
33.845	-3.155	0	0	0	0	0	0	0	0	0	0	0	0	0	0	0	0	0	0	0	0	0	0	0	0	0	0	0	0	0	0	0	29.74773216	0	0	0	0	0	0	0	0	0	0	31.10416794	0	0	0	0	0
33.845	-3.065	0	0	0	0	0	0	0	0	0	0	0	0	0	0	0	0	0	0	0	0	0	0	0	0	0	0	0	0	0	0	0	37.76208878	0	5.934514523	0	0	0	0	0	0	0	9.226918221	7.574335575	0	8.646257401	9.446837425	0	0
33.845	-2.975	0	0	0	0	0	0	0	0	0	0	0	0	0	0	0	0	0	0	0	0	0	0	0	0	0	0	0	0	0	0	0	41.53408813	0	5.869018078	0	0	0	0	0	0	0	7.961140633	6.535264492	0	8.096826553	8.846531868	0	0
33.845	-2.885	0	0	0	0	0	0	0	0	0	0	0	0	0	0	0	0	0	0	0	0	0	0	0	0	0	0	0	0	0	0	0	45.95795441	0	6.280853748	0	0	0	0	0	0	0	12.50560474	10.2657938	0	8.455119133	9.238001823	0	0
33.845	-2.795	0	0	0	0	0	0	0	0	0	0	0	0	0	0	0	0	0	0	0	0	0	0	0	0	0	0	0	0	0	0	0	42.60762024	0	0	0	0	0	0	0	0	0	0	77.92275238	0	0	0	0	0
33.845	-2.705	0	0	0	0	0	0	0	0	0	0	8.126467705	5.160603523	0	0	0	0	0	5.602477551	0	0	0	0	0	0	0	0	0	0	0	0	0	10.1128521	7.451573849	0	0	0	0	0	0	0	0	0	83.49406433	0	0	0	0	0
33.845	-2.615	0	0	0	0	0	0	0	0	0	0	8.346998215	0	0	5.143898964	0	0	0	6.50266552	0	0	0	0	0	0	0	0	0	0	0	0	0	0	5.359797955	0	0	0	0	0	0	0	0	5.905190945	9.021820068	7.661556721	8.420127869	0	0	0
33.845	-2.525	0	0	0	0	0	0	0	0	0	0	8.697122574	0	0	5.223234653	0	0	0	6.602957726	0	0	0	0	0	0	0	0	0	0	0	0	0	0	0	5.442882061	0	0	0	0	0	0	0	0	7.292857647	7.173188686	7.883405685	0	0	0
33.845	-2.435	0	0	0	0	0	0	0	0	4.817420959	0	8.056023598	0	0	0	0	0	0	5.948386192	0	0	0	0	0	0	0	0	0	0	0	0	0	0	0	0	0	0	0	0	0	0	0	0	0	0	0	0	0	0
33.845	-2.345	0	0	0	0	0	0	0	0	4.679425716	0	7.825258732	0	0	0	0	0	0	5.640027523	0	0	0	0	0	0	0	0	0	0	0	0	0	0	0	0	0	0	0	0	0	0	0	0	0	0	0	0	0	0
33.845	-2.255	0	0	0	0	0	0	0	0	4.582021236	0	7.662372112	0	0	0	0	0	0	5.34095335	0	0	0	0	0	0	0	0	0	0	0	0	0	0	0	0	0	0	0	0	0	0	0	0	0	0	0	0	0	0
33.845	-2.165	0	0	0	0	0	0	0	0	0	0	0	4.508759499	0	0	0	0	0	5.311944962	0	0	0	0	0	0	0	0	0	0	0	0	0	0	7.159679413	0	0	0	0	0	0	0	0	0	0	0	0	0	0	0
33.845	-2.075	0	0	0	0	0	0	0	0	0	0	0	3.889466763	0	0	0	0	0	4.352797985	0	0	0	0	0	0	0	0	0	0	0	0	0	0	7.045292377	0	0	0	0	0	0	0	0	0	0	0	0	0	0	0
33.845	-1.985	0	0	0	0	0	0	0	0	0	0	0	3.200315237	0	0	0	0	0	3.473263025	0	0	0	0	0	0	0	0	0	0	0	0	0	0	6.964291096	9.406457901	0	0	0	0	7.121909142	0	0	0	6.676789284	6.4810853	0	0	0	0
33.845	-1.895	0	0	0	0	0	0	0	0	0	0	0	2.867943048	0	0	0	0	0	3.066626549	0	0	0	0	0	0	0	0	0	0	0	0	0	0	6.855976105	9.52038002	0	0	0	0	7.171527386	0	0	0	6.723306656	6.476158619	0	0	0	0
33.845	-1.805	0	0	0	0	0	0	0	0	0	0	0	0	0	0	0	0	0	2.989269257	0	0	0	0	0	0	0	0	0	0	0	0	0	0	8.285035133	9.058011055	0	0	0	0	7.406615734	0	0	0	6.943702221	5.895834923	0	0	0	0
33.845	-1.715	0	0	0	0	0	0	0	0	0	0	0	2.700820208	0	0	0	0	0	0	0	0	0	0	0	0	0	0	0	0	0	0	0	0	8.691109657	8.808446884	0	0	5.691611767	0	6.470820427	0	0	0	6.066393852	0	0	0	0	0
33.845	-1.625	0	0	0	0	0	0	0	0	0	0	0	0	0	0	0	0	0	0	0	0	0	0	0	0	0	0	0	0	0	0	0	5.327494144	5.801049232	6.737673283	0	0	8.323008537	0	9.56870079	0	0	0	0	0	0	0	0	0
33.845	-1.535	0	0	0	0	0	0	0	0	0	0	0	0	0	0	0	0	0	0	0	0	0	0	0	0	0	0	0	0	0	0	0	5.480727196	5.967903137	6.31155777	0	0	7.796630859	0	8.981571198	0	0	0	0	0	0	0	0	0
33.845	-1.445	0	0	0	0	0	0	0	0	0	0	0	0	0	0	0	0	0	0	0	0	0	0	0	0	0	0	0	0	0	0	0	5.119100571	5.574131489	6.395398617	0	0	7.900198936	0	10.15519428	0	0	0	0	0	0	0	0	0
33.845	-1.355	0	0	0	0	0	0	0	0	0	0	0	0	0	0	0	0	0	0	0	0	0	0	0	0	0	0	0	0	0	0	0	5.47614193	5.962910175	6.496044636	0	0	8.024525642	0	9.465686798	0	0	0	0	0	0	0	0	0
33.845	-1.265	0	0	0	0	0	0	0	0	0	0	0	2.303193808	0	0	0	0	0	0	0	0	0	0	0	0	0	0	0	0	0	0	0	6.420398235	6.991100311	0	0	0	0	0	0	0	0	0	0	0	0	0	0	0
33.845	-1.175	0	0	0	0	0	0	0	0	0	0	0	3.512283325	0	0	0	0	0	0	0	0	0	0	0	0	0	0	0	0	0	0	0	9.389501572	6.146734715	0	0	0	9.134794235	0	11.59684563	0	0	0	0	0	0	7.28684473	0	0
33.845	-1.085	0	0	0	0	0	0	0	0	0	0	0	0	0	0	0	0	0	0	0	0	0	0	0	0	0	0	0	0	0	0	0	22.20720482	0	0	0	0	8.075574875	0	10.2958765	0	0	0	0	0	0	6.633650303	0	0
33.845	-0.995	0	0	0	0	0	0	0	0	0	0	0	0	0	0	0	0	0	0	0	0	0	0	0	0	0	0	0	0	0	0	0	25.5586834	0	0	0	0	8.908761978	0	8.735015869	0	0	0	0	0	0	7.402987957	0	0
33.845	-0.905	0	0	0	0	0	0	0	0	0	0	0	0	0	0	0	0	0	0	0	0	0	0	0	0	0	0	0	0	0	0	0	23.80010986	0	0	0	0	8.509634972	0	8.408811569	0	0	0	0	0	0	7.336942196	0	0
33.845	-0.815	0	0	0	0	0	0	0	0	0	0	0	0	0	0	0	0	0	0	0	0	0	0	0	0	0	0	0	0	0	0	0	22.51869774	0	0	0	0	7.286820889	0	7.158813477	0	0	0	0	0	0	6.546066284	0	0
33.845	-0.725	0	0	0	0	0	0	0	0	0	0	0	0	0	0	0	0	0	0	0	0	0	0	0	0	0	0	0	0	0	0	0	22.71905708	0	0	0	0	7.081513882	0	7.708075523	0	0	0	0	0	0	6.504139423	0	0
33.845	-0.635	0	0	0	0	0	0	0	0	0	0	0	2.759458542	0	0	0	0	0	0	0	0	0	0	0	0	0	0	0	0	0	0	0	10.9536314	2.91426897	5.158937931	0	0	0	5.158937931	8.341331482	0	0	0	0	0	0	0	0	0
33.845	-0.545	0	0	0	0	0	0	0	0	0	0	0	2.764347553	2.618855953	0	0	0	0	0	0	0	0	0	0	0	0	0	0	0	0	0	0	9.772838593	0	5.239370346	0	0	0	5.239370346	8.319823265	0	0	0	0	0	0	0	0	0
33.845	-0.455	0	0	0	0	0	0	0	0	0	0	0	2.419886827	0	0	0	0	0	0	0	0	0	0	0	0	0	0	0	0	0	0	0	9.47073555	2.519736767	0	0	0	0	6.001695633	9.470479965	0	0	0	0	0	0	0	0	0
33.845	-0.365	0	0	0	0	0	0	0	0	0	0	0	0	0	0	0	0	0	0	0	0	0	0	0	0	0	0	0	0	0	0	0	9.468649864	2.519182205	0	0	0	0	5.029387474	7.561333179	0	0	0	0	0	0	0	0	0
33.845	-0.275	0	0	0	0	0	0	0	0	0	0	0	0	0	0	0	0	0	0	0	0	0	0	0	0	0	0	0	0	0	0	0	6.457540035	1.718061328	0	0	0	0	0	7.502213955	0	0	0	0	0	0	0	0	4.436461926
33.845	-0.185	0	0	0	0	0	0	0	0	0	0	0	0	0	0	0	0	0	0	0	0	0	0	0	0	0	0	0	0	0	0	0	6.338316441	1.754146576	0	0	0	0	0	0	0	0	6.408096313	0	0	0	0	0	0
33.845	-0.095	0	0	0	0	0	0	0	0	0	0	0	0	0	0	0	0	0	0	0	0	0	0	0	0	0	0	0	0	0	0	0	6.317335606	1.74834013	4.38737154	0	0	0	0	0	0	0	6.037640095	0	0	0	0	0	0
33.845	-0.005	0	0	0	0	0	0	0	0	0	0	0	0	0	0	0	0	0	0	0	0	0	0	0	0	0	0	0	0	0	0	0	7.031165123	1.945894361	5.471025467	0	0	0	0	0	0	0	6.316141605	0	0	0	0	0	0
33.845	0.085	0	0	0	0	0	0	0	0	0	0	0	0	0	0	0	0	0	0	0	0	0	0	0	0	0	0	0	0	0	0	0	7.115156174	1.969139099	5.17310667	0	0	0	0	0	0	0	0	0	0	0	0	0	0
33.845	0.175	0	0	0	0	0	0	0	0	0	0	0	0	0	0	0	0	0	0	0	0	0	0	0	0	0	0	0	0	0	0	0	6.794987202	1.880531549	4.545316696	0	0	0	0	0	0	0	0	0	0	0	0	0	0
33.845	0.265	0	0	0	0	0	0	0	0	0	0	0	0	0	0	0	0	0	0	0	0	0	0	0	0	0	0	0	0	0	0	0	7.091021538	1.962459683	4.37756443	0	0	0	0	0	0	0	0	0	0	0	4.275330067	0	0
33.845	0.355	0	0	0	0	0	0	0	0	0	0	0	0	0	0	0	0	0	0	0	0	0	0	0	0	0	0	0	0	0	0	0	3.991781473	3.012489319	0	0	0	0	0	0	0	0	0	0	0	0	0	5.117826939	0
33.845	0.445	0	0	0	0	0	0	0	0	0	0	0	0	0	0	0	0	0	0	0	0	0	0	0	0	0	0	0	0	0	0	0	0	0	0	0	0	0	0	0	0	0	0	0	0	0	0	4.616941452	0
33.845	0.535	0	0	0	0	0	0	0	0	0	0	0	0	0	0	0	0	0	0	0	0	0	0	0	0	0	0	0	0	0	0	0	0	0	0	0	0	0	0	0	0	0	0	0	0	0	0	4.838215828	0
33.845	0.625	0	0	0	0	0	0	0	0	0	0	0	0	0	0	0	0	0	0	0	0	0	0	0	0	0	0	0	0	0	0	0	0	0	0	0	0	0	0	0	0	0	0	0	0	0	0	5.041359901	0
33.845	0.715	0	0	0	0	0	0	0	0	0	0	0	0	0	0	0	0	0	0	0	0	0	0	0	0	0	0	0	0	0	0	0	0	0	0	0	0	0	0	0	0	0	0	0	0	0	0	6.810359955	0
33.845	0.805	0	0	0	0	0	0	0	0	0	0	0	0	0	0	0	0	0	0	0	0	0	0	0	0	0	0	0	0	0	0	0	0	0	0	0	0	0	0	0	0	0	0	0	0	0	0	6.386723995	0
33.845	0.895	0	0	0	0	0	0	0	0	0	0	0	0	0	0	0	0	0	0	0	0	0	0	0	0	0	0	0	0	0	0	0	0	0	0	0	0	0	0	0	0	0	0	0	0	0	0	6.608957767	0
33.845	0.985	0	0	0	0	0	0	0	0	0	0	0	0	0	0	0	0	0	0	0	0	0	0	0	0	0	0	0	0	0	0	0	0	0	0	0	0	0	0	0	0	0	0	0	0	0	0	6.569916725	0
33.845	1.075	0	0	0	0	0	0	0	0	0	0	0	0	0	0	0	0	0	0	0	0	0	0	0	0	0	0	0	0	0	0	0	0	0	0	0	0	0	0	0	0	0	0	0	0	0	0	6.6439147	0
33.845	1.165	0	0	0	0	0	0	0	0	0	0	0	0	0	0	0	0	0	0	0	0	0	0	0	0	0	0	0	0	0	0	0	0	0	0	0	0	0	0	0	0	0	0	0	0	0	0	6.335497379	0
33.845	1.255	0	0	0	0	0	0	0	0	0	0	0	0	0	0	0	0	0	0	0	0	0	0	0	0	0	0	0	0	0	0	0	0	0	0	0	0	0	0	0	0	0	0	0	0	0	0	6.631065845	0
33.845	1.345	0	0	0	0	0	0	0	0	0	0	0	0	0	0	0	0	0	0	0	0	0	0	0	0	0	0	0	0	0	0	0	0	0	0	0	0	0	0	0	0	0	0	0	0	0	0	6.613595009	0
33.845	1.435	0	0	0	0	0	0	0	0	0	0	0	0	0	0	0	0	0	0	0	0	0	0	0	0	0	0	0	0	0	0	0	0	0	0	0	0	0	0	0	0	0	0	0	0	0	0	6.346495152	4.911358356
33.845	1.525	0	0	0	0	0	0	0	0	0	0	0	0	0	0	0	0	0	0	0	0	0	0	0	0	0	0	0	0	0	0	0	0	0	0	0	0	0	0	0	0	0	0	0	0	0	0	0	15.37368965
33.845	1.615	0	0	0	0	0	0	0	0	0	0	0	0	0	0	0	0	0	0	0	0	0	0	0	0	0	0	0	0	0	0	0	0	0	0	0	0	0	0	0	0	0	0	0	0	0	0	0	27.61496162
33.845	1.705	0	0	0	0	0	0	0	0	0	0	0	0	0	0	0	0	0	0	0	0	0	0	0	0	0	0	0	0	0	0	0	0	0	0	0	0	0	0	0	0	0	0	0	0	0	0	0	26.5449295
33.845	1.795	0	0	0	0	0	0	0	0	0	0	0	0	0	0	0	0	0	0	0	0	0	0	0	0	0	0	0	0	0	0	0	0	0	0	0	0	0	0	0	0	0	0	0	0	0	0	0	27.98495293
33.845	1.885	0	0	0	0	0	0	0	0	0	0	0	0	0	0	0	0	0	0	0	0	0	0	0	0	0	0	0	0	0	0	0	0	0	0	0	0	0	0	0	0	0	0	0	0	0	0	0	27.23868942
33.845	1.975	0	0	0	0	0	0	0	0	0	0	0	0	0	0	0	0	0	0	0	0	0	0	0	0	0	0	0	0	0	0	0	0	0	0	0	0	0	0	0	0	0	0	0	0	0	0	0	16.29601669
33.845	2.065	0	0	0	0	0	0	0	0	0	0	0	0	0	0	0	0	0	0	0	0	0	0	0	0	0	0	0	0	0	0	0	0	0	0	0	0	0	0	0	0	0	0	0	0	0	0	0	24.56333351
33.845	2.155	0	0	0	0	0	0	0	0	0	0	0	0	0	0	0	0	0	0	0	0	0	0	0	0	0	0	0	0	0	0	0	0	0	0	0	0	0	0	0	0	0	0	0	0	0	0	0	19.32414055
33.845	2.245	0	0	0	0	0	0	0	0	0	0	0	0	0	0	0	0	0	0	0	0	0	0	0	0	0	0	0	0	0	0	0	0	0	0	0	7.84976387	0	0	0	0	0	0	0	0	0	0	0	13.38614941
33.845	2.335	0	0	0	0	0	0	0	0	0	0	0	0	0	0	0	0	0	0	0	0	0	0	0	0	0	0	0	0	0	0	0	0	0	0	0	9.476155281	0	0	0	0	0	0	0	0	0	0	0	18.56140518
33.845	2.425	0	0	0	0	0	0	0	0	0	0	0	0	0	0	0	0	0	0	0	0	0	0	0	0	0	0	0	0	0	0	0	3.161885023	1.949829221	0	0	12.25203037	0	0	0	0	0	0	0	0	0	0	0	18.52524567
33.845	2.515	0	0	0	0	0	0	0	0	0	0	0	0	0	0	0	0	0	0	0	0	0	0	0	0	0	0	0	0	0	0	0	3.306275129	2.038869619	0	0	12.88994408	0	0	0	0	0	0	0	0	0	0	0	21.75530052
33.845	2.605	0	0	0	0	0	0	0	0	0	0	0	0	0	0	0	0	0	0	0	0	0	0	0	0	0	0	0	0	0	0	0	3.334785461	2.056451082	0	0	13.26943779	0	0	0	0	0	0	0	0	0	0	0	23.03699493
33.845	2.695	0	0	0	0	0	0	0	0	0	0	0	0	0	0	0	0	0	0	0	0	0	0	0	0	0	0	0	0	0	0	0	0	0	0	0	0	0	0	0	0	0	0	0	0	0	0	0	42.53321838
33.845	2.785	0	0	0	0	0	0	0	0	0	0	0	0	0	0	0	0	0	0	0	0	0	0	0	0	0	0	0	0	0	0	0	2.98395586	2.39557004	0	0	0	0	0	0	0	0	0	20.29073524	0	0	0	0	27.70282364
33.845	2.875	0	0	0	0	0	0	0	0	0	0	0	0	0	0	0	0	0	0	0	0	0	0	0	0	0	0	0	0	0	0	0	5.651712418	4.537290096	0	0	0	0	0	0	0	0	0	23.87983131	0	0	0	0	21.82830238
33.845	2.965	0	0	0	0	0	0	0	0	0	0	0	0	0	0	0	0	0	0	0	0	0	0	0	0	0	0	0	0	0	0	0	6.217466354	4.991486549	0	0	0	0	0	0	0	0	0	22.01446152	0	0	0	0	27.83866692
33.845	3.055	0	0	0	0	0	0	0	0	0	0	0	0	0	0	0	0	0	0	0	0	0	0	0	0	0	0	0	0	0	0	0	6.345706463	5.094439983	0	0	0	0	0	0	0	0	0	21.36074638	0	0	0	0	27.69458771
33.845	3.145	0	0	0	0	0	0	0	0	0	0	0	0	0	0	0	0	0	0	0	0	0	0	0	0	0	0	0	0	0	0	0	6.742307663	5.412837982	0	0	7.009194374	0	0	0	0	0	0	11.74085045	0	0	0	0	23.04599762
33.845	3.235	0	0	0	0	0	0	0	0	0	0	0	0	0	0	0	0	0	0	0	0	0	0	0	0	0	0	0	0	0	0	0	6.318047047	5.072234631	0	0	10.71415615	0	0	0	0	0	0	15.24034595	0	0	0	13.04167175	13.04167175
33.845	3.325	0	0	0	0	0	0	0	0	0	0	0	0	0	0	0	0	0	0	0	0	0	0	0	0	0	0	0	0	0	0	0	6.016171455	4.064980507	0	0	0	0	0	0	0	0	0	12.29483318	0	0	0	24.24225426	12.12112713
33.845	3.415	0	0	0	0	0	0	0	0	0	0	0	0	0	0	0	0	0	0	0	0	0	0	0	0	0	0	0	0	0	0	0	4.959620476	3.351094723	0	0	0	0	0	0	0	0	0	0	0	0	0	43.1023674	0
33.845	3.505	0	0	0	0	0	0	0	0	0	0	0	0	0	0	0	0	0	0	0	0	0	0	0	0	0	0	0	0	0	0	0	4.824226379	3.25961256	0	0	0	0	0	0	0	0	0	0	0	0	0	27.64600754	13.82300377
33.845	3.595	0	0	0	0	0	0	0	0	0	0	0	0	0	0	0	0	0	0	0	0	0	0	0	0	0	0	0	0	0	0	0	4.798719406	3.242377996	0	0	0	0	0	0	0	0	0	5.781461239	0	0	0	10.85893059	21.71786118
33.845	3.685	0	0	0	0	0	0	0	0	0	0	0	0	0	0	0	0	0	0	0	0	0	0	0	0	0	0	0	0	0	0	0	5.402432442	3.65029192	0	0	0	0	0	0	0	0	0	0	0	0	8.688844681	8.688844681	17.37768936
33.845	3.775	0	0	0	0	0	0	0	0	0	0	0	0	0	0	0	0	0	0	0	0	0	0	0	0	0	0	0	0	0	0	0	9.150157928	0	0	0	0	0	0	0	0	0	0	0	0	0	7.943996906	7.943996906	15.88799381
33.845	3.865	0	0	0	0	0	0	0	0	0	0	0	0	0	0	0	0	0	0	0	0	0	0	0	0	0	0	0	0	0	0	0	7.460456848	0	0	0	0	0	0	0	0	0	0	0	0	0	7.513749123	7.513749123	15.02749825
33.845	3.955	0	0	0	0	0	0	0	0	0	0	0	0	0	0	0	0	0	0	0	0	0	0	0	0	0	0	0	0	0	0	0	3.437303543	0	0	0	0	0	0	0	0	0	0	0	0	0	0	9.673331261	19.34666252
33.845	4.045	0	0	0	0	0	0	0	0	0	0	0	0	0	0	0	0	0	0	0	0	0	0	0	0	0	0	0	0	0	0	0	0	0	0	0	0	0	0	0	0	0	0	4.446679592	0	0	6.620876789	6.620876789	13.24175358
33.845	4.135	0	0	0	0	0	0	0	0	0	0	15.10662556	15.10662556	0	0	0	0	0	0	18.01036263	0	0	0	0	0	11.81159496	11.81159496	0	0	0	0	0	0	0	0	0	0	0	0	0	0	0	0	0	4.712377071	2.356188536	0	11.78094292	2.356188536
33.845	4.225	0	0	0	0	0	0	0	0	0	0	17.30722809	17.30722809	0	0	0	0	0	0	21.34727287	0	0	0	0	0	22.94241524	11.47120762	0	0	0	0	0	0	0	0	0	0	0	0	0	0	0	0	0	6.126718521	3.063359261	0	15.3167963	3.063359261
33.845	4.315	0	0	0	0	0	0	0	0	0	0	9.921457291	9.921457291	0	0	0	0	28.85145378	0	9.982945442	0	0	0	0	0	19.51809502	6.506031513	0	0	0	0	0	0	0	0	0	0	0	0	0	0	0	0	0	7.442052841	0	0	14.88410568	0
33.845	4.405	0	0	0	0	0	0	0	0	0	0	0	0	0	0	0	0	41.35549545	0	0	0	0	0	0	8.441459656	25.32437897	8.441459656	0	0	0	0	0	0	0	0	0	0	0	0	0	0	0	0	0	5.342826843	2.671413422	0	10.68565369	0
33.845	4.495	0	0	0	0	0	0	0	0	0	0	0	0	0	0	0	0	32.13954926	0	0	0	0	0	0	11.02684307	22.05368614	0	0	0	0	0	0	0	0	0	0	0	0	0	0	0	0	0	0	3.03486824	3.03486824	0	12.13947296	0
33.845	4.585	0	0	0	0	0	0	0	0	0	0	0	0	0	0	0	0	28.34607315	0	0	0	0	0	0	9.595082283	19.19016457	0	0	0	0	0	0	0	0	0	0	0	0	0	0	0	0	0	0	3.515938282	0	0	10.54781437	0
33.845	4.675	0	0	0	0	0	0	0	0	0	0	0	0	0	0	0	0	31.31966782	0	0	0	0	0	0	11.94175529	23.88351059	0	0	0	0	0	0	0	0	0	0	0	0	0	0	0	0	0	0	2.673531055	0	0	10.69412422	0
33.845	4.765	0	0	0	0	0	0	0	0	0	0	0	0	0	0	0	0	34.60617065	0	0	0	0	0	0	9.171578407	18.34315681	0	0	0	0	0	0	0	0	0	0	0	0	0	0	0	0	0	0	4.488348484	0	0	8.976696968	0
33.845	4.855	0	0	0	0	0	0	0	0	0	0	0	0	0	0	0	0	34.21102142	0	0	0	0	0	0	16.26370049	16.26370049	0	0	0	0	0	0	0	0	0	0	0	0	0	0	0	0	0	0	3.971086264	0	0	3.971086264	0
33.845	4.945	0	0	0	0	0	0	0	0	0	0	0	0	0	0	0	0	32.84273529	0	0	0	0	0	0	29.58355904	14.79177952	0	0	0	0	0	0	0	0	0	0	0	0	0	0	0	0	0	0	5.047657013	0	0	0	0
33.935	-4.775	0	0	0	0	0	0	0	0	0	0	0	0	0	0	0	0	33.3028717	0	0	0	0	0	0	10.74406528	32.23219681	0	0	0	0	0	0	0	0	0	0	0	0	0	0	0	0	0	0	0	0	0	0	0
33.935	-4.685	0	0	0	0	0	0	0	0	0	0	0	0	0	0	0	0	42.01612473	0	0	0	0	0	0	15.16474819	30.32949638	0	0	0	0	0	0	0	0	0	0	0	0	0	0	0	0	0	0	0	0	0	0	0
33.935	-4.595	0	0	0	0	0	0	0	0	0	0	0	0	0	0	0	0	33.0094986	0	0	0	0	0	0	11.65479088	23.30958176	0	0	0	0	0	0	0	0	0	0	0	0	0	0	0	0	0	0	0	0	0	0	0
33.935	-4.505	0	0	0	0	0	0	0	0	0	0	9.170302391	0	0	0	0	0	30.01110649	0	0	0	0	0	0	8.625033379	12.93754959	0	0	0	0	0	0	0	0	0	0	0	0	0	0	0	0	0	0	0	0	0	0.900734007	0
33.935	-4.415	0	0	0	0	0	0	0	0	0	0	7.567835808	0	0	0	0	0	22.49605179	0	0	0	0	0	0	6.787443161	10.18116474	0	0	0	0	0	0	0	0	0	0	0	0	0	0	0	0	0	0	0	0	0	0	0
33.935	-4.325	0	0	0	0	0	0	0	0	0	0	5.368927479	0	0	0	0	0	13.99197865	0	0	0	0	0	0	4.716286182	7.074429512	0	0	0	0	0	0	0	0	0	0	0	0	0	0	0	0	0	0	0	0	0	0	0
33.935	-4.235	0	0	0	0	0	0	0	0	0	0	10.02297306	0	0	0	0	0	0	0	0	0	0	0	0	6.541649818	9.812474251	0	0	0	0	0	0	0	0	0	0	0	0	0	0	0	0	0	0	0	0	0	0	0
33.935	-4.145	0	0	0	0	0	0	0	0	0	0	8.146735191	0	0	0	0	0	0	0	0	0	0	0	0	6.309899807	6.309899807	0	0	0	0	0	0	0	0	0	0	0	0	0	0	0	0	0	0	0	0	0	0	0
33.935	-4.055	0	0	0	0	0	0	0	0	0	0	6.649936199	0	0	0	0	0	0	0	0	0	0	0	0	6.967707634	4.645138741	0	0	0	0	0	0	0	0	0	0	0	0	0	0	0	0	0	0	0	0	0	0	0
33.935	-3.965	0	0	0	0	0	0	0	0	0	0	6.645155907	0	0	0	0	0	0	0	0	0	0	0	0	6.299864769	4.199909687	0	0	0	0	0	0	0	0	0	0	0	0	0	0	0	0	0	0	0	0	0	0	0
33.935	-3.875	0	0	0	0	0	0	0	0	0	0	7.642983437	0	0	0	0	0	0	0	0	0	0	0	0	8.526277542	8.526277542	0	0	0	0	0	0	0	0	0	0	0	0	0	0	0	0	0	0	0	0	0	0	0
33.935	-3.785	0	0	0	0	0	0	0	0	0	0	0	0	0	0	0	0	0	0	0	0	0	0	0	5.654213428	11.30842686	0	0	0	0	0	0	0	0	0	0	0	0	0	0	0	0	0	0	0	0	0	0	0
33.935	-3.695	0	0	0	0	0	0	0	0	0	0	0	0	0	0	0	0	0	0	0	0	0	0	0	6.256280422	9.384422302	0	0	0	0	0	0	0	0	0	0	0	0	0	0	0	0	0	0	0	0	0	0	0
33.935	-3.605	0	0	0	0	0	0	0	0	0	0	0	0	0	0	0	0	0	0	0	0	0	0	0	0	14.81915569	0	0	0	0	0	0	0	0	0	0	0	0	0	0	0	0	0	0	0	0	0	0	5.063086987
33.935	-3.515	0	0	0	0	0	0	0	0	0	0	0	0	0	0	0	0	0	0	0	0	0	0	0	0	11.18048	0	0	0	0	0	0	0	0	0	0	0	0	0	0	0	0	0	0	0	0	0	0	0
33.935	-3.425	0	0	0	0	0	0	0	0	0	0	0	0	0	0	0	0	0	0	0	0	0	0	0	5.380139828	5.380139828	0	0	0	0	0	0	0	0	0	0	0	0	0	0	0	0	0	0	0	0	0	0	1.600840569
33.935	-3.335	0	0	0	0	0	0	0	0	0	0	0	0	0	0	0	0	0	0	0	0	0	0	0	6.365868568	6.365868568	0	0	0	0	0	0	0	0	0	0	0	0	0	0	0	0	0	0	0	0	0	0	1.232671499
33.935	-3.245	0	0	0	0	0	0	0	0	0	0	0	0	0	0	0	0	0	0	0	0	0	0	0	0	13.57161427	0	0	0	0	0	0	0	0	0	0	0	0	0	0	0	0	0	0	0	0	0	0	9.877140045
33.935	-3.155	0	0	0	0	0	0	0	0	0	0	0	0	0	0	0	0	0	0	0	0	0	0	0	0	6.30880928	0	0	0	0	0	0	0	0	0	0	0	0	0	0	0	0	0	0	0	0	0	4.098806381	4.098806381
33.935	-3.065	0	0	0	0	0	0	0	0	0	0	0	0	0	0	0	0	0	0	0	0	0	0	0	0	21.17084885	0	0	0	0	0	0	0	0	0	0	0	0	0	0	0	0	0	0	0	0	0	0	0
33.935	-2.975	0	0	0	0	0	0	0	0	0	0	0	6.668731689	0	0	0	4.183418274	0	0	7.036338329	0	0	0	0	0	0	0	0	0	0	0	0	0	0	0	0	0	0	0	0	0	0	0	0	0	0	0	0	0
33.935	-2.885	0	0	0	0	0	0	0	0	0	0	0	5.311536789	0	0	0	0	0	0	4.236619949	0	0	0	0	0	0	0	0	0	0	0	0	0	0	0	0	0	0	0	0	0	0	0	0	0	0	0	0	0
33.935	-2.795	0	0	0	0	0	0	0	0	0	0	0	5.966574669	0	0	0	0	0	0	4.46581316	0	0	0	0	0	0	0	0	0	0	0	0	0	0	0	0	0	0	0	0	0	0	0	0	0	0	0	0	0
33.935	-2.705	0	2.703955889	2.703955889	0	0	0	0	0	0	0	0	6.722823143	0	0	0	0	0	0	4.738577366	0	0	0	0	0	0	0	0	0	0	0	0	0	0	0	0	0	0	0	0	0	0	0	0	0	0	0	0	0
33.935	-2.615	0	2.619448185	2.619448185	0	0	0	0	0	0	0	0	7.26580286	0	0	0	0	0	0	4.888678551	0	0	0	0	0	0	0	0	0	0	0	0	0	0	0	0	0	0	0	0	0	0	0	0	0	0	6.441145897	0	0
33.935	-2.525	0	0	0	0	0	0	0	0	0	0	0	6.800627232	0	0	0	0	0	0	4.552081585	0	0	0	0	0	0	0	0	0	0	0	2.62294817	0	0	0	0	0	0	0	0	0	0	0	0	0	0	15.24987793	0	0
33.935	-2.435	0	0	0	0	0	0	0	0	0	0	0	7.266476154	0	0	0	0	0	2.649758816	3.175911427	0	0	0	0	0	0	0	0	0	0	0	0	0	0	0	0	0	0	0	0	0	0	0	0	0	0	10.94246483	0	0
33.935	-2.345	0	0	0	0	0	0	0	0	0	0	0	6.882487774	0	0	0	0	0	0	2.773293257	0	0	0	0	0	0	0	0	0	0	0	0	0	0	0	0	0	0	0	0	0	0	0	0	0	0	12.67679977	0	0
33.935	-2.255	0	0	0	0	0	0	0	0	0	0	0	7.810590744	0	0	0	0	0	3.148834229	0	0	0	0	0	0	0	0	0	0	0	0	0	0	0	0	0	0	0	0	0	0	0	0	0	0	0	0	0	0
33.935	-2.165	0	0	0	0	0	0	0	0	0	0	0	9.6111269	0	0	0	0	0	4.407985687	3.568495035	0	0	0	0	0	0	0	0	0	0	0	0	0	0	0	0	0	0	0	0	0	0	0	0	0	0	0	0	0
33.935	-2.075	0	0	0	0	0	0	0	0	0	0	0	10.61022186	0	0	0	0	0	5.105127811	0	0	0	0	0	0	0	0	0	0	0	3.969943285	4.203469753	0	0	0	0	0	0	0	0	0	0	0	0	0	0	0	0	0
33.935	-1.985	0	0	0	0	0	0	0	0	0	0	0	9.50216198	0	0	0	0	0	4.804843903	3.259264946	0	0	0	0	0	0	0	0	0	0	0	0	0	0	0	0	0	0	0	0	0	0	0	0	0	0	0	0	0
33.935	-1.895	0	0	0	0	0	0	0	0	0	0	0	7.509969711	0	0	0	0	0	4.874592781	0	3.85874629	0	0	0	0	0	0	0	0	0	0	0	0	0	0	0	0	0	0	0	0	0	0	0	0	0	0	0	0
33.935	-1.805	0	0	0	0	0	0	0	0	0	0	0	8.028193474	0	0	0	0	0	5.736255646	0	3.661267042	0	0	0	0	0	0	0	0	0	0	0	0	0	0	0	0	0	0	0	0	0	0	0	0	0	0	0	29.0976162
33.935	-1.715	0	0	0	0	0	0	0	0	0	0	0	8.132003784	0	0	0	0	0	6.197869778	0	3.414140463	0	0	0	0	0	0	0	0	0	0	0	0	0	0	0	0	0	0	0	0	0	0	0	0	0	0	0	0
33.935	-1.625	0	0	0	0	0	0	0	0	0	0	0	8.426188469	0	0	0	0	0	6.80353117	0	3.542524576	0	0	0	0	0	0	0	0	0	0	0	0	0	0	0	0	0	0	0	0	0	0	0	0	0	0	0	0
33.935	-1.535	0	0	0	0	0	0	0	0	0	0	0	9.319849014	0	0	0	0	0	7.975633144	0	3.573426962	0	0	0	0	0	0	0	0	0	0	0	0	0	0	0	0	0	0	0	0	0	0	35.26008987	0	0	0	0	0
33.935	-1.445	0	0	0	0	0	0	0	0	0	0	9.626024246	6.112876415	0	0	0	0	0	6.120760918	0	0	0	0	0	0	0	0	0	0	0	0	0	0	0	0	0	0	0	0	0	0	0	0	30.49786758	0	0	0	0	24.36016273
33.935	-1.355	0	0	0	0	0	0	0	0	0	0	0	0	0	0	0	0	0	0	0	0	0	0	0	0	0	0	0	0	0	0	0	29.94783401	0	6.0297575	0	0	0	0	0	0	0	10.4367609	8.567489624	0	8.560557365	9.35320282	0	0
33.935	-1.265	0	0	0	0	0	0	0	0	0	0	0	0	0	0	0	0	0	0	0	0	0	0	0	0	0	0	0	0	0	0	0	34.36415863	0	0	0	0	0	0	0	0	0	0	57.3323555	0	0	0	0	0
33.935	-1.175	0	0	0	0	0	0	0	0	0	0	0	0	0	0	0	0	0	0	0	0	0	0	0	0	0	0	0	0	0	0	0	33.49565125	0	0	0	0	0	0	0	0	0	0	61.37729263	0	0	0	0	0
33.935	-1.085	0	0	0	0	0	0	0	0	0	0	0	0	0	0	0	0	0	0	0	0	0	0	0	0	0	0	0	0	0	0	0	35.00334167	0	0	0	0	0	0	0	0	0	0	83.916008	0	0	0	0	0
33.935	-0.995	0	0	0	0	0	0	0	0	0	0	8.499482155	5.397480965	0	4.567478657	0	0	0	5.605541706	0	0	0	0	0	0	0	0	0	0	0	0	0	0	0	0	0	0	0	0	0	0	0	0	82.02587891	0	0	0	0	0
33.935	-0.455	0	0	0	0	0	0	0	0	5.160604954	0	8.629919052	0	0	0	0	0	0	6.432460785	0	0	0	0	0	0	0	0	0	0	0	0	0	0	0	5.370838642	0	0	0	0	0	0	0	0	7.493506432	7.361092091	8.089913368	0	0	0
33.935	-0.095	0	0	0	0	0	0	0	0	4.825750828	0	8.069952965	0	0	0	0	0	0	5.911930084	0	0	0	0	0	0	0	0	0	0	0	0	0	0	0	5.415407658	0	0	0	0	0	0	0	0	7.171222687	6.901832581	7.585182667	0	0	0
33.935	0.085	0	0	0	0	0	0	0	0	4.83818388	0	8.090744972	0	0	0	0	0	0	5.870080948	0	0	0	0	0	0	0	0	0	0	0	0	0	0	0	5.560831547	0	0	0	0	0	0	0	0	7.035481453	6.592475414	7.245194912	0	0	0
33.935	0.265	0	0	0	0	0	0	0	0	4.728330612	0	7.907040596	0	0	0	0	0	0	5.62967062	0	0	0	0	0	0	0	0	0	0	0	0	0	0	0	6.194874287	0	0	0	0	0	0	0	0	7.684995174	7.085074902	7.786566734	0	0	0
33.935	0.355	0	0	0	0	0	0	0	0	4.453077316	0	7.446743011	0	0	0	0	0	0	5.145338535	0	0	0	0	0	0	0	0	0	0	0	0	0	0	0	0	0	0	0	0	0	0	0	0	0	0	0	0	0	0
33.935	0.445	0	0	0	0	0	0	0	0	0	0	0	3.929320097	0	0	0	0	0	4.541298389	0	0	0	0	0	0	0	0	0	0	0	0	0	0	6.58806181	0	0	0	0	0	0	0	0	0	0	0	0	0	0	0
33.935	0.535	0	0	0	0	0	0	0	0	0	0	0	3.406275988	0	0	0	0	0	3.77959013	0	0	0	0	0	0	0	0	0	0	0	0	0	0	6.435625076	9.164821625	0	0	0	0	6.937226295	0	0	0	6.503649712	6.564723492	0	0	0	0
33.935	0.625	0	0	0	0	0	0	0	0	0	0	0	0	0	0	0	0	0	3.969310284	0	0	0	0	0	0	0	0	0	0	0	0	0	0	8.288879395	9.179050446	0	0	0	0	6.78690958	0	0	0	6.362728119	6.2707901	0	0	0	0
33.935	0.715	0	0	0	0	0	0	0	0	0	0	0	0	0	0	0	0	0	3.538015842	0	0	0	0	0	0	0	0	0	0	0	0	0	0	8.195445061	9.289347649	0	0	0	0	6.811153889	0	0	0	6.385456562	6.275494576	0	0	0	0
33.935	0.805	0	0	0	0	0	0	0	0	0	0	0	0	0	0	0	0	0	2.654560089	0	0	0	0	0	0	0	0	0	0	0	0	0	0	7.629763126	9.033496857	0	0	0	0	6.462304115	0	0	0	6.058409691	5.856658459	0	0	0	0
33.935	0.895	0	0	0	0	0	0	0	0	0	0	0	2.371924639	0	0	0	0	0	0	0	0	0	0	0	0	0	0	0	0	0	0	0	0	7.923562527	9.023057938	0	0	5.830283642	0	6.406515121	0	0	0	6.006107807	0	0	0	0	0
33.935	0.985	0	0	0	0	0	0	0	0	0	0	0	0	0	0	0	0	0	0	0	0	0	0	0	0	0	0	0	0	0	0	0	5.056736469	5.506223679	6.94938755	0	0	8.584537506	0	10.55121899	0	0	0	0	0	0	0	0	0
33.935	1.075	0	0	0	0	0	0	0	0	0	0	0	0	0	0	0	0	0	0	0	0	0	0	0	0	0	0	0	0	0	0	0	5.301573277	5.772824287	6.637988091	0	0	8.199867249	0	12.10189152	0	0	0	0	0	0	0	0	0
33.935	1.165	0	0	0	0	0	0	0	0	0	0	0	0	0	0	0	0	0	0	0	0	0	0	0	0	0	0	0	0	0	0	0	4.987575531	5.430915833	6.426609039	0	0	7.938752174	0	11.85948563	0	0	0	0	0	0	0	0	0
33.935	1.255	0	0	0	0	0	0	0	0	0	0	0	0	0	0	0	0	0	0	0	0	0	0	0	0	0	0	0	0	0	0	0	5.47471571	5.961357594	6.444859505	0	0	7.961297035	0	9.025398254	0	0	0	0	0	0	0	0	0
33.935	1.345	0	0	0	0	0	0	0	0	0	0	0	2.249807119	0	0	0	0	0	0	0	0	0	0	0	0	0	0	0	0	0	0	0	6.366065502	6.931937695	6.04944849	0	0	7.472848892	0	9.435948372	0	0	0	0	0	0	0	0	0
33.935	1.435	0	0	0	0	0	0	0	0	0	0	0	3.395680666	0	0	0	0	0	0	0	0	0	0	0	0	0	0	0	0	0	0	0	10.53796577	6.898564816	0	0	0	8.545677185	0	10.57588959	0	0	0	0	0	0	6.822220802	0	0
33.935	1.525	0	0	0	0	0	0	0	0	0	0	0	0	0	0	0	0	0	0	0	0	0	0	0	0	0	0	0	0	0	0	0	20.4815712	0	0	0	0	8.154261589	0	10.154109	0	0	0	0	0	0	6.735416889	0	0
33.935	1.615	0	0	0	0	0	0	0	0	0	0	0	0	0	0	0	0	0	0	0	0	0	0	0	0	0	0	0	0	0	0	0	21.88371277	0	0	0	0	8.084216118	0	7.664907932	0	0	0	0	0	0	6.797486782	0	0
33.935	1.705	0	0	0	0	0	0	0	0	0	0	0	0	0	0	0	0	0	0	0	0	0	0	0	0	0	0	0	0	0	0	0	18.23354912	0	0	0	0	8.718278885	0	8.370984077	0	0	0	0	0	0	7.630940437	0	0
33.935	1.795	0	0	0	0	0	0	0	0	0	0	0	0	0	0	0	0	0	0	0	0	0	0	0	0	0	0	0	0	0	0	0	18.8563633	0	0	0	0	7.397986412	0	8.746027946	0	0	0	0	0	0	6.810060024	0	0
33.935	1.885	0	0	0	0	0	0	0	0	0	0	0	0	0	0	0	0	0	0	0	0	0	0	0	0	0	0	0	0	0	0	0	20.20205498	0	0	0	0	6.97090435	0	7.416716099	0	0	0	0	0	0	6.540572166	0	0
33.935	1.975	0	0	0	0	0	0	0	0	0	0	0	2.372802973	2.247918844	0	0	0	0	0	0	0	0	0	0	0	0	0	0	0	0	0	0	8.34031868	0	5.908503056	0	0	0	5.908503056	9.301092148	0	0	0	0	0	0	0	0	0
33.935	2.065	0	0	0	0	0	0	0	0	0	0	0	2.376531601	0	0	0	0	0	0	0	0	0	0	0	0	0	0	0	0	0	0	0	8.832747459	2.349996805	6.084033012	0	0	0	6.084033012	9.490803719	0	0	0	0	0	0	0	0	0
33.935	2.155	0	0	0	0	0	0	0	0	0	0	0	0	0	0	0	0	0	0	0	0	0	0	0	0	2.274502516	0	0	0	0	0	0	9.208979607	2.450095415	5.76527071	0	0	0	5.76527071	8.770748138	0	0	0	0	0	0	0	0	0
33.935	2.245	0	0	0	0	0	0	0	0	0	0	0	0	0	0	0	0	0	0	0	0	0	0	0	0	0	0	0	0	0	0	0	9.356391907	2.48931551	0	0	0	0	4.912320137	7.212329865	0	0	0	0	0	0	0	0	0
33.935	2.335	0	0	0	0	0	0	0	0	0	0	0	0	0	0	0	0	0	0	0	0	0	0	0	0	0	0	0	0	0	0	0	6.870350361	1.827891469	0	0	0	0	0	6.619830608	0	0	0	0	0	0	0	0	4.687186241
33.935	2.425	0	0	0	0	0	0	0	0	0	0	0	0	0	0	0	0	0	0	0	0	0	0	0	0	0	0	0	0	0	0	0	5.966793537	1.651326418	5.284072876	0	0	0	0	0	0	0	6.169376373	0	0	0	0	0	0
33.935	2.515	0	0	0	0	0	0	0	0	0	0	0	0	0	0	0	0	0	0	0	0	0	0	0	0	0	0	0	0	0	0	0	4.94589901	1.368791223	4.602191448	0	0	0	0	0	0	0	6.560286045	0	0	0	0	0	0
33.935	2.605	0	0	0	0	0	0	0	0	0	0	0	0	0	0	0	0	0	0	0	0	0	0	0	0	0	0	0	0	0	0	0	5.734440327	1.587022185	0	0	0	0	0	0	0	0	6.357952595	0	0	0	0	0	0
33.935	2.695	0	0	0	0	0	0	0	0	0	0	0	0	0	0	0	0	0	0	0	0	0	0	0	0	0	0	0	0	0	0	0	5.962477684	1.65013206	5.232574463	0	0	0	0	0	0	0	0	0	0	0	0	0	0
33.935	2.785	0	0	0	0	0	0	0	0	0	0	0	0	0	0	0	0	0	0	0	0	0	0	0	0	0	0	0	0	0	0	0	5.421936989	1.500535965	4.436805248	0	0	0	0	0	0	0	0	0	0	0	0	0	0
33.935	2.875	0	0	0	0	0	0	0	0	0	0	0	0	0	0	0	0	0	0	0	0	0	0	0	0	0	0	0	0	0	0	0	5.29134798	1.464395165	4.27483511	0	0	0	0	0	0	0	0	0	0	0	4.189179897	0	0
33.935	2.965	0	0	0	0	0	0	0	0	0	0	0	0	0	0	0	0	0	0	0	0	0	0	0	0	0	0	0	0	0	0	0	0	0	0	0	0	0	0	0	0	0	0	0	0	0	0	5.981690407	0
33.935	3.055	0	0	0	0	0	0	0	0	0	0	0	0	0	0	0	0	0	0	0	0	0	0	0	0	0	0	0	0	0	0	0	0	0	0	0	0	0	0	0	0	0	0	0	0	0	0	5.546295643	0
33.935	3.145	0	0	0	0	0	0	0	0	0	0	0	0	0	0	0	0	0	0	0	0	0	0	0	0	0	0	0	0	0	0	0	0	0	0	0	0	0	0	0	0	0	0	0	0	0	0	5.565498829	0
33.935	3.235	0	0	0	0	0	0	0	0	0	0	0	0	0	0	0	0	0	0	0	0	0	0	0	0	0	0	0	0	0	0	0	0	0	0	0	0	0	0	0	0	0	0	0	0	0	0	5.970983505	0
33.935	3.325	0	0	0	0	0	0	0	0	0	0	0	0	0	0	0	0	0	0	0	0	0	0	0	0	0	0	0	0	0	0	0	0	0	0	0	0	0	0	0	0	0	0	0	0	0	0	5.948449135	0
33.935	3.415	0	0	0	0	0	0	0	0	0	0	0	0	0	0	0	0	0	0	0	0	0	0	0	0	0	0	0	0	0	0	0	0	0	0	0	0	0	0	0	0	0	0	0	0	0	0	5.484398842	0
33.935	3.505	0	0	0	0	0	0	0	0	0	0	0	0	0	0	0	0	0	0	0	0	0	0	0	0	0	0	0	0	0	0	0	0	0	0	0	0	0	0	0	0	0	0	0	0	0	0	5.362936974	0
33.935	3.595	0	0	0	0	0	0	0	0	0	0	0	0	0	0	0	0	0	0	0	0	0	0	0	0	0	0	0	0	0	0	0	0	0	0	0	0	0	0	0	0	0	0	0	0	0	0	5.498681068	0
33.935	3.685	0	0	0	0	0	0	0	0	0	0	0	0	0	0	0	0	0	0	0	0	0	0	0	0	0	0	0	0	0	0	0	0	0	0	0	0	0	0	0	0	0	0	0	0	0	0	5.269132614	0
33.935	3.775	0	0	0	0	0	0	0	0	0	0	0	0	0	0	0	0	0	0	0	0	0	0	0	0	0	0	0	0	0	0	0	0	0	0	0	0	0	0	0	0	0	0	0	0	0	0	5.748946667	0
33.935	3.865	0	0	0	0	0	0	0	0	0	0	0	0	0	0	0	0	0	0	0	0	0	0	0	0	0	0	0	0	0	0	0	0	0	0	0	0	0	0	0	0	0	0	0	0	0	0	5.725401402	0
33.935	3.955	0	0	0	0	0	0	0	0	0	0	0	0	0	0	0	0	0	0	0	0	0	0	0	0	0	0	0	0	0	0	0	0	0	0	0	0	0	0	0	0	0	0	0	0	0	0	5.436625004	0
33.935	4.045	0	0	0	0	0	0	0	0	0	0	0	0	0	0	0	0	0	0	0	0	0	0	0	0	0	0	0	0	0	0	0	0	0	0	0	0	0	0	0	0	0	0	0	0	0	0	5.148382187	3.984175444
33.935	4.135	0	0	0	0	0	0	0	0	0	0	0	0	0	0	0	0	0	0	0	0	0	0	0	0	0	0	0	0	0	0	0	0	0	0	0	0	0	0	0	0	0	0	0	0	0	0	0	15.80631733
33.935	4.225	0	0	0	0	0	0	0	0	0	0	0	0	0	0	0	0	0	0	0	0	0	0	0	0	0	0	0	0	0	0	0	0	0	0	0	0	0	0	0	0	0	0	0	0	0	0	0	20.86231613
33.935	4.315	0	0	0	0	0	0	0	0	0	0	0	0	0	0	0	0	0	0	0	0	0	0	0	0	0	0	0	0	0	0	0	0	0	0	0	0	0	0	0	0	0	0	0	0	0	0	0	27.09918022
33.935	4.405	0	0	0	0	0	0	0	0	0	0	0	0	0	0	0	0	0	0	0	0	0	0	0	0	0	0	0	0	0	0	0	0	0	0	0	0	0	0	0	0	0	0	0	0	0	0	0	25.94596863
33.935	4.495	0	0	0	0	0	0	0	0	0	0	0	0	0	0	0	0	0	0	0	0	0	0	0	0	0	0	0	0	0	0	0	0	0	0	0	0	0	0	0	0	0	0	0	0	0	0	0	26.92698097
33.935	4.585	0	0	0	0	0	0	0	0	0	0	0	0	0	0	0	0	0	0	0	0	0	0	0	0	0	0	0	0	0	0	0	0	0	0	0	0	0	0	0	0	0	0	0	0	0	0	0	24.05421257
33.935	4.675	0	0	0	0	0	0	0	0	0	0	0	0	0	0	0	0	0	0	0	0	0	0	0	0	0	0	0	0	0	0	0	0	0	0	0	0	0	0	0	0	0	0	0	0	0	0	0	25.08037186
33.935	4.765	0	0	0	0	0	0	0	0	0	0	0	0	0	0	0	0	0	0	0	0	0	0	0	0	0	0	0	0	0	0	0	0	0	0	0	0	0	0	0	0	0	0	0	0	0	0	0	24.01250458
33.935	4.855	0	0	0	0	0	0	0	0	0	0	0	0	0	0	0	0	0	0	0	0	0	0	0	0	0	0	0	0	0	0	0	0	0	0	0	8.792356491	0	0	0	0	0	0	0	0	0	0	0	16.27032661
33.935	4.945	0	0	0	0	0	0	0	0	0	0	0	0	0	0	0	0	0	0	0	0	0	0	0	0	0	0	0	0	0	0	0	0	0	0	0	12.33412266	0	0	0	0	0	0	0	0	0	0	0	16.33435822
34.025	-4.775	0	0	0	0	0	0	0	0	0	0	0	0	0	0	0	0	0	0	0	0	0	0	0	0	0	0	0	0	0	0	0	3.154429913	1.945231915	0	0	16.04834938	0	0	0	0	0	0	0	0	0	0	0	19.52855682
34.025	-4.685	0	0	0	0	0	0	0	0	0	0	0	0	0	0	0	0	0	0	0	0	0	0	0	0	0	0	0	0	0	0	0	3.323131561	2.049264431	0	0	16.72665787	0	0	0	0	0	0	0	0	0	0	0	22.98829269
34.025	-4.595	0	0	0	0	0	0	0	0	0	0	0	0	0	0	0	0	0	0	0	0	0	0	0	0	0	0	0	0	0	0	0	3.381612301	2.085327625	0	0	16.5333252	0	0	0	0	0	0	0	0	0	0	0	23.37754631
34.025	-4.505	0	0	0	0	0	0	0	0	0	0	0	0	0	0	0	0	0	0	0	0	0	0	0	0	0	0	0	0	0	0	0	3.409114122	2.102287054	0	0	0	0	0	0	0	0	0	20.40666008	0	0	0	0	28.81823158
34.025	-4.415	0	0	0	0	0	0	0	0	0	0	0	0	0	0	0	0	0	0	0	0	0	0	0	0	0	0	0	0	0	0	0	3.318935156	2.664497137	0	0	0	0	0	0	0	0	0	21.18794823	0	0	0	0	31.14360428
34.025	-4.325	0	0	0	0	0	0	0	0	0	0	0	0	0	0	0	0	0	0	0	0	0	0	0	0	0	0	0	0	0	0	0	6.24973917	5.017395973	0	0	0	0	0	0	0	0	0	24.06238365	0	0	0	0	28.98167419
34.025	-4.235	0	0	0	0	0	0	0	0	0	0	0	0	0	0	0	0	0	0	0	0	0	0	0	0	0	0	0	0	0	0	0	6.490196705	5.210438728	0	0	0	0	0	0	0	0	0	22.48553658	0	0	0	0	29.39397049
34.025	-4.145	0	0	0	0	0	0	0	0	0	1.657201171	0	0	0	0	0	0	0	0	0	0	0	0	0	0	0	0	0	0	0	0	0	6.12164259	4.914557457	0	0	0	0	0	0	0	0	0	20.79857445	0	0	0	0	30.99388123
34.025	-4.055	0	0	0	0	0	0	0	0	0	1.922293901	0	0	0	0	0	0	0	0	0	0	0	0	0	0	0	0	0	0	0	0	0	6.530516148	5.242808342	0	0	8.094162941	0	0	0	0	0	0	15.04333591	0	0	0	9.568282127	19.13656425
34.025	-3.965	0	0	0	0	0	0	0	0	0	0	0	0	0	0	0	0	0	0	0	0	0	0	0	0	0	0	0	0	0	0	0	6.709511757	5.386509418	0	0	7.493473053	0	0	0	0	0	0	13.21186161	0	0	0	8.328258514	16.65651703
34.025	-3.875	0	0	0	0	0	0	0	0	0	0	0	0	0	0	0	0	0	0	0	0	0	0	0	0	0	0	0	0	0	0	0	6.202945709	4.191179276	0	0	0	0	0	0	0	0	0	11.52546215	0	0	0	9.005890846	27.01767349
34.025	-3.785	0	0	0	0	0	0	0	0	0	0	0	0	0	0	0	0	0	0	0	0	0	0	0	0	0	0	0	0	0	0	0	5.017102242	3.389933825	0	0	0	0	0	0	0	0	0	0	0	0	0	24.05307007	24.05307007
34.025	-3.695	0	0	0	0	0	0	0	0	0	0	0	0	0	0	0	0	0	0	0	0	0	0	0	0	0	0	0	0	0	0	0	4.857245445	3.281922579	0	0	0	0	0	0	0	0	0	0	0	0	0	24.14743423	24.14743423
34.025	-3.605	0	0	0	0	0	0	0	0	0	0	0	0	0	0	0	0	0	0	0	0	0	0	0	0	0	0	0	0	0	0	0	5.242207527	3.542032003	0	0	0	0	0	0	0	0	0	0	0	0	0	14.09861946	28.19723892
34.025	-3.515	0	0	0	0	0	0	0	0	0	0	0	0	0	0	0	0	0	0	0	0	0	0	0	0	0	0	0	0	0	0	0	5.507837296	3.721511364	0	0	0	0	0	0	0	0	0	0	0	0	9.673297882	9.673297882	19.34659576
34.025	-3.425	0	0	0	0	0	0	0	0	0	0	0	0	0	0	0	0	0	0	0	0	0	0	0	0	0	0	0	0	0	0	0	4.806580544	3.343708754	0	0	0	0	0	0	0	0	0	0	0	0	9.137849808	9.137849808	18.27569962
34.025	-3.335	0	0	0	0	0	0	0	0	0	0	0	0	0	0	0	0	0	0	0	0	0	0	0	0	0	0	0	0	0	0	0	4.238722324	2.948676825	0	0	0	0	0	0	0	0	0	4.735412121	0	0	7.480432987	7.480432987	14.96086597
34.025	-3.245	0	0	0	0	0	0	0	0	0	0	0	0	0	0	0	0	0	0	0	0	0	0	0	0	0	0	0	0	0	0	0	3.329980612	2.316508532	0	0	0	0	0	0	0	0	0	8.612376213	0	0	7.028571129	7.028571129	14.05714226
34.025	-3.155	0	0	0	0	0	0	0	0	0	0	0	0	0	0	0	0	0	0	0	0	0	0	0	0	0	0	0	0	0	0	0	3.972113371	2.76320982	0	0	0	0	0	0	0	0	0	10.4730463	0	0	6.437561035	6.437561035	12.87512207
34.025	-3.065	0	0	0	0	0	0	0	0	0	0	17.24093056	17.24093056	0	0	0	0	0	0	21.61147118	0	0	0	0	0	12.37506866	12.37506866	0	0	0	0	0	0	0	0	0	0	0	0	0	0	0	0	0	7.00871563	0	0	17.52178764	0
34.025	-2.975	0	0	0	0	0	0	0	0	0	0	29.75677681	0	0	0	0	0	0	0	26.1581707	0	0	0	0	0	33.69993591	11.23331165	0	0	0	0	0	0	0	0	0	0	0	0	0	0	0	0	0	7.33882618	0	0	18.34706497	0
34.025	-2.885	0	0	0	0	0	0	0	0	0	0	31.17394447	0	0	0	0	0	0	0	28.39480972	0	0	0	0	0	36.34609222	12.11536312	0	0	0	0	0	0	0	0	0	0	0	0	0	0	0	0	0	8.393071175	0	0	16.78614235	0
34.025	-2.795	0	0	0	0	0	0	0	0	0	0	0	0	0	0	0	0	38.16665268	0	12.24673557	0	0	0	0	0	24.70079422	8.233597755	0	0	0	0	0	0	0	0	0	0	0	0	0	0	0	0	0	8.119215965	4.059607983	0	12.17882442	0
34.025	-2.705	0	0	0	0	0	0	0	0	0	0	0	0	0	0	0	0	34.03861618	0	0	0	0	0	0	0	34.03474808	0	0	0	0	0	0	0	0	0	0	0	0	0	0	0	0	0	0	7.319905758	0	0	10.9798584	0
34.025	-2.615	0	0	0	0	0	0	0	0	0	0	0	0	0	0	0	0	27.57744789	0	0	0	0	0	0	0	31.94693184	0	0	0	0	0	0	0	0	0	0	0	0	0	0	0	0	0	0	6.076359272	0	0	9.114539146	0
34.025	-2.525	0	0	0	0	0	0	0	0	0	0	0	0	0	0	0	0	0	0	0	0	0	0	0	0	68.87274933	0	0	0	0	0	0	0	0	0	0	0	0	0	0	0	0	0	0	5.842888355	0	0	8.764332771	0
34.025	-2.435	0	0	0	0	0	0	0	0	0	0	0	0	0	0	0	0	33.65922165	0	0	0	0	0	0	0	34.38032532	0	0	0	0	0	0	0	0	0	0	0	0	0	0	0	0	0	0	4.446304321	0	0	8.892608643	0
34.025	-2.345	0	0	0	0	0	0	0	0	0	0	0	0	0	0	0	0	0	0	0	0	0	0	0	33.14516449	33.14516449	0	0	0	0	0	0	0	0	0	0	0	0	0	0	0	0	0	0	3.140877724	0	0	6.281755447	0
34.025	-2.255	0	0	0	0	0	0	0	0	0	0	0	0	0	0	0	0	36.71265793	0	0	0	0	0	0	28.98901939	14.4945097	0	0	0	0	0	0	0	0	0	0	0	0	0	0	0	0	0	0	2.480733633	0	0	2.480733633	0
34.025	-2.165	0	0	0	0	0	0	0	0	0	0	0	0	0	0	0	0	30.76430511	0	0	0	0	0	0	22.31461525	22.31461525	0	0	0	0	0	0	0	0	0	0	0	0	0	0	0	0	0	0	0	0	0	0	0
34.025	-2.075	0	0	0	0	0	0	0	0	0	0	0	0	0	0	0	0	32.66727448	0	0	0	0	0	0	14.78343678	29.56687355	0	0	0	0	0	0	0	0	0	0	0	0	0	0	0	0	0	0	0	0	0	0	0
34.025	-1.985	0	0	0	0	0	0	0	0	0	0	12.10751247	0	0	0	0	0	25.89873695	0	0	0	0	0	0	14.22361469	14.22361469	0	0	0	0	0	0	0	0	0	0	0	0	0	0	0	0	0	0	0	0	0	0	0
34.025	-1.895	0	0	0	0	0	0	0	0	0	0	8.885472298	0	0	0	0	0	24.51084328	0	0	0	0	0	0	6.566340446	13.13268089	0	0	0	0	0	0	0	0	0	0	0	0	0	0	0	0	0	0	0	0	0	0	0
34.025	-1.805	0	0	0	0	0	0	0	0	0	0	6.725904942	0	0	0	0	0	22.91678429	0	0	0	0	0	0	3.336066008	13.34426403	0	0	0	0	0	0	0	0	0	0	0	0	0	0	0	0	0	0	0	0	0	0	0
34.025	-1.715	0	0	0	0	0	0	0	0	0	0	12.4073782	0	0	0	0	0	0	0	0	0	0	0	0	8.623264313	12.93489647	0	0	0	0	0	0	0	0	0	0	0	0	0	0	0	0	0	0	0	0	0	0	0
34.025	-1.625	0	0	0	0	0	0	0	0	0	0	6.668087959	0	0	0	0	0	10.59378624	0	0	0	0	0	0	4.408939362	6.613409519	0	0	0	0	0	0	0	0	0	0	0	0	0	0	0	0	0	0	0	0	0	0	0
34.025	-1.535	0	0	0	0	0	0	0	0	0	0	8.38401413	0	0	0	0	0	0	0	0	0	0	0	0	8.337107658	8.337107658	0	0	0	0	0	0	0	0	0	0	0	0	0	0	0	0	0	0	0	0	0	0	0
34.025	-1.445	0	0	0	0	0	0	0	0	0	0	6.599236965	0	0	0	0	0	0	0	0	0	0	0	0	6.927783966	4.618523121	0	0	0	0	0	0	0	0	0	0	0	0	0	0	0	0	0	0	0	0	0	0	0
34.025	-1.355	0	0	0	0	0	0	0	0	0	0	5.355412006	0	0	0	0	0	0	0	0	0	0	0	0	6.343581676	4.229054451	0	0	0	0	0	0	0	0	0	0	0	0	0	0	0	0	0	0	0	0	0	0	0
34.025	-1.265	0	0	0	0	0	0	0	0	0	0	6.77611208	0	0	0	0	0	0	0	0	0	0	0	0	4.928357124	9.856714249	0	0	0	0	0	0	0	0	0	0	0	0	0	0	0	0	0	0	0	0	0	0	0
34.025	-1.175	0	0	0	0	0	0	0	0	0	0	0	0	0	0	0	0	0	0	0	0	0	0	0	4.449210167	8.898420334	0	0	0	0	0	0	0	0	0	0	0	0	0	0	0	0	0	0	0	0	0	0	0
34.025	-1.085	0	0	0	0	0	0	0	0	0	0	0	0	0	0	0	0	0	0	0	0	0	0	0	7.206084728	7.206084728	0	0	0	0	0	0	0	0	0	0	0	0	0	0	0	0	0	0	0	0	0	0	0
34.025	-0.995	0	0	0	0	0	0	0	0	0	0	0	0	0	0	0	0	0	0	0	0	0	0	0	0	10.85708809	0	0	0	0	0	0	0	0	0	0	0	0	0	0	0	0	0	0	0	0	0	0	0.91353935
34.025	-0.635	0	0	0	0	0	0	0	0	0	0	0	0	0	0	0	0	0	0	0	0	0	0	0	0	7.984919071	0	0	0	0	0	0	0	0	0	0	0	0	0	0	0	0	0	0	0	0	0	0	0
34.025	-0.455	0	0	0	0	0	0	0	0	0	0	0	0	0	0	0	0	0	0	0	0	0	0	0	7.408520699	0	0	0	0	0	0	0	0	0	0	0	0	0	0	0	0	0	0	0	0	0	0	0	1.096963286
34.025	-0.005	0	0	0	0	0	0	0	0	0	0	0	0	0	0	0	0	0	0	0	0	0	0	0	9.337495804	0	0	0	0	0	0	0	0	0	0	0	0	0	0	0	0	0	0	0	0	0	0	0	3.470955849
34.025	0.085	0	0	0	0	0	0	0	0	0	0	0	0	0	0	0	0	0	0	0	0	0	0	0	0	16.09161949	0	0	0	0	0	0	0	0	0	0	0	0	0	0	0	0	0	0	0	0	0	0	13.54776382
34.025	0.175	0	0	0	0	0	0	0	0	0	0	0	0	0	0	0	0	0	0	0	0	0	0	0	0	6.186747074	0	0	0	0	0	0	0	0	0	0	0	0	0	0	0	0	0	0	0	0	0	4.758543015	4.758543015
34.025	0.265	0	0	0	0	0	0	0	0	0	0	0	5.279429436	0	0	0	0	0	0	4.331451416	0	0	0	0	0	0	0	0	0	0	0	0	0	0	0	0	0	0	0	0	0	0	0	0	0	0	0	0	0
34.025	0.355	0	0	0	0	0	0	0	0	0	0	0	4.995389938	0	0	0	0	0	0	4.313649178	0	0	0	0	0	0	0	0	0	0	0	0	0	0	0	0	0	0	0	0	0	0	0	0	0	0	0	0	0
34.025	0.445	0	0	0	0	0	0	0	0	0	0	0	5.964296818	0	0	0	0	0	0	4.272889137	0	0	0	0	0	0	0	0	0	0	0	0	0	0	0	0	0	0	0	0	0	0	0	0	0	0	0	0	0
34.025	0.535	0	0	0	0	0	0	0	0	0	0	0	7.015211582	0	0	0	0	0	0	4.768884659	0	0	0	0	0	0	0	0	0	0	0	0	0	0	0	0	0	0	0	0	0	0	0	0	0	0	9.033473969	0	0
34.025	0.625	0	0	0	0	0	0	0	0	0	0	0	6.79097414	0	0	0	0	0	0	5.507157803	0	0	0	0	0	0	0	0	0	0	0	2.750706911	0	0	0	0	0	0	0	0	0	0	0	0	0	0	13.0451479	0	0
34.025	0.715	0	0	0	0	0	0	0	0	0	0	0	7.967595577	0	0	0	0	0	0	3.447387695	0	0	0	0	0	0	0	0	0	0	0	0	0	0	0	0	0	0	0	0	0	0	0	0	0	0	9.365509987	0	0
34.025	0.805	0	0	0	0	0	0	0	0	0	0	0	5.413413525	0	0	0	0	0	0	2.139244318	0	0	0	0	0	0	0	0	0	0	0	0	0	0	0	0	0	0	0	0	0	0	0	0	0	0	0	0	0
34.025	0.895	0	0	0	0	0	0	0	0	0	0	0	6.892093182	0	0	0	0	0	0	2.554137945	0	0	0	0	0	0	0	0	0	0	0	0	0	0	0	0	0	0	0	0	0	0	0	0	0	0	0	0	0
34.025	0.985	0	0	0	0	0	0	0	0	0	0	0	9.002459526	0	0	0	0	0	3.488041401	3.16422677	0	0	0	0	0	0	0	0	0	0	0	0	0	0	0	0	0	0	0	0	0	0	0	0	0	0	0	0	0
34.025	1.075	0	0	0	0	0	0	0	0	0	0	0	10.45446777	0	0	0	0	0	4.280977726	3.567445755	0	0	0	0	0	0	0	0	0	0	0	0	0	0	0	0	0	0	0	0	0	0	0	0	0	0	0	0	0
34.025	1.165	0	0	0	0	0	0	0	0	0	0	0	9.566620827	0	0	0	0	0	4.220977306	3.112309933	0	0	0	0	0	0	0	0	0	0	0	0	0	0	0	0	0	0	2.795808554	0	7.403876305	0	0	7.403876305	0	0	17.28669167	0	0
34.025	1.255	0	0	0	0	0	0	0	0	0	0	0	6.8155303	0	0	0	0	0	3.847069263	0	3.353081465	0	0	0	0	0	0	0	0	0	0	0	0	0	0	0	0	0	0	0	0	0	0	0	0	0	0	0	0
34.025	1.345	0	0	0	0	0	0	0	0	0	0	0	7.103638649	0	0	0	0	0	4.358547688	0	0	0	0	0	0	0	0	0	0	0	0	0	0	0	0	0	0	0	0	0	0	0	0	0	0	0	0	0	0
34.025	1.435	0	0	0	0	0	0	0	0	0	0	0	7.127286911	0	0	0	0	0	4.715468884	0	0	0	0	0	0	0	0	0	0	0	0	0	0	0	0	0	0	0	0	0	0	0	0	0	0	0	0	0	0
34.025	1.525	0	0	0	0	0	0	0	0	0	0	0	6.121000767	0	0	0	0	0	4.315031052	0	2.511096716	0	0	0	0	0	0	0	0	0	0	0	0	0	0	0	0	0	0	0	0	0	0	0	0	0	0	0	0
34.025	1.615	0	0	0	0	0	0	0	0	0	0	0	6.849925041	0	0	0	0	0	5.137866497	0	2.581066847	0	0	0	0	0	0	0	0	0	0	0	0	0	0	0	0	0	0	0	0	0	0	36.57213211	0	0	0	0	0
34.025	1.705	0	0	0	0	0	0	0	0	0	0	7.308770657	4.641336441	0	0	0	0	0	4.031818867	0	0	0	0	0	0	0	0	0	0	0	0	0	0	0	0	0	0	0	0	0	0	0	0	29.22875977	0	0	0	0	21.79683304
34.025	1.795	0	0	0	0	0	0	0	0	0	0	9.116411209	5.789253712	0	0	0	0	0	5.257569313	0	0	0	0	0	0	0	0	0	0	0	0	0	0	0	0	0	0	0	0	0	0	0	0	48.46743393	0	0	0	0	0
34.025	1.885	0	0	0	0	0	0	0	0	0	0	8.5138731	5.406619549	0	4.06395483	0	0	0	4.987580299	0	0	0	0	0	0	0	0	0	0	0	0	0	0	0	0	0	0	0	0	0	0	0	0	56.78439713	0	0	0	0	0
34.025	1.975	0	0	0	0	0	0	0	0	0	0	8.536887169	5.421235085	0	4.067770958	0	0	0	4.992264271	0	0	0	0	0	0	0	0	0	0	0	0	0	0	0	0	0	0	0	0	0	0	0	0	68.64795685	0	0	0	0	0
34.025	2.065	0	0	0	0	0	0	0	0	0	0	9.301222801	5.906615734	0	0	0	0	0	6.978871346	0	0	0	0	0	0	0	0	0	0	0	0	0	0	0	0	0	0	0	0	0	0	0	0	81.43187714	0	0	0	0	0
34.025	2.155	0	0	0	0	0	0	0	0	0	0	8.427237511	5.351603985	0	0	0	0	0	4.893414021	0	0	0	0	0	0	0	0	0	0	0	0	0	0	0	0	0	0	0	0	0	0	0	0	75.91679382	0	0	0	0	0
34.025	2.245	0	0	0	0	0	0	0	0	4.413463593	0	7.380497932	0	0	0	0	0	0	5.032423973	0	0	0	0	0	0	0	0	0	0	0	0	0	0	0	5.620253563	0	0	0	0	0	0	0	0	7.612919807	7.142862797	7.850077152	0	0	0
34.025	2.335	0	0	0	0	0	0	0	0	4.097080231	0	6.851420879	0	0	0	0	0	0	4.65852356	0	0	0	0	0	0	0	0	0	0	0	0	0	0	0	5.809384346	0	0	0	0	0	0	0	0	7.454595566	6.888894081	7.570963383	0	0	0
34.025	2.425	0	0	0	0	0	0	0	0	4.309808731	0	7.207159042	0	0	0	0	0	0	4.929769993	0	0	0	0	0	0	0	0	0	0	0	0	0	0	0	6.044713974	0	0	0	0	0	0	0	0	7.329221249	6.622801781	7.278524876	0	0	0
34.025	2.515	0	0	0	0	0	0	0	0	4.025719643	0	6.732085228	0	0	0	0	0	0	4.514690399	0	0	0	0	0	0	0	0	0	0	0	0	0	0	0	6.318815231	0	0	0	0	0	0	0	0	7.491167068	6.728373528	7.39454937	0	0	0
34.025	2.605	0	0	0	0	0	0	0	0	0	0	6.269709587	0	0	0	0	0	0	4.081132412	0	0	0	0	0	0	0	0	0	0	0	0	0	0	3.939516306	6.764226437	0	0	0	0	0	0	0	0	7.522988319	6.726497173	7.392487526	0	0	0
34.025	2.695	0	0	0	0	0	0	0	0	0	0	0	3.427069187	0	0	0	0	0	3.794763088	0	0	0	0	0	0	0	0	0	0	0	0	0	0	6.173484325	9.07421875	0	0	0	0	6.70458746	0	0	0	6.285550594	6.462064266	0	0	0	0
34.025	2.785	0	0	0	0	0	0	0	0	0	0	0	0	0	0	0	0	0	3.929550171	0	0	0	0	0	0	0	0	0	0	0	0	0	0	7.626101494	9.26670742	0	0	0	0	6.573381901	0	0	0	6.162546158	6.278189182	0	0	0	0
34.025	2.875	0	0	0	0	0	0	0	0	0	0	0	0	0	0	0	0	0	3.104783535	0	0	0	0	0	0	0	0	0	0	0	0	0	0	7.158479691	9.32006073	0	0	0	0	6.489354134	0	0	0	6.083769321	6.250897408	0	0	0	0
34.025	2.965	0	0	0	0	0	0	0	0	0	0	0	0	0	0	0	0	0	2.758739948	0	0	0	0	0	0	0	0	0	0	0	0	0	0	6.969588757	9.08975029	0	0	5.873376846	0	6.252798557	0	0	0	0	6.034340858	0	0	0	0
34.025	3.055	0	0	0	0	0	0	0	0	0	0	0	2.16519165	0	0	0	0	0	0	0	0	0	0	0	0	0	0	0	0	0	0	0	0	6.655297756	8.375020981	0	0	5.411551476	0	5.56344986	0	0	0	0	5.364225388	0	0	0	0
34.025	3.145	0	0	0	0	0	0	0	0	0	0	0	1.860766053	0	0	0	0	0	0	0	0	0	0	0	0	0	0	0	0	0	0	0	0	6.535997391	9.184260368	0	0	5.934445381	0	6.083516598	0	0	0	0	0	0	0	0	0
34.025	3.235	0	0	0	0	0	0	0	0	0	0	0	0	0	0	0	0	0	0	0	0	0	0	0	0	0	0	0	0	0	0	0	3.854720354	4.197362423	6.532715797	0	0	8.069826126	0	9.267156601	0	0	0	0	0	0	0	0	0
34.025	3.325	0	0	0	0	0	0	0	0	0	0	0	0	0	0	0	0	0	0	0	0	0	0	0	0	0	0	0	0	0	0	0	3.997181654	4.35248661	6.676516056	0	0	8.247461319	0	10.66471195	0	0	0	0	0	0	0	0	0
34.025	3.415	0	0	0	0	0	0	0	0	0	0	0	0	0	0	0	0	0	0	0	0	0	0	0	0	0	0	0	0	0	0	0	4.277549267	4.657775879	6.399925709	0	0	7.905790806	0	7.975745201	0	0	0	0	0	0	0	0	0
34.025	3.505	0	0	0	0	0	0	0	0	0	0	0	0	0	0	0	0	0	0	0	0	0	0	0	0	0	0	0	0	0	0	0	4.818120956	5.246397972	6.102059364	0	0	7.537838459	0	7.565136909	0	0	0	0	0	0	0	0	0
34.025	3.595	0	0	0	0	0	0	0	0	0	0	0	0	0	0	0	0	0	0	0	0	0	0	0	0	0	0	0	0	0	0	0	5.1838274	5.644612312	5.601181984	0	0	6.919107437	0	9.100185394	0	0	0	0	0	0	0	0	0
34.025	3.685	0	0	0	0	0	0	0	0	0	0	0	0	0	0	0	0	0	0	0	0	0	0	0	0	0	0	0	0	0	0	0	7.018977165	4.594896793	0	0	0	8.03843689	0	9.761743546	0	0	0	0	0	0	6.265010834	0	0
34.025	3.775	0	0	0	0	0	0	0	0	0	0	0	0	0	0	0	0	0	0	0	0	0	0	0	0	0	0	0	0	0	0	0	7.10035181	4.648168087	0	0	0	8.384908676	0	9.169221878	0	0	0	0	0	0	6.883395195	0	0
34.025	3.865	0	0	0	0	0	0	0	0	0	0	0	0	0	0	0	0	0	0	0	0	0	0	0	0	0	0	0	0	0	0	0	7.481348038	4.897582531	0	0	0	8.330213547	0	7.080242634	0	0	0	0	0	0	7.009347916	0	0
34.025	3.955	0	0	0	0	0	0	0	0	0	0	0	0	0	0	0	0	0	0	0	0	0	0	0	0	0	0	0	0	0	0	0	7.232393742	4.734608173	0	0	0	7.700223923	0	6.60116148	0	0	0	0	0	0	6.744865894	0	0
34.025	4.045	0	0	0	0	0	0	0	0	0	0	0	0	0	0	0	0	0	0	0	0	0	0	0	0	0	0	0	0	0	0	0	5.586874962	3.65738678	0	0	0	6.792683601	0	6.94604969	0	0	0	0	0	0	6.362730026	0	0
34.025	4.135	0	0	0	0	0	0	0	0	0	0	0	0	0	0	0	0	0	0	0	0	0	0	0	0	0	0	0	0	0	0	0	5.885251522	3.852715731	0	0	0	7.52383852	0	6.535337925	0	0	0	0	0	0	7.271754265	0	0
34.025	4.225	0	0	0	0	0	0	0	0	0	0	0	0	0	0	0	0	0	0	0	0	0	0	0	0	0	0	0	0	0	0	0	9.244791031	2.459623337	5.505895138	0	0	0	5.505895138	7.959173203	0	0	0	0	0	0	0	0	0
34.025	4.315	0	0	0	0	0	0	0	0	0	0	0	0	0	0	0	0	0	0	0	0	0	0	0	0	0	0	0	0	0	0	0	9.439469337	2.511418581	5.336660385	0	0	0	5.336660385	9.093831062	0	0	0	0	0	0	0	0	0
34.025	4.405	0	0	0	0	0	0	0	0	0	0	0	0	0	0	0	0	0	0	0	0	0	0	0	0	0	0	0	0	0	0	0	9.852390289	2.621278524	5.057542324	0	0	0	5.057542324	7.110343456	0	0	0	0	0	0	0	0	0
34.025	4.495	0	0	0	0	0	0	0	0	0	0	0	0	0	0	0	0	0	0	0	0	0	0	0	0	0	0	0	0	0	0	0	9.028629303	2.402112484	0	0	0	0	0	6.25974226	0	0	0	0	0	0	0	0	4.572589874
34.025	4.585	0	0	0	0	0	0	0	0	0	0	0	0	0	0	0	0	0	0	0	0	0	0	0	0	0	0	0	0	0	0	0	7.376797199	1.962634087	0	0	0	0	0	6.992668152	0	0	0	0	0	0	0	0	0
34.025	4.675	0	0	0	0	0	0	0	0	0	0	0	0	0	0	0	0	0	0	0	0	0	0	0	0	0	0	0	0	0	0	0	5.831707954	1.613941193	0	0	0	0	0	0	0	0	0	0	0	0	0	0	0
34.025	4.765	0	0	0	0	0	0	0	0	0	0	0	0	0	0	0	0	0	0	0	0	0	0	0	0	0	0	0	0	0	0	0	0	0	0	0	0	0	0	0	0	0	0	0	0	0	0	0	0
34.025	4.855	0	0	0	0	0	0	0	0	0	0	0	0	0	0	0	0	0	6.396347046	0	0	0	0	0	0	0	0	0	0	0	0	0	0	0	4.769957542	0	0	0	0	0	0	0	0	0	0	0	0	0	0
34.025	4.945	0	0	0	0	0	0	0	0	0	0	0	0	0	0	0	0	0	0	0	0	0	0	0	0	0	0	0	0	0	0	0	0	0	4.70308733	0	0	0	0	0	0	0	0	0	0	0	0	0	0
34.115	-4.775	0	0	0	0	0	0	0	0	0	0	0	0	0	0	0	0	0	0	0	0	0	0	0	0	0	0	0	0	0	0	0	0	0	3.6135571	0	0	0	0	0	0	0	0	0	0	0	0	0	0
34.115	-4.685	0	0	0	0	0	0	0	0	0	0	0	0	0	0	0	0	0	0	0	0	0	0	0	0	0	0	0	0	0	0	0	0	0	0	0	0	0	0	0	0	0	0	0	0	0	4.642677307	0	0
34.115	-4.595	0	0	0	0	0	0	0	0	0	0	0	0	0	0	0	0	0	0	0	0	0	0	0	0	0	0	0	0	0	0	0	0	0	0	0	0	0	0	0	0	0	0	0	0	0	0	5.981238365	0
34.115	-4.505	0	0	0	0	0	0	0	0	0	0	0	0	0	0	0	0	0	0	0	0	0	0	0	0	0	0	0	0	0	0	0	0	0	0	0	0	0	0	0	0	0	0	0	0	0	0	5.579219818	0
34.115	-4.415	0	0	0	0	0	0	0	0	0	0	0	0	0	0	0	0	0	0	0	0	0	0	0	0	0	0	0	0	0	0	0	0	0	0	0	0	0	0	0	0	0	0	0	0	0	0	5.596025467	0
34.115	-4.325	0	0	0	0	0	0	0	0	0	0	0	0	0	0	0	0	0	0	0	0	0	0	0	0	0	0	0	0	0	0	0	0	0	0	0	0	0	0	0	0	0	0	0	0	0	0	5.992953777	0
34.115	-4.235	0	0	0	0	0	0	0	0	0	0	0	0	0	0	0	0	0	0	0	0	0	0	0	0	0	0	0	0	0	0	0	0	0	0	0	0	0	0	0	0	0	0	0	0	0	0	5.79116869	0
34.115	-4.145	0	0	0	0	0	0	0	0	0	0	0	0	0	0	0	0	0	0	0	0	0	0	0	0	0	0	0	0	0	0	0	0	0	0	0	0	0	0	0	0	0	0	0	0	0	0	5.633929729	0
34.115	-4.055	0	0	0	0	0	0	0	0	0	0	0	0	0	0	0	0	0	0	0	0	0	0	0	0	0	0	0	0	0	0	0	0	0	0	0	0	0	0	0	0	0	0	0	0	0	0	5.153214455	0
34.115	-3.965	0	0	0	0	0	0	0	0	0	0	0	0	0	0	0	0	0	0	0	0	0	0	0	0	0	0	0	0	0	0	0	0	0	0	0	0	0	0	0	0	0	0	0	0	0	0	5.203845978	0
34.115	-3.875	0	0	0	0	0	0	0	0	0	0	0	0	0	0	0	0	0	0	0	0	0	0	0	0	0	0	0	0	0	0	0	0	0	0	0	0	0	0	0	0	0	0	0	0	0	0	5.329556465	0
34.115	-3.785	0	0	0	0	0	0	0	0	0	0	0	0	0	0	0	0	0	0	0	0	0	0	0	0	0	0	0	0	0	0	0	0	0	0	0	0	0	0	0	0	0	0	0	0	0	0	5.694853783	0
34.115	-3.695	0	0	0	0	0	0	0	0	0	0	0	0	0	0	0	0	0	0	0	0	0	0	0	0	0	0	0	0	0	0	0	0	0	0	0	0	0	0	0	0	0	0	0	0	0	0	5.540626049	0
34.115	-3.605	0	0	0	0	0	0	0	0	0	0	0	0	0	0	0	0	0	0	0	0	0	0	0	0	0	0	0	0	0	0	0	0	0	0	0	0	0	0	0	0	0	0	0	0	0	0	5.415419102	0
34.115	-3.515	0	0	0	0	0	0	0	0	0	0	0	0	0	0	0	0	0	0	0	0	0	0	0	0	0	0	0	0	0	0	0	0	0	0	0	0	0	0	0	0	0	0	0	0	0	0	6.755241394	5.227674484
34.115	-3.425	0	0	0	0	0	0	0	0	0	0	0	0	0	0	0	0	0	0	0	0	0	0	0	0	0	0	0	0	0	0	0	0	0	0	0	0	0	0	0	0	0	0	0	0	0	0	0	13.62775517
34.115	-3.335	0	0	0	0	0	0	0	0	0	0	0	0	0	0	0	0	0	0	0	0	0	0	0	0	0	0	0	0	0	0	0	0	0	0	0	0	0	0	0	0	0	0	0	0	0	0	0	19.37568665
34.115	-3.245	0	0	0	0	0	0	0	0	0	0	0	0	0	0	0	0	0	0	0	0	0	0	0	0	0	0	0	0	0	0	0	0	0	0	0	0	0	0	0	0	0	0	0	0	0	0	0	25.7013073
34.115	-3.155	0	0	0	0	0	0	0	0	0	0	0	0	0	0	0	0	0	0	0	0	0	0	0	0	0	0	0	0	0	0	0	0	0	0	0	0	0	0	0	0	0	0	0	0	0	0	0	25.7079258
34.115	-3.065	0	0	0	0	0	0	0	0	0	0	0	0	0	0	0	0	0	0	0	0	0	0	0	0	0	0	0	0	0	0	0	0	0	0	0	0	0	0	0	0	0	0	0	0	0	0	0	27.55327225
34.115	-2.975	0	0	0	0	0	0	0	0	0	0	0	0	0	0	0	0	0	0	0	0	0	0	0	0	0	0	0	0	0	0	0	0	0	0	0	0	0	0	0	0	0	0	0	0	0	0	0	27.42126846
34.115	-2.885	0	0	0	0	0	0	0	0	0	0	0	0	0	0	0	0	0	0	0	0	0	0	0	0	0	0	0	0	0	0	0	0	0	0	0	0	0	0	0	0	0	0	0	0	0	0	0	25.34352875
34.115	-2.795	0	0	0	0	0	0	0	0	0	0	0	0	0	0	0	0	0	0	0	0	0	0	0	0	0	0	0	0	0	0	0	0	0	0	0	0	0	0	0	0	0	0	0	0	0	0	0	24.6642189
34.115	-2.705	0	0	0	0	0	0	0	0	0	0	0	0	0	0	0	0	0	0	0	0	0	0	0	0	0	0	0	0	0	0	0	0	0	0	0	10.22108841	0	0	0	0	0	0	0	0	0	0	0	18.35692406
34.115	-2.615	0	0	0	0	0	0	0	0	0	0	0	0	0	0	0	0	0	0	0	0	0	0	0	0	0	0	0	0	0	0	0	3.1826756	1.962650061	0	0	13.0334692	0	0	0	0	0	0	0	0	0	0	0	15.14737892
34.115	-2.525	0	0	0	0	0	0	0	0	0	0	0	0	0	0	0	0	0	0	0	0	0	0	0	0	0	0	0	0	0	0	0	3.172266006	1.95623076	0	0	13.79705811	0	0	0	0	0	0	0	0	0	0	0	22.37667084
34.115	-2.435	0	0	0	0	0	0	0	0	0	0	0	0	0	0	0	0	0	0	0	0	0	0	0	0	0	0	0	0	0	0	0	3.598841429	2.219285727	0	0	17.38757515	0	0	0	0	0	0	0	0	0	0	0	25.77158546
34.115	-2.345	0	0	0	0	0	0	0	0	0	0	0	0	0	0	0	0	0	0	0	0	0	0	0	0	0	0	0	0	0	0	0	3.821515799	2.356601477	0	0	16.27075386	0	0	0	0	0	0	0	0	0	0	0	25.03888893
34.115	-2.255	0	0	0	0	0	0	0	0	0	0	0	0	0	0	0	0	0	0	0	0	0	0	0	0	0	0	0	0	0	0	0	4.133749008	2.549145222	0	0	0	0	0	0	0	0	0	14.00896549	0	0	0	0	24.82767677
34.115	-2.165	0	0	0	0	0	0	0	0	0	0	0	0	0	0	0	0	0	0	0	0	0	0	0	0	0	0	0	0	0	0	0	4.130492687	3.316029072	0	0	0	0	0	0	0	0	0	19.66534805	0	0	0	0	35.10391235
34.115	-2.075	0	0	0	0	0	0	0	0	0	1.836256027	0	0	0	0	0	0	0	0	0	0	0	0	0	0	0	0	0	0	0	0	0	6.410649776	5.146577358	0	0	0	0	0	0	0	0	0	22.52370071	0	0	0	0	36.90235901
34.115	-1.985	0	0	0	0	0	0	0	0	0	1.834554434	0	0	0	0	0	0	0	0	0	0	0	0	0	0	0	0	0	0	0	0	0	6.499240875	5.217700481	0	0	0	0	0	0	0	0	0	20.17895699	0	0	0	0	35.04985046
34.115	-1.895	0	0	0	0	0	0	0	0	0	1.896288037	0	0	0	0	0	0	0	0	0	0	0	0	0	0	0	0	0	0	0	0	0	6.659300804	5.346199036	0	0	0	0	0	0	0	0	0	0	0	0	0	0	52.71776199
34.115	-1.805	0	0	0	0	0	0	0	0	0	2.087286949	0	0	0	0	0	0	0	0	0	0	0	0	0	0	0	0	0	0	0	0	0	6.826120377	5.480124474	0	0	0	0	0	0	0	0	0	0	0	0	0	0	51.82848358
34.115	-1.715	0	0	0	0	0	0	0	0	0	1.887483478	0	0	0	0	0	0	0	0	0	0	0	0	0	0	0	0	0	0	0	0	0	6.302159786	5.05948019	0	0	0	0	0	0	0	0	0	0	0	0	0	0	48.9059906
34.115	-1.625	0	0	0	0	0	0	0	0	0	0	0	0	0	0	0	0	0	0	0	0	0	0	0	0	0	0	0	0	0	0	0	7.024522305	4.74629879	0	0	0	0	0	0	0	0	0	0	0	0	0	15.34139538	30.68279076
34.115	-1.535	0	0	0	0	0	0	0	0	0	0	0	0	0	0	0	0	0	0	0	0	0	0	0	0	0	0	0	0	0	0	0	6.074352264	4.104291916	0	0	0	0	0	0	0	0	0	0	0	0	0	15.06529617	30.13059235
34.115	-1.445	0	0	0	0	0	0	0	0	0	0	0	0	0	0	0	0	0	0	0	0	0	0	0	0	0	0	0	0	0	0	0	5.687146187	3.842666388	0	0	0	0	0	0	0	0	0	0	0	0	0	11.58341217	34.75023651
34.115	-1.355	0	0	0	0	0	0	0	0	0	0	0	0	0	0	0	0	0	0	0	0	0	0	0	0	0	0	0	0	0	0	0	5.699086189	3.850733995	0	0	0	0	0	0	0	0	0	0	0	0	0	16.34757233	32.69514465
34.115	-1.265	0	0	0	0	0	0	0	0	0	0	0	0	0	0	0	0	0	0	0	0	0	0	0	0	0	0	0	0	0	0	0	9.144920349	0	0	0	0	0	0	0	0	0	0	0	0	0	9.701182365	19.40236473	19.40236473
34.115	-1.175	0	0	0	0	0	0	0	0	0	0	0	0	0	0	0	0	0	0	0	0	0	0	0	0	0	0	0	0	0	0	0	4.41313076	3.070004702	0	0	0	0	0	0	0	0	0	9.310826302	0	5.161411762	5.161411762	10.32282352	15.48423576
34.115	-1.085	0	0	0	0	0	0	0	0	0	0	0	0	0	0	0	0	0	0	0	0	0	0	0	0	0	0	0	0	0	0	0	3.929367781	2.733473539	0	0	0	0	0	0	0	0	0	9.522309303	0	7.359892368	7.359892368	7.359892368	14.71978474
34.115	-0.995	0	0	0	0	0	0	0	0	0	0	0	0	0	0	0	0	0	0	0	0	0	0	0	0	0	0	0	0	0	0	0	3.176339388	2.209627628	0	0	0	0	0	0	0	0	0	11.77255726	0	0	5.595217705	5.595217705	16.78565216
34.115	-0.905	0	0	0	0	0	0	0	0	0	0	0	0	0	0	0	0	0	0	0	0	0	0	0	0	0	0	0	0	0	0	0	3.619938612	2.518218517	0	0	0	0	0	0	0	0	0	11.91185951	0	4.06780386	4.06780386	4.06780386	12.2034111
34.115	-0.725	0	0	0	0	0	0	0	0	0	0	30.82422638	0	0	0	0	0	0	0	20.17016411	0	0	0	0	0	11.69985485	11.69985485	0	0	0	0	0	0	0	0	0	0	0	0	0	0	0	0	0	5.386349678	0	0	13.46587372	0
34.115	-0.635	0	0	0	0	0	0	0	0	0	0	0	0	0	0	0	0	0	0	41.28050995	0	0	0	0	0	40.42506027	13.47502041	0	0	0	0	0	0	0	0	0	0	0	0	0	0	0	0	0	6.829841137	0	0	13.65968227	0
34.115	-0.545	0	0	0	0	0	0	0	0	0	0	0	0	0	0	0	0	0	0	44.8992424	0	0	0	0	0	43.64602661	14.54867554	0	0	0	0	0	0	0	0	0	0	0	0	0	0	0	0	0	7.108123302	0	0	14.2162466	0
34.115	-0.005	0	0	0	0	0	0	0	0	0	0	0	0	0	0	0	0	39.47634888	0	14.99290466	0	0	0	0	0	26.22464752	8.741548538	0	0	0	0	0	0	0	0	0	0	0	0	0	0	0	0	0	7.068750381	3.534375191	0	10.60312557	0
34.115	0.085	0	0	0	0	0	0	0	0	0	0	0	0	0	0	0	0	35.55138016	0	0	0	0	0	0	0	36.83697128	0	0	0	0	0	0	0	0	0	0	0	0	0	0	0	0	0	0	7.05006361	0	0	10.57509613	0
34.115	0.175	0	0	0	0	0	0	0	0	0	0	0	0	0	0	0	0	26.60726357	0	0	0	0	0	0	0	39.84584045	0	0	0	0	0	0	0	0	0	0	0	0	0	0	0	0	0	0	5.917620659	0	0	8.876431465	0
34.115	0.265	0	0	0	0	0	0	0	0	0	0	0	0	0	0	0	0	0	0	0	0	0	0	0	0	65.57888031	0	0	0	0	0	0	0	0	0	0	0	0	0	0	0	0	0	0	5.643672943	0	0	8.465509415	0
34.115	0.355	0	0	0	0	0	0	0	0	0	0	0	0	0	0	0	0	0	0	0	0	0	0	0	0	68.00050354	0	0	0	0	0	0	0	0	0	0	0	0	0	0	0	0	0	0	4.371526241	0	0	8.743052483	0
34.115	0.445	0	0	0	0	0	0	0	0	0	0	0	0	0	0	0	0	0	0	0	0	0	0	0	0	67.0695343	0	0	0	0	0	0	0	0	0	0	0	0	0	0	0	0	0	0	3.110779047	0	0	6.221558094	0
34.115	0.535	0	0	0	0	0	0	0	0	0	0	0	0	0	0	0	0	23.40278625	0	0	0	0	0	0	13.25669193	26.51338387	0	0	0	0	0	0	0	0	0	0	0	0	0	0	0	0	0	0	1.889953375	0	0	3.77990675	0
34.115	0.625	0	0	0	0	0	0	0	0	0	0	0	0	0	0	0	0	0	0	0	0	0	0	0	36.7721138	36.7721138	0	0	0	0	0	0	0	0	0	0	0	0	0	0	0	0	0	0	2.468002319	0	0	2.468002319	0
34.115	0.715	0	0	0	0	0	0	0	0	0	0	0	0	0	0	0	0	0	0	0	0	0	0	0	38.50335312	38.50335312	0	0	0	0	0	0	0	0	0	0	0	0	0	0	0	0	0	0	3.306133032	0	0	3.306133032	0
34.115	0.805	0	0	0	0	0	0	0	0	0	0	11.74850464	0	0	0	0	0	30.64976311	0	0	0	0	0	0	0	26.461586	0	0	0	0	0	0	0	0	0	0	0	0	0	0	0	0	0	0	0	0	0	0	0
34.115	0.895	0	0	0	0	0	0	0	0	0	0	8.285964966	0	0	0	0	0	21.73023796	0	0	0	0	0	0	5.795321465	11.59064293	0	0	0	0	0	0	0	0	0	0	0	0	0	0	0	0	0	0	0	0	0	0	0
34.115	0.985	0	0	0	0	0	0	0	0	0	0	6.473003864	0	0	0	0	0	20.90828323	0	0	0	0	0	0	5.922729492	8.884095192	0	0	0	0	0	0	0	0	0	0	0	0	0	0	0	0	0	0	0	0	0	0	0
34.115	1.075	0	0	0	0	0	0	0	0	0	0	7.770223141	0	0	0	0	0	17.6579895	0	0	0	0	0	0	2.654972315	7.964916706	0	0	0	0	0	0	0	0	0	0	0	0	0	0	0	0	0	0	0	0	0	0	0
34.115	1.165	0	0	0	0	0	0	0	0	0	0	7.585092068	0	0	0	0	0	14.42138672	0	0	0	0	0	0	1.902066112	7.608264446	0	0	0	0	0	0	0	0	0	0	0	0	0	0	0	0	0	0	0	0	0	0	0
34.115	1.255	0	0	0	0	0	0	0	0	0	0	7.019383907	0	0	0	0	0	16.23091507	0	0	0	0	0	0	5.262531281	5.262531281	0	0	0	0	0	0	0	0	0	0	0	0	0	0	0	0	0	0	0	0	0	0	0
34.115	1.345	0	0	0	0	0	0	0	0	0	0	9.957449913	0	0	0	0	0	0	0	0	0	0	0	0	8.482275009	5.654850483	0	0	0	0	0	0	0	0	0	0	0	0	0	0	0	0	0	0	0	0	0	0	0
34.115	1.435	0	0	0	0	0	0	0	0	0	0	5.575472832	0	0	0	0	0	0	0	0	0	0	0	0	6.698616505	4.465744019	0	0	0	0	0	0	0	0	0	0	0	0	0	0	0	0	0	0	0	0	0	0	0
34.115	1.525	0	0	0	0	0	0	0	0	0	0	0	0	0	0	0	0	0	0	0	0	0	0	0	9.038274765	4.519137383	0	0	0	0	0	0	0	0	0	0	0	0	0	0	0	0	0	0	0	0	0	0	0
34.115	1.615	0	0	0	0	0	0	0	0	0	0	0	0	0	0	0	0	0	0	0	0	0	0	0	0	13.10535812	0	0	0	0	0	0	0	0	0	0	0	0	0	0	0	0	0	0	0	0	0	0	0
34.115	1.705	0	0	0	0	0	0	0	0	0	0	0	0	0	0	0	0	0	0	0	0	0	0	0	0	10.75148392	0	0	0	0	0	0	0	0	0	0	0	0	0	0	0	0	0	0	0	0	0	0	0
34.115	1.795	0	0	0	0	0	0	0	0	0	0	0	4.642098904	0	0	0	4.139174461	0	0	5.709075451	0	0	0	0	0	0	0	0	0	0	0	0	0	0	0	0	0	0	0	0	0	0	0	0	0	0	0	0	0
34.115	1.885	0	0	0	0	0	0	0	0	0	0	0	4.548557758	0	0	0	3.772126913	0	0	6.073606491	0	0	0	0	0	0	0	0	0	0	0	0	0	0	0	0	0	0	0	0	0	0	0	0	0	0	0	0	0
34.115	1.975	0	0	0	0	0	0	0	0	0	0	0	4.648210049	0	0	0	0	0	0	6.431785583	0	0	0	0	0	0	0	0	0	0	0	0	0	0	0	0	0	0	0	0	0	0	0	0	0	0	0	0	0
34.115	2.065	0	0	0	0	0	0	0	0	0	0	0	0	0	0	0	0	0	0	0	0	0	0	0	13.65380478	0	0	0	0	0	0	0	0	0	0	0	0	0	0	0	0	0	0	0	0	0	0	0	0
34.115	2.155	0	0	0	0	0	0	0	0	0	0	0	0	0	0	0	0	0	0	0	0	0	0	0	0	9.791796684	0	0	0	0	0	0	0	0	0	0	0	0	0	0	0	0	0	0	0	0	0	0	0
34.115	2.245	0	0	0	0	0	0	0	0	0	0	0	0	0	0	0	0	0	0	0	0	0	0	0	24.50229645	0	0	0	0	0	0	0	0	0	0	0	0	0	0	0	0	0	0	0	0	3.902565956	3.902565956	3.902565956	3.902565956
34.115	2.335	0	0	0	0	0	0	0	0	0	0	0	5.034574509	0	0	0	0	0	0	4.275493145	0	0	0	0	0	0	0	0	0	0	0	0	0	0	0	0	0	0	0	0	0	0	0	0	9.246631622	0	0	0	0
34.115	2.425	0	0	0	0	0	0	0	0	0	0	0	3.613051653	0	0	0	0	0	0	3.014360428	0	0	0	0	0	0	0	0	0	0	0	0	0	0	0	0	0	0	0	0	0	0	0	0	7.683069706	0	0	0	0
34.115	2.515	0	0	0	0	0	0	0	0	0	0	0	5.237138271	0	0	0	0	0	0	4.108561516	0	0	0	0	0	0	0	0	0	0	0	0	0	0	0	0	0	0	0	0	0	0	0	0	0	0	0	0	0
34.115	2.605	0	0	0	0	0	0	0	0	0	0	0	5.774744034	0	0	0	0	0	0	4.206929207	0	0	0	0	0	0	0	0	0	0	0	2.724223852	0	0	0	0	0	0	0	0	0	0	0	0	8.613394737	0	0	0	0
34.115	2.695	0	0	0	0	0	0	0	0	0	0	0	5.904454231	0	0	0	0	0	0	4.161150455	0	0	0	0	0	0	0	0	0	0	0	2.605711937	0	0	0	0	0	0	0	0	0	0	0	0	9.194518089	0	0	0	0
34.115	2.785	0	0	0	0	0	0	0	0	0	0	0	6.016031265	0	0	0	0	0	0	2.604396343	0	0	0	0	0	0	0	0	0	0	0	0	0	0	0	0	0	0	0	0	0	0	0	0	0	0	5.989062309	0	0
34.115	2.875	0	0	0	0	0	0	0	0	0	0	0	3.876112461	0	0	0	0	0	0	1.496327996	0	0	0	0	0	0	0	0	0	0	0	0	0	0	0	0	0	0	0	0	0	0	0	0	0	0	3.240394831	0	0
34.115	2.965	0	0	0	0	0	0	0	0	0	0	0	4.989072323	0	0	0	0	0	0	1.80675149	0	0	0	0	0	0	0	0	0	0	0	0	0	0	0	0	0	0	0	0	0	0	0	0	0	0	6.505781651	0	0
34.115	3.055	0	0	0	0	0	0	0	0	0	0	0	7.473215103	0	0	0	0	0	2.529748201	2.551196814	0	0	0	0	0	0	0	0	0	0	0	0	0	0	0	0	0	0	0	0	6.531809807	0	0	6.531809807	0	0	15.18253708	0	0
34.115	3.145	0	0	0	0	0	0	0	0	0	0	0	8.49697876	0	0	0	0	0	3.158009529	2.812280416	0	0	0	0	0	0	0	0	0	0	0	0	0	0	0	0	0	0	0	0	7.2356143	0	0	7.2356143	0	0	16.56885529	0	0
34.115	3.235	0	0	0	0	0	0	0	0	0	0	0	7.847135067	0	0	0	0	0	3.211231709	3.994779825	0	0	0	0	0	0	0	0	0	0	0	0	0	0	0	0	0	0	0	0	6.946323395	0	0	6.946323395	0	0	15.6637392	0	0
34.115	3.325	0	0	0	0	0	0	0	0	0	0	0	6.356350899	0	0	0	0	0	0	0	4.902629375	0	0	0	0	0	0	0	0	0	0	0	0	0	10.59594631	0	0	0	0	0	11.50333023	0	0	0	0	0	12.76627922	0	0
34.115	3.415	0	0	0	0	0	0	0	0	0	0	0	7.035969257	0	0	0	0	0	0	0	4.135472775	0	0	0	0	0	0	0	0	0	0	0	0	0	9.906459808	0	0	0	0	0	10.87207031	0	0	0	0	0	11.81882572	0	0
34.115	3.505	0	0	0	0	0	0	0	0	0	0	0	5.402275562	0	0	0	0	0	3.198929548	0	0	0	0	0	0	0	0	0	0	0	0	0	0	0	10.93927002	0	0	0	0	0	13.53936577	0	0	0	0	0	12.7586298	0	0
34.115	3.595	0	0	0	0	0	0	0	0	0	0	0	5.421973705	0	0	0	0	0	3.423666954	0	0	0	0	0	0	0	0	0	0	0	0	0	0	0	0	0	0	0	0	0	0	0	0	75.53508759	0	0	0	0	0
34.115	3.685	0	0	0	0	0	0	0	0	0	0	0	5.740454197	0	0	0	0	0	3.936340094	0	0	0	0	0	0	0	0	0	0	0	0	0	0	0	11.46551323	0	0	0	0	0	17.62014008	0	0	0	0	0	16.32979774	0	0
34.115	3.775	0	0	0	0	0	0	0	0	0	0	5.939767361	0	0	0	0	0	0	0	0	0	0	0	0	0	0	0	0	0	0	0	0	4.524273396	0	6.234890461	0	0	0	0	0	0	0	9.626652718	7.902475357	0	10.2182579	11.16439342	0	0
34.115	3.865	0	0	0	0	0	0	0	0	0	0	6.169094086	3.917599916	0	0	0	0	0	0	0	0	0	0	0	0	0	0	0	0	0	0	0	4.393343925	0	6.376513004	0	0	0	0	0	0	0	10.11958981	8.307126045	0	8.201331139	8.96071434	0	0
34.115	3.955	0	0	0	0	0	0	0	0	0	0	8.160392761	5.182147503	0	0	0	0	0	0	0	0	0	0	0	0	0	0	0	0	0	0	0	4.84851265	0	7.083897591	0	0	0	0	0	4.064788818	0	10.89363575	8.942536354	0	8.717294693	9.524452209	0	0
34.115	4.045	0	0	0	0	0	0	0	0	0	0	8.685969353	5.515907764	0	6.346242905	0	0	0	7.788570881	0	0	0	0	0	0	0	0	0	0	0	0	0	0	0	7.741770267	0	0	0	0	0	4.348824501	0	11.65485001	9.56741333	0	9.22116375	10.07497597	0	0
34.115	4.135	0	0	0	0	0	0	0	0	0	0	8.898931503	5.651146412	0	0	0	0	0	6.284178734	0	0	0	0	0	0	0	0	0	0	0	0	0	0	0	0	0	0	0	0	0	0	0	0	52.51931381	0	0	0	0	0
34.115	4.225	0	0	0	0	0	0	0	0	0	0	7.995333195	5.077328205	0	0	0	0	0	0	0	0	0	0	0	0	0	0	0	0	0	0	0	4.495407104	0	6.449255943	0	0	0	0	0	0	0	9.267476082	7.607629299	0	6.945534229	7.588639259	0	0
34.115	4.315	0	0	0	0	0	0	0	0	0	0	6.078942299	0	0	0	0	0	0	3.96395731	0	0	0	0	0	0	0	0	0	0	0	0	0	0	4.075436115	5.86347723	0	0	0	0	0	0	0	0	7.760128021	7.058981895	7.757891178	0	0	0
34.115	4.405	0	0	0	0	0	0	0	0	0	0	5.332229614	0	0	0	0	0	0	3.468853235	0	0	0	0	0	0	0	0	0	0	0	0	0	0	3.989198446	6.260663033	0	0	0	0	0	0	0	0	7.830426693	7.030352116	7.726427078	0	0	0
34.115	4.495	0	0	0	0	0	0	0	0	0	0	5.223477364	0	0	0	0	0	0	3.413482666	0	0	0	0	0	0	0	0	0	0	0	0	0	0	4.012162685	6.129852295	0	0	0	0	0	0	0	0	7.285597324	6.478111744	7.11950922	0	0	0
34.115	4.585	0	0	0	0	0	0	0	0	0	0	5.246118069	0	0	0	0	0	0	3.386311769	0	0	0	0	0	0	0	0	0	0	0	0	0	0	3.936312199	6.410953522	0	0	0	0	0	0	0	0	7.425200462	6.602548599	7.25626564	0	0	0
34.115	4.675	0	0	0	0	0	0	0	0	0	0	5.848783016	0	0	0	0	0	0	3.731397867	0	0	0	0	0	0	0	0	0	0	0	0	0	0	4.393921852	6.511993885	0	0	0	0	0	0	0	0	7.047240257	6.292535782	6.915559292	0	0	0
34.115	4.765	0	0	0	0	0	0	0	0	0	0	0	3.039596081	0	0	0	0	0	3.365865707	0	0	0	0	0	0	0	0	0	0	0	0	0	0	6.575284481	8.988237381	0	0	5.807783604	0	6.430844307	0	0	0	6.028916836	6.202591419	0	0	0	0
34.115	4.855	0	0	0	0	0	0	0	0	0	0	0	0	0	0	0	0	0	3.276913166	0	0	0	0	0	0	0	0	0	0	0	0	0	0	7.688055515	9.163788795	0	0	5.921217442	0	6.377767563	0	0	0	5.979157448	6.178991795	0	0	0	0
34.115	4.945	0	0	0	0	0	0	0	0	0	0	0	0	0	0	0	0	0	2.866872787	0	0	0	0	0	0	0	0	0	0	0	0	0	0	7.69011879	9.190415382	0	0	5.938422203	0	6.23487854	0	0	0	5.845199108	6.033779144	0	0	0	0
34.205	-4.775	0	0	0	0	0	0	0	0	0	0	0	0	0	0	0	0	0	2.619496107	0	0	0	0	0	0	0	0	0	0	0	0	0	0	7.598808765	9.605904579	0	0	6.206892014	0	6.411480904	0	0	0	0	6.305800915	0	0	0	0
34.205	-4.685	0	0	0	0	0	1.941111565	0	0	0	0	0	0	0	0	0	0	0	0	0	0	0	0	0	0	0	0	0	0	0	0	0	0	6.550358295	8.918468475	0	0	5.762702942	0	5.770091057	0	0	0	0	5.755810261	0	0	0	0
34.205	-4.595	0	0	0	0	0	1.960843801	0	0	0	0	0	0	0	0	0	0	0	0	0	0	0	0	0	0	0	0	0	0	0	0	0	0	7.205425262	8.676826477	0	0	5.606564999	0	5.440714836	0	0	0	0	5.419661999	0	0	0	0
34.205	-4.505	0	0	0	0	0	0	0	0	0	0	0	0	0	0	0	0	0	0	0	0	0	0	0	0	0	0	0	0	0	0	0	4.255000591	4.633223057	6.544551373	0	0	8.084446907	0	7.811925411	0	0	0	0	0	0	0	0	0
34.205	-4.415	0	0	0	0	0	0	0	0	0	0	0	0	0	0	0	0	0	0	0	0	0	0	0	0	0	0	0	0	0	0	0	4.076598644	4.438962936	6.34093523	0	0	7.832920551	0	8.688908577	0	0	0	0	0	0	0	0	0
34.205	-4.325	0	0	0	0	0	0	0	0	0	0	0	0	0	0	0	0	0	0	0	0	0	0	0	0	0	0	0	0	0	0	0	4.337973595	4.723571301	6.562764168	0	0	8.106944084	0	7.803510666	0	0	0	0	0	0	0	0	0
34.205	-4.235	0	0	0	0	0	0	0	0	0	0	0	0	0	0	0	0	0	0	0	0	0	0	0	0	0	0	0	0	0	0	0	4.41410017	4.806464195	6.140966415	0	0	7.585900307	0	7.226248264	0	0	0	0	0	0	0	0	0
34.205	-4.145	0	0	0	0	0	0	0	0	0	0	0	0	0	0	0	0	0	0	0	0	0	0	0	0	0	0	0	0	0	0	0	4.123560905	4.49009943	5.569139957	0	0	6.879525661	0	6.661890984	0	0	0	0	0	0	0	0	0
34.205	-4.055	0	0	0	0	0	0	0	0	0	0	0	0	0	0	0	0	0	0	0	0	0	0	0	0	0	0	0	0	0	0	0	5.370336533	3.515632391	0	0	0	9.207182884	0	7.439032078	0	0	0	0	0	0	7.53757143	0	0
34.205	-3.965	0	0	0	0	0	0	0	0	0	0	0	0	0	0	0	0	0	0	0	0	0	0	0	0	0	0	0	0	0	0	0	5.136127472	3.362310171	0	0	0	8.230837822	0	6.672119617	0	0	0	0	0	0	7.121447563	0	0
34.205	-3.875	0	0	0	0	0	0	0	0	0	0	0	0	0	0	0	0	0	0	0	0	0	0	0	0	0	0	0	0	0	0	0	5.648408413	3.697669268	0	0	0	8.288994789	0	6.742002964	0	0	0	0	0	0	7.366608143	0	0
34.205	-3.785	0	0	0	0	0	0	0	0	0	0	0	0	0	0	0	0	0	0	0	0	0	0	0	0	0	0	0	0	0	0	0	5.484761238	3.590539217	0	0	0	8.323735237	0	6.921263695	0	0	0	0	0	0	7.705431938	0	0
34.205	-3.695	0	0	0	0	0	0	0	0	0	0	0	0	0	0	0	0	0	0	0	0	0	0	0	0	0	0	0	0	0	0	0	5.222312927	3.418730259	0	0	0	6.959149361	0	5.849133968	0	0	0	0	0	0	6.814083099	0	0
34.205	-3.605	0	0	0	0	0	0	0	0	0	0	0	0	0	0	0	0	0	0	0	0	0	0	0	0	0	0	0	0	0	0	0	5.463274002	3.576472998	0	0	0	6.863954544	0	5.803696156	0	0	0	0	0	0	7.661367893	0	0
34.205	-3.515	0	0	0	0	0	0	0	0	0	0	0	0	0	0	0	0	0	0	0	0	0	0	0	0	0	0	0	0	0	0	0	8.275870323	2.201837063	5.73959589	0	0	0	5.73959589	8.151319504	0	0	0	0	0	0	0	0	0
34.205	-3.425	0	0	0	0	0	0	0	0	0	0	0	0	0	0	0	0	0	0	0	0	0	0	0	0	0	0	0	0	0	0	0	8.811828613	2.344431639	5.59990263	0	0	0	5.59990263	7.913974762	0	0	0	0	0	0	0	0	0
34.205	-3.335	0	0	0	0	0	0	0	0	0	0	0	0	0	0	0	0	0	0	0	0	0	0	0	0	0	0	0	0	0	0	0	9.052668571	2.408508301	0	0	0	0	0	6.769370079	0	0	0	0	0	0	0	0	4.935698986
34.205	-3.245	0	0	0	0	0	0	0	0	0	0	0	0	0	0	0	0	0	0	0	0	0	0	0	0	0	0	0	0	0	0	0	8.412352562	2.238148928	0	0	0	0	0	6.85994482	0	0	0	0	0	0	0	0	0
34.205	-3.155	0	0	0	0	0	0	0	0	0	0	0	0	0	0	0	2.911326647	0	0	0	0	0	0	0	0	0	0	0	0	0	0	0	7.74776125	0	0	0	0	0	0	6.428184032	0	0	0	0	0	0	0	0	0
34.205	-3.065	0	0	0	0	0	0	0	0	0	0	0	0	0	0	0	0	0	0	0	0	0	0	0	0	0	0	0	0	0	0	0	6.349342346	1.757198095	0	0	0	0	0	0	0	0	0	0	0	0	0	0	0
34.205	-2.975	0	0	0	0	0	0	0	0	0	0	0	0	0	0	0	0	0	0	0	0	0	0	0	0	0	0	0	0	0	0	0	0	0	0	0	0	0	0	0	0	0	0	0	0	0	0	0	0
34.205	-2.885	0	0	0	0	0	0	0	0	0	0	0	0	0	0	0	0	0	4.650738239	0	0	0	0	0	0	0	0	0	0	0	0	0	0	0	4.743059158	0	0	0	0	0	0	0	0	0	0	0	0	0	0
34.205	-2.795	0	0	0	0	0	0	0	0	0	0	0	0	0	0	0	0	0	4.932076454	0	0	0	0	0	0	0	0	0	0	0	0	0	0	0	4.882751465	0	0	0	0	0	0	0	0	0	0	0	0	0	0
34.205	-2.705	0	0	0	0	0	0	0	0	0	0	0	0	0	0	0	0	0	0	0	0	0	0	0	0	0	0	0	0	0	0	0	0	0	0	0	0	0	0	0	0	0	0	0	0	0	3.845338106	0	0
34.205	-2.615	0	0	0	0	0	0	0	0	0	0	0	0	0	0	0	0	0	0	0	0	0	0	0	0	0	0	0	0	0	0	0	0	0	0	0	0	0	0	0	0	0	0	0	0	0	3.783687115	0	0
34.205	-2.525	0	0	0	0	0	0	0	0	0	0	0	0	0	0	0	0	0	0	0	0	0	0	0	0	0	0	0	0	0	0	0	0	0	0	0	0	0	0	0	0	0	0	0	0	0	0	5.897733688	0
34.205	-2.435	0	0	0	0	0	0	0	0	0	0	0	0	0	0	0	0	0	0	0	0	0	0	0	0	0	0	0	0	0	0	0	0	0	0	0	0	0	0	0	0	0	0	0	0	0	0	5.280304909	0
34.205	-2.345	0	0	0	0	0	0	0	0	0	0	0	0	0	0	0	0	0	0	0	0	0	0	0	0	0	0	0	0	0	0	0	0	0	0	0	0	0	0	0	0	0	0	0	0	0	0	5.239134789	0
34.205	-2.255	0	0	0	0	0	0	0	0	0	0	0	0	0	0	0	0	0	0	0	0	0	0	0	0	0	0	0	0	0	0	0	0	0	0	0	0	0	0	0	0	0	0	0	0	0	0	5.420135498	0
34.205	-2.165	0	0	0	0	0	0	0	0	0	0	0	0	0	0	0	0	0	0	0	0	0	0	0	0	0	0	0	0	0	0	0	0	0	0	0	0	0	0	0	0	0	0	0	0	0	0	5.393333435	0
34.205	-2.075	0	0	0	0	0	0	0	0	0	0	0	0	0	0	0	0	0	0	0	0	0	0	0	0	0	0	0	0	0	0	0	0	0	0	0	0	0	0	0	0	0	0	0	0	0	0	5.263950348	0
34.205	-1.985	0	0	0	0	0	0	0	0	0	0	0	0	0	0	0	0	0	0	0	0	0	0	0	0	0	0	0	0	0	0	0	0	0	0	0	0	0	0	0	0	0	0	0	0	0	0	4.944803238	0
34.205	-1.895	0	0	0	0	0	0	0	0	0	0	0	0	0	0	0	0	0	0	0	0	0	0	0	0	0	0	0	0	0	0	0	0	0	0	0	0	0	0	0	0	0	0	0	0	0	0	4.887898922	0
34.205	-1.805	0	0	0	0	0	0	0	0	0	0	0	0	0	0	0	0	0	0	0	0	0	0	0	0	0	0	0	0	0	0	0	0	0	0	0	0	0	0	0	0	0	0	0	0	0	0	5.49136734	0
34.205	-1.715	0	0	0	0	0	0	0	0	0	0	0	0	0	0	0	0	0	0	0	0	0	0	0	0	0	0	0	0	0	0	0	0	0	0	0	0	0	0	0	0	0	0	0	0	0	0	5.572447777	0
34.205	-1.625	0	0	0	0	0	0	0	0	0	0	0	0	0	0	0	0	0	0	0	0	0	0	0	0	0	0	0	0	0	0	0	0	0	0	0	0	0	0	0	0	0	0	0	0	0	0	5.537643433	0
34.205	-1.535	0	0	0	0	0	0	0	0	0	0	0	0	0	0	0	0	0	0	0	0	0	0	0	0	0	0	0	0	0	0	0	0	0	0	0	0	0	0	0	0	0	0	0	0	0	0	5.040197849	0
34.205	-1.445	0	0	0	0	0	0	0	0	0	0	0	0	0	0	0	0	0	0	0	0	0	0	0	0	0	0	0	0	0	0	0	0	0	0	0	0	0	0	0	0	0	0	0	0	0	0	6.179313183	0
34.205	-1.355	0	0	0	0	0	0	0	0	0	0	0	0	0	0	0	0	0	0	0	0	0	0	0	0	0	0	0	0	0	0	0	0	0	0	0	0	0	0	0	0	0	0	0	0	0	0	6.507365227	5.035851002
34.205	-1.265	0	0	0	0	0	0	0	0	0	0	0	0	0	0	0	0	0	0	0	0	0	0	0	0	0	0	0	0	0	0	0	0	0	0	0	0	0	0	0	0	0	0	0	0	0	0	0	13.3041687
34.205	-1.175	0	0	0	0	0	0	0	0	0	0	0	0	0	0	0	0	0	0	0	0	0	0	0	0	0	0	0	0	0	0	0	0	0	0	0	0	0	0	0	0	0	0	0	0	0	0	0	16.85193062
34.205	-1.085	0	0	0	0	0	0	0	0	0	0	0	0	0	0	0	0	0	0	0	0	0	0	0	0	0	0	0	0	0	0	0	0	0	0	0	0	0	0	0	0	0	0	0	0	0	0	0	26.63932228
34.205	-0.995	0	0	0	0	0	0	0	0	0	0	0	0	0	0	0	0	0	0	0	0	0	0	0	0	0	0	0	0	0	0	0	0	0	0	0	0	0	0	0	0	0	0	0	0	0	0	0	25.59776878
34.205	-0.905	0	0	0	0	0	0	0	0	0	0	0	0	0	0	0	0	0	0	0	0	0	0	0	0	0	0	0	0	0	0	0	0	0	0	0	0	0	0	0	0	0	0	0	0	0	0	0	27.04772949
34.205	-0.815	0	0	0	0	0	0	0	0	0	0	0	0	0	0	0	0	0	0	0	0	0	0	0	0	0	0	0	0	0	0	0	0	0	0	0	0	0	0	0	0	0	0	0	0	0	0	0	26.3253746
34.205	-0.725	0	0	0	0	0	0	0	0	0	0	0	0	0	0	0	0	0	0	0	0	0	0	0	0	0	0	0	0	0	0	0	0	0	0	0	0	0	0	0	0	0	0	0	0	0	0	0	24.27417564
34.205	-0.635	0	0	0	0	0	0	0	0	0	0	0	0	0	0	0	0	0	0	0	0	0	0	0	0	0	0	0	0	0	0	0	0	0	0	0	12.34902763	0	0	0	0	0	0	0	0	0	0	0	17.8149929
34.205	-0.545	0	0	0	0	0	0	0	0	0	0	0	0	0	0	0	0	0	0	0	0	0	0	0	0	0	0	0	0	0	0	0	3.577347279	2.206031084	0	0	10.7971735	0	0	0	0	0	0	0	0	0	0	0	21.88486481
34.205	-0.455	0	0	0	0	0	0	0	0	0	0	0	0	0	0	0	0	0	0	0	0	0	0	0	0	0	0	0	0	0	0	0	3.284754276	2.025598764	0	0	11.56591988	0	0	0	0	0	0	0	0	0	0	0	28.37718582
34.205	-0.185	0	0	0	0	0	0	0	0	0	0	0	0	0	0	0	0	0	0	0	0	0	0	0	0	0	0	0	0	0	0	0	4.046789169	2.495520115	0	0	15.27107143	0	0	0	0	0	0	0	0	0	0	0	27.47754097
34.205	-0.095	0	0	0	0	0	0	0	0	0	0	0	0	0	0	0	0	0	0	0	0	0	0	0	0	0	0	0	0	0	0	0	4.308039665	2.656624556	0	0	14.04533672	0	0	0	0	0	0	0	0	0	0	0	24.92083549
34.205	-0.005	0	0	0	0	0	0	0	0	0	0	0	0	0	0	0	0	0	0	0	0	0	0	0	0	0	0	0	0	0	0	0	4.234583378	2.611326218	0	0	0	0	0	0	0	0	0	0	0	0	0	0	32.22825623
34.205	0.085	0	0	0	0	0	0	0	0	0	0	0	0	0	0	0	0	0	0	0	0	0	0	0	0	0	0	0	0	0	0	0	4.459760189	3.580370665	0	0	0	0	0	0	0	0	0	14.60400009	0	0	0	0	30.30263138
34.205	0.175	0	0	0	0	0	0	0	0	0	1.968315244	0	0	0	0	0	0	0	0	0	0	0	0	0	0	0	0	0	0	0	0	0	6.889629364	5.531110287	0	0	0	0	0	0	0	0	0	20.75666618	0	0	0	0	38.07278824
34.205	0.265	0	0	0	0	0	0	0	0	0	2.068916559	0	0	0	0	0	0	0	0	0	0	0	0	0	0	0	0	0	0	0	0	0	7.200253963	5.780485153	0	0	0	0	0	0	0	0	0	0	0	0	0	0	55.40270996
34.205	0.355	0	0	0	0	0	0	0	0	0	2.058571339	0	0	0	0	0	0	0	0	0	0	0	0	0	0	0	0	0	0	0	0	0	7.157553673	5.746204376	0	0	0	0	0	0	0	0	0	0	0	0	0	0	52.42782593
34.205	0.445	0	0	0	0	0	0	0	0	0	2.206446409	0	0	0	0	0	0	0	0	0	0	0	0	0	0	0	0	0	0	0	0	0	7.259688377	5.828200817	0	0	0	0	0	0	0	0	0	0	0	0	0	0	48.74957657
34.205	0.535	0	0	0	0	0	0	0	0	0	1.860486031	0	0	0	0	0	0	0	0	0	0	0	0	0	0	0	0	0	0	0	0	0	6.411712646	5.147430897	0	0	0	0	0	0	0	0	0	0	0	0	0	0	50.75341797
34.205	0.625	0	0	0	0	0	0	0	0	0	0	0	0	0	0	0	0	0	0	0	0	0	0	0	0	0	0	0	0	0	0	0	7.204193592	4.867698193	0	0	0	0	0	0	0	0	0	0	0	0	0	15.34319687	30.68639374
34.205	0.715	0	0	0	0	0	0	0	0	0	0	0	0	0	0	0	0	0	0	0	0	0	0	0	0	0	0	0	0	0	0	0	6.1084342	4.12732029	0	0	0	0	0	0	0	0	0	0	0	0	0	16.12857246	32.25714493
34.205	0.805	0	0	0	0	0	0	0	0	0	0	0	0	0	0	0	0	0	0	0	0	0	0	0	0	0	0	0	0	0	0	0	5.743424416	3.880692005	0	0	0	0	0	0	0	0	0	13.06624603	0	0	0	11.07452679	22.14905357
34.205	0.895	0	0	0	0	0	0	0	0	0	0	0	0	0	0	0	0	0	0	0	0	0	0	0	0	0	0	0	0	0	0	0	5.301291943	3.581954002	0	0	0	0	0	0	0	0	0	0	0	0	11.98251629	11.98251629	23.96503258
34.205	0.985	0	0	0	0	0	0	0	0	0	0	0	0	0	0	0	0	0	0	0	0	0	0	0	0	0	0	0	0	0	0	0	7.69301939	0	0	0	0	0	0	0	0	0	0	0	0	0	10.26125622	20.52251244	20.52251244
34.205	1.075	0	0	0	0	0	0	0	0	0	0	0	0	0	0	0	0	0	0	0	0	0	0	0	0	0	0	0	0	0	0	0	3.902049065	2.714469194	0	0	0	0	0	0	0	0	0	15.10000515	0	5.264388084	5.264388084	10.52877617	15.79316235
34.205	1.165	0	0	0	0	0	0	0	0	0	0	0	0	0	0	0	0	0	0	0	0	0	0	0	0	0	0	0	0	0	0	0	3.56648469	2.481033325	0	0	0	0	0	0	0	0	0	14.97534084	0	7.426590443	7.426590443	7.426590443	14.85318089
34.205	1.255	0	0	0	0	0	0	0	0	0	0	0	0	0	0	0	0	0	0	0	0	0	0	0	0	0	0	0	0	0	0	0	3.018069267	2.099526644	0	0	0	0	0	0	0	0	0	11.285882	0	0	7.54710865	7.54710865	15.0942173
34.205	1.345	0	0	0	0	0	0	0	0	0	0	0	0	0	0	0	0	0	0	0	0	0	0	0	0	0	0	0	0	0	0	0	3.216090202	2.237280369	0	0	0	0	0	0	0	0	0	9.08247757	0	4.507309437	4.507309437	4.507309437	13.52192879
34.205	1.435	0	0	0	0	0	0	0	0	0	0	0	0	0	0	0	0	0	0	36.07698822	0	0	0	0	0	0	32.805439	0	0	0	0	0	0	0	0	0	0	0	0	0	0	0	0	0	3.891816378	1.945908189	0	9.729540825	0
34.205	1.525	0	0	0	0	0	0	0	0	0	0	0	0	0	0	0	0	0	0	44.4074707	0	0	0	0	0	26.22447395	26.22447395	0	0	0	0	0	0	0	0	0	0	0	0	0	0	0	0	0	5.269309521	0	0	10.53861904	0
34.205	1.615	0	0	0	0	0	0	0	0	0	0	0	0	0	0	0	0	0	0	42.77362061	0	0	0	0	0	27.29662514	27.29662514	0	0	0	0	0	0	0	0	0	0	0	0	0	0	0	0	0	5.826714516	0	0	11.65342903	0
34.205	1.705	0	0	0	0	0	0	0	0	0	0	0	0	0	0	0	0	0	0	37.10559082	0	0	0	0	0	36.30572128	18.15286064	0	0	0	0	0	0	0	0	0	0	0	0	0	0	0	0	0	8.020254135	0	0	16.04050827	0
34.205	1.795	0	0	0	0	0	0	0	0	0	0	0	0	0	0	0	0	24.7873745	0	9.944681168	0	0	0	0	0	40.91755295	0	0	0	0	0	0	0	0	0	0	0	0	0	0	0	0	0	0	6.399368286	0	0	9.599052429	0
34.205	1.885	0	0	0	0	0	0	0	0	0	0	0	0	0	0	0	0	0	0	0	0	0	0	0	0	66.01163483	0	0	0	0	0	0	0	0	0	0	0	0	0	0	0	0	0	0	5.218880653	0	0	7.828321457	0
34.205	1.975	0	0	0	0	0	0	0	0	0	0	0	0	0	0	0	0	0	0	0	0	0	0	0	0	68.32684326	0	0	0	0	0	0	0	0	0	0	0	0	0	0	0	0	0	0	6.225996971	0	0	6.225996971	0
34.205	2.065	0	0	0	0	0	0	0	0	0	0	0	0	0	0	0	0	0	0	0	0	0	0	0	16.04278946	48.12836838	0	0	0	0	0	0	0	0	0	0	0	0	0	0	0	0	0	0	3.837221622	0	0	7.674443245	0
34.205	2.155	0	0	0	0	0	0	0	0	0	0	0	0	0	0	0	0	0	0	0	0	0	0	0	0	70.52135468	0	0	0	0	0	0	0	0	0	0	0	0	0	0	0	0	0	0	3.655850649	0	0	7.311701298	0
34.205	2.245	0	0	0	0	0	0	0	0	0	0	0	0	0	0	0	0	0	0	0	0	0	0	0	0	57.85193634	0	0	0	0	0	0	0	0	0	0	0	0	0	0	0	0	0	0	2.899741411	0	0	2.899741411	0
34.205	2.335	0	0	0	0	0	0	0	0	0	0	0	0	0	0	0	0	0	0	0	0	0	0	0	11.958601	35.87580109	0	0	0	0	0	0	0	0	0	0	0	0	0	0	0	0	0	0	1.132223129	0	0	1.132223129	0
34.205	2.425	0	0	0	0	0	0	0	0	0	0	0	0	0	0	0	0	18.47263145	0	0	0	0	0	0	5.194280624	20.7771225	0	0	0	0	0	0	0	0	0	0	0	0	0	0	0	0	0	0	0	0	0	2.036844969	0
34.205	2.515	0	0	0	0	0	0	0	0	0	0	8.45448494	0	0	0	0	0	16.88959694	0	0	0	0	0	0	4.579864025	18.3194561	0	0	0	0	0	0	0	0	0	0	0	0	0	0	0	0	0	0	0	0	0	0.580241382	0
34.205	2.605	0	0	0	0	0	0	0	0	0	0	6.261479855	0	0	0	0	0	14.91980362	0	0	0	0	0	0	4.343774796	10.85943604	0	0	0	0	0	0	0	0	0	0	0	0	0	0	0	0	0	0	0	0	0	0	0
34.205	2.695	0	0	0	0	0	0	0	0	0	0	7.388637066	0	0	0	0	0	17.79458046	0	0	0	0	0	0	4.508313179	9.016626358	0	0	0	0	0	0	0	0	0	0	0	0	0	0	0	0	0	0	0	0	0	0	0
34.205	2.785	0	0	0	0	0	0	0	0	0	0	7.179666996	0	0	0	0	0	14.67944622	0	0	0	0	0	0	2.05861783	8.234471321	0	0	0	0	0	0	0	0	0	0	0	0	0	0	0	0	0	0	0	0	0	0	0
34.205	2.875	0	0	0	0	0	0	0	0	0	0	6.722370625	0	0	0	0	0	14.86568737	0	0	0	0	0	0	1.893530726	7.574122906	0	0	0	0	0	0	0	0	0	0	0	0	0	0	0	0	0	0	0	0	0	0	0
34.205	2.965	0	0	0	0	0	0	0	0	0	0	6.683060169	0	0	0	0	0	12.84320831	0	0	0	0	0	0	0	8.848784447	0	0	0	0	0	0	0	0	0	0	0	0	0	0	0	0	0	0	0	0	0	0	0
34.205	3.055	0	0	0	0	0	0	0	0	0	0	4.110725403	0	0	0	0	0	9.469988823	0	0	0	0	0	0	3.884024143	3.884024143	0	0	0	0	0	0	0	0	0	0	0	0	0	0	0	0	0	0	0	0	0	0	0
34.205	3.145	0	0	0	0	0	0	0	0	0	0	0	0	0	0	0	0	4.05627203	0	0	0	0	0	0	4.279611588	4.279611588	0	0	0	0	0	0	0	0	0	0	0	0	0	0	0	0	0	0	0	0	0	0	0
34.205	3.235	0	0	0	0	0	0	0	0	0	0	0	0	0	0	0	0	0	0	0	0	0	0	0	6.151046753	4.100697517	0	0	0	0	0	0	0	0	0	0	0	0	0	0	0	0	0	0	0	0	0	0	0
34.205	3.325	0	0	0	0	0	0	0	0	0	0	0	0	0	0	0	0	0	0	0	0	0	0	0	5.283605576	2.641802788	0	0	0	0	0	0	0	0	0	0	0	0	0	0	0	0	0	0	0	0	0	0	0
34.205	3.415	0	0	0	0	0	0	0	0	0	0	0	3.916570663	0	0	0	0	0	0	4.258871555	0	0	0	0	0	0	0	0	0	0	0	0	0	0	0	0	0	0	0	0	0	0	0	0	0	0	0	0	0
34.205	3.505	0	0	0	0	0	0	0	0	0	0	0	0	0	0	0	0	0	0	0	0	0	0	0	0	8.96714592	0	0	0	0	0	0	0	0	0	0	0	0	0	0	0	0	0	0	0	0	0	0	0
34.205	3.595	0	0	0	0	0	0	0	0	0	0	0	5.683848381	0	0	0	0	0	0	7.377279758	0	0	0	0	0	0	0	0	0	0	0	0	0	7.338460922	0	0	0	0	0	0	0	0	0	0	0	0	0	0	0
34.205	3.685	0	0	0	0	0	0	0	0	0	0	0	0	0	0	0	0	0	0	6.121645927	0	0	0	0	0	0	0	0	0	0	0	0	0	5.711651325	0	0	0	0	0	0	0	0	0	0	0	0	0	0	0
34.205	3.775	0	0	0	0	0	0	0	0	0	0	0	0	0	0	0	0	0	0	0	0	0	0	0	10.05855083	0	0	0	0	0	0	0	0	0	0	0	0	0	0	0	0	0	0	0	0	0	0	0	0
34.205	3.865	0	0	0	0	0	0	0	0	0	0	0	0	0	0	0	0	0	0	0	0	0	0	0	2.549649954	2.549649954	0	0	0	0	0	0	0	0	0	0	0	0	0	0	0	0	0	0	0	0	0	0	0
34.205	3.955	0	0	0	0	0	0	0	0	0	0	0	0	0	0	0	0	0	0	0	0	0	0	0	16.03806305	0	0	0	0	0	0	0	0	0	0	0	0	0	0	0	0	0	0	0	10.13467693	0	0	0	0
34.205	4.045	0	0	0	0	0	0	0	0	0	0	0	0	0	0	0	0	0	0	0	0	0	0	0	6.834411621	0	0	0	0	0	0	0	0	0	0	0	0	0	0	0	0	0	0	0	7.332591057	0	0	0	0
34.205	4.135	0	0	0	0	0	0	0	0	0	0	0	3.983641863	0	0	0	0	0	0	3.672665834	0	0	0	0	0	0	0	0	0	0	0	0	0	0	0	0	0	0	0	0	0	0	0	0	9.219661713	0	0	0	0
34.205	4.225	0	0	0	0	0	0	0	0	0	0	0	4.926677227	0	0	0	0	0	0	3.772020817	0	0	0	0	0	0	0	0	0	0	0	0	0	0	0	0	0	0	0	0	0	0	0	0	7.609613895	0	0	0	0
34.205	4.315	0	0	0	0	0	0	0	0	0	0	0	3.162388563	0	0	0	0	0	0	2.286719561	0	0	0	0	0	0	0	0	0	0	0	0	0	0	0	0	0	0	0	0	0	0	0	0	6.396466255	0	0	0	0
34.205	4.405	0	0	0	0	0	0	0	0	0	0	0	0	0	0	0	0	0	0	0	0	0	0	0	0	0	0	0	0	0	0	0	0	0	0	0	0	0	0	0	0	0	0	0	0	0	6.224509239	0	0
34.205	4.495	0	0	0	0	0	0	0	0	0	0	0	0	0	0	0	0	0	0	0	0	0	0	0	0	0	0	0	0	0	0	0	0	0	0	0	0	0	0	0	0	0	0	0	0	0	6.420397282	0	0
34.205	4.585	0	0	0	0	0	0	0	0	0	0	0	0	0	0	0	0	0	0	0	0	0	0	0	0	0	0	0	0	0	0	0	0	0	0	0	0	0	0	0	0	0	0	0	0	0	6.778483391	0	0
34.205	4.675	0	0	0	0	0	0	0	0	0	0	0	4.445690632	0	0	0	0	0	2.920972824	0	0	0	0	0	0	0	0	0	0	0	0	0	0	0	0	0	0	0	0	0	5.649505138	0	0	5.649505138	0	0	13.02445984	0	0
34.205	4.765	0	0	0	0	0	0	0	0	0	0	0	4.726006508	0	0	0	0	0	0	1.290230155	0	0	0	0	0	0	0	0	0	0	0	0	0	0	0	0	0	0	0	0	5.665971756	0	0	5.665971756	0	0	12.98382187	0	0
34.205	4.855	0	0	0	0	0	0	0	0	0	0	0	0	0	0	0	0	0	0	0	0	0	0	0	0	0	0	0	0	0	0	0	0	0	0	0	0	0	0	0	0	0	0	5.108459949	0	0	11.38533211	0	0
34.205	4.945	0	0	0	0	0	0	0	0	0	0	0	0	0	0	0	0	0	0	0	0	0	0	0	0	0	0	0	0	0	0	0	0	0	7.916605949	0	0	0	0	0	8.662021637	0	0	0	0	0	9.3972435	0	0
34.295	-4.775	0	0	0	0	0	0	0	0	0	0	0	0	0	0	0	0	0	0	0	0	0	0	0	0	0	0	0	0	0	0	0	0	0	8.514549255	0	0	0	0	0	9.388734818	0	0	0	0	0	9.900537491	0	0
34.295	-4.685	0	0	0	0	0	0	0	0	0	0	0	0	0	0	0	0	0	0	0	0	0	0	0	0	0	0	0	0	0	0	0	0	0	7.90507555	0	0	0	0	0	8.762394905	0	0	0	0	0	10.54721737	0	0
34.295	-4.595	0	0	0	0	0	0	0	0	0	0	0	0	0	0	0	0	0	0	0	0	0	0	0	0	0	0	0	0	0	0	0	0	0	8.184260368	0	0	0	0	0	9.303593636	0	0	0	0	0	12.41848564	0	0
34.295	-4.505	0	0	0	0	0	0	0	0	0	0	0	0	0	0	0	0	0	0	0	0	0	0	0	0	0	0	0	0	0	0	0	0	0	0	0	0	0	0	0	0	0	0	0	0	0	0	0	0
34.295	-4.415	0	0	0	0	0	0	0	0	0	0	0	0	0	0	0	0	0	0	0	0	0	0	0	0	0	0	0	0	0	0	0	0	0	0	0	0	0	0	0	0	0	0	0	0	0	0	0	0
34.295	-4.325	0	0	0	0	0	0	0	0	0	0	5.240216255	0	0	0	0	0	0	0	0	0	0	0	0	0	0	0	0	0	0	0	0	4.886814117	0	5.948975563	0	0	0	0	0	0	0	7.291568756	5.985616207	0	7.467369556	8.158793449	0	0
34.295	-4.235	0	0	0	0	0	0	0	0	0	0	5.398388386	0	0	0	0	0	0	0	0	3.907478333	0	0	0	0	0	0	0	0	0	0	0	4.092875957	0	6.610874653	0	0	0	0	0	0	0	7.872294426	6.462330341	0	7.972538948	8.710738182	0	0
34.295	-4.145	0	0	0	0	0	0	0	0	0	0	7.785456657	0	0	0	0	0	0	5.598473549	0	5.489736557	0	0	0	0	0	0	0	0	0	0	0	0	0	6.779571533	0	0	0	0	0	0	0	9.207696915	7.55855751	0	7.885449409	8.61558342	0	0
34.295	-4.055	0	0	0	0	0	0	0	0	0	0	9.023324013	0	0	0	0	0	0	6.486014366	0	6.241045475	0	0	0	0	0	0	0	0	0	0	0	0	0	0	0	0	0	0	0	0	0	0	42.47609711	0	0	0	0	0
34.295	-3.965	0	0	0	0	0	0	0	0	0	0	6.431760788	4.084403038	0	0	0	0	0	0	0	0	0	0	0	0	0	0	0	0	0	0	0	4.521058559	0	7.210695744	0	0	0	0	0	0	0	7.484532356	6.144019127	0	7.271602631	7.944899082	0	0
34.295	-3.875	0	0	0	0	0	0	0	0	0	0	4.759819984	0	0	0	0	0	0	0	0	0	0	0	0	0	0	0	0	0	0	0	0	0	4.388980865	6.569544792	0	0	0	0	0	0	0	0	8.41078186	7.425187111	8.160353661	0	0	0
34.295	-3.785	0	0	0	0	0	0	0	0	0	0	3.935829878	0	0	0	0	0	0	0	0	0	0	0	0	0	0	0	0	0	0	0	0	0	4.281057835	6.623237133	0	0	0	0	0	0	0	0	8.080280304	7.112977982	7.817233562	0	0	0
34.295	-3.695	0	0	0	0	0	0	0	0	0	0	4.712834835	0	0	0	0	0	0	0	0	0	0	0	0	0	0	0	0	0	0	0	0	0	4.795272827	6.70516777	0	0	5.090960503	0	0	0	0	0	7.727534771	6.772631645	7.443189621	0	0	0
34.295	-3.605	0	0	0	0	0	0	0	0	0	0	4.88773632	0	0	0	0	0	0	0	0	0	0	0	0	0	0	0	0	0	0	0	0	0	4.650477886	0	0	0	0	0	0	0	0	0	0	0	0	0	0	0
34.295	-3.515	0	0	0	0	0	0	0	0	0	0	5.419388771	0	0	0	0	0	0	0	0	0	0	0	0	0	0	0	0	0	0	0	0	0	4.976530552	6.806097507	0	0	5.167592525	0	0	0	0	0	7.242897511	6.37687397	7.008246899	0	0	0
34.295	-3.425	0	0	0	0	0	0	0	0	0	0	0	0	0	0	0	0	0	2.699396849	0	0	0	0	0	0	0	0	0	0	0	0	0	0	7.109360695	9.955321312	0	0	6.43266964	0	6.948936462	0	0	0	6.514627934	6.67353344	0	0	0	0
34.295	-3.335	0	0	0	0	0	0	0	0	0	0	0	2.113143444	0	0	0	0	0	0	0	0	0	0	0	0	0	0	0	0	0	0	0	0	6.359664917	9.692750931	0	0	6.263008118	0	6.498446941	0	0	0	6.092293739	6.39128685	0	0	0	0
34.295	-3.245	0	0	0	0	0	2.246196747	0	0	0	0	0	0	0	0	0	0	0	0	0	0	0	0	0	0	0	0	0	0	0	0	0	0	6.760754585	10.04181862	0	0	6.4885602	0	6.532902718	0	0	0	0	6.580187321	0	0	0	0
34.295	-3.155	0	0	0	0	0	2.169154167	0	0	0	0	0	0	0	0	0	0	0	0	0	0	0	0	0	0	0	0	0	0	0	0	0	0	6.774907589	9.544728279	0	0	6.16736269	0	6.059551239	0	0	0	0	6.216320992	0	0	0	0
34.295	-3.065	0	0	0	0	0	1.631884933	0	0	0	0	0	0	0	0	0	0	0	0	0	0	0	0	0	0	0	0	0	0	0	0	0	0	5.988834858	9.469102859	0	0	6.118497372	0	0	0	0	0	0	7.040488243	0	0	0	0
34.295	-2.975	0	0	0	0	0	2.030177593	0	0	0	0	0	0	0	0	0	0	0	0	0	0	0	0	0	0	0	0	0	0	0	0	0	0	7.081275463	9.257800102	0	0	5.981963158	0	0	0	0	0	0	6.708673477	0	0	0	0
34.295	-2.885	0	0	0	0	0	0	0	0	0	0	0	0	0	0	0	0	0	0	0	0	0	0	0	0	0	0	0	0	0	0	0	4.359295845	4.746788979	6.890767574	0	0	8.512125969	0	7.540613174	0	0	0	0	0	0	0	0	0
34.295	-2.795	0	0	0	0	0	0	0	0	0	0	0	0	0	0	0	0	0	0	0	0	0	0	0	0	0	0	0	0	0	0	0	3.781061649	4.117156029	6.439414024	0	0	7.954570293	0	6.987442493	0	0	0	0	0	0	0	0	0
34.295	-2.705	0	0	0	0	0	0	0	0	0	0	0	0	0	0	0	0	0	0	0	0	0	0	0	0	0	0	0	0	0	0	0	4.323818684	4.708158016	6.273008347	0	0	7.749010563	0	6.857354641	0	0	0	0	0	0	0	0	0
34.295	-2.615	0	0	0	0	0	0	0	0	0	0	0	0	0	0	0	0	0	0	0	0	0	0	0	0	0	0	0	0	0	0	0	3.871403217	4.215527534	0	0	0	7.429552555	0	6.314381123	0	0	0	0	0	0	0	0	0
34.295	-2.525	0	0	0	0	0	0	0	0	0	0	0	0	0	0	0	0	0	0	0	0	0	0	0	0	0	0	0	0	0	0	0	3.379742146	3.680163622	0	0	0	6.883520603	0	5.908725739	0	0	0	0	0	0	0	0	0
34.295	-2.435	0	0	0	0	0	0	0	0	0	0	0	0	0	0	0	0	0	0	0	0	0	0	0	0	0	0	0	0	0	0	0	4.114508629	2.693518162	0	0	0	7.634959221	0	0	0	0	0	0	0	0	6.391356468	0	0
34.295	-2.345	0	0	0	0	0	0	0	0	0	0	0	0	0	0	0	0	0	0	0	0	0	0	0	0	0	0	0	0	0	0	0	3.760943651	2.46206069	0	0	0	7.542126656	0	0	0	0	0	0	0	0	6.746362686	0	0
34.295	-2.255	0	0	0	0	0	0	0	0	0	0	0	0	0	0	0	0	0	0	0	0	0	0	0	0	0	0	0	0	0	0	0	3.992102385	2.613386631	0	0	0	0	0	0	0	0	0	0	0	0	0	0	0
34.295	-2.165	0	0	0	0	0	0	0	0	0	0	0	0	0	0	0	0	0	0	0	0	0	0	0	0	0	0	0	0	0	0	0	4.26271677	2.790541172	0	0	0	7.800449848	0	0	0	0	0	0	0	0	7.384787083	0	0
34.295	-2.075	0	0	0	0	0	0	0	0	0	0	0	0	0	0	0	0	0	0	0	0	0	0	0	0	0	0	0	0	0	0	0	0	0	0	0	0	7.694964886	0	0	0	0	0	0	0	0	7.74216795	0	0
34.295	-1.985	0	0	0	0	0	0	0	0	0	0	0	0	0	0	0	0	0	0	0	0	0	0	0	0	0	0	0	0	0	0	0	0	0	0	0	0	7.146519661	0	0	0	0	0	0	0	0	7.207125664	0	0
34.295	-1.895	0	0	0	0	0	0	0	0	0	0	0	0	0	0	0	0	0	0	0	0	0	0	0	0	0	0	0	0	0	0	0	6.273396492	1.669068933	0	0	0	0	0	6.93088913	0	0	0	0	0	0	0	0	0
34.295	-1.805	0	0	0	0	0	0	0	0	0	0	0	0	0	0	0	0	0	0	0	0	0	0	0	0	0	0	0	0	0	0	0	6.587202549	1.75255847	0	0	0	0	0	6.499488354	0	0	0	0	0	0	0	0	0
34.295	-1.715	0	0	0	0	0	0	0	0	0	0	0	0	0	0	0	0	0	0	0	0	0	0	0	0	0	0	0	0	0	0	0	7.026990891	1.86956656	0	0	0	0	0	6.600281239	0	0	0	0	0	0	0	0	0
34.295	-1.625	0	0	0	0	0	0	0	0	0	0	0	0	0	0	0	0	0	0	0	0	0	0	0	0	0	0	0	0	0	0	0	7.024600506	1.868930459	0	0	0	0	0	6.132693768	0	0	0	0	0	0	0	0	0
34.295	-1.535	0	0	0	0	0	0	0	0	0	0	0	0	0	0	0	0	0	0	0	0	0	0	0	0	0	0	0	0	0	0	0	6.53585577	1.738897443	0	0	0	0	0	6.158432961	0	0	0	0	0	0	0	0	0
34.295	-1.445	0	0	0	0	0	0	0	0	0	0	0	0	0	0	0	0	0	0	0	0	0	0	0	0	0	0	0	0	0	0	0	4.590684414	1.270484686	5.595863342	0	0	0	0	0	0	0	0	0	0	0	0	0	0
34.295	-1.355	0	0	0	0	0	0	0	0	0	0	0	0	0	0	0	0	0	0	0	0	0	0	0	0	0	0	0	0	0	0	0	0	0	4.817835331	0	0	0	0	0	0	0	0	0	0	0	0	0	0
34.295	-1.265	0	0	0	0	0	0	0	0	0	0	0	0	0	0	0	0	0	0	0	0	0	0	0	0	0	0	0	0	0	0	0	0	0	5.266060352	0	0	0	0	0	0	0	0	0	0	0	0	0	0
34.295	-1.175	0	0	0	0	0	0	0	0	0	0	0	0	0	0	0	0	0	2.430060387	0	0	0	0	0	0	0	0	0	0	0	0	0	0	0	5.102721691	0	0	0	0	0	0	0	0	0	0	0	0	0	0
34.295	-1.085	0	0	0	0	0	0	0	0	0	0	0	0	0	0	0	0	0	0	0	0	0	0	0	0	0	0	0	0	0	0	0	0	0	4.584180832	0	0	0	0	0	0	0	0	0	0	0	0	0	0
34.295	-0.995	0	0	0	0	0	0	0	0	0	0	0	0	0	0	0	0	0	0	0	0	0	0	0	0	0	0	0	0	0	0	0	0	0	4.33806181	0	0	0	0	0	0	0	0	0	0	0	4.472171783	0	0
34.295	-0.905	0	0	0	0	0	0	0	0	0	0	0	0	0	0	0	0	0	0	0	0	0	0	0	0	0	0	0	0	0	0	0	0	0	0	0	0	0	0	0	0	0	0	0	0	0	0	4.651417732	0
34.295	-0.815	0	0	0	0	0	0	0	0	0	0	0	0	0	0	0	0	0	0	0	0	0	0	0	0	0	0	0	0	0	0	0	0	0	0	0	0	0	0	0	0	0	0	0	0	0	0	5.541647911	0
34.295	-0.725	0	0	0	0	0	0	0	0	0	0	0	0	0	0	0	0	0	0	0	0	0	0	0	0	0	0	0	0	0	0	0	0	0	0	0	0	0	0	0	0	0	0	0	0	0	0	5.384902954	0
34.295	-0.635	0	0	0	0	0	0	0	0	0	0	0	0	0	0	0	0	0	0	0	0	0	0	0	0	0	0	0	0	0	0	0	0	0	0	0	0	0	0	0	0	0	0	0	0	0	0	5.071608543	0
34.295	-0.545	0	0	0	0	0	0	0	0	0	0	0	0	0	0	0	0	0	0	0	0	0	0	0	0	0	0	0	0	0	0	0	0	0	0	0	0	0	0	0	0	0	0	0	0	0	0	4.701052666	0
34.295	-0.455	0	0	0	0	0	0	0	0	0	0	0	0	0	0	0	0	0	0	0	0	0	0	0	0	0	0	0	0	0	0	0	0	0	0	0	0	0	0	0	0	0	0	0	0	0	0	4.472931862	0
34.295	-0.275	0	0	0	0	0	0	0	0	0	0	0	0	0	0	0	0	0	0	0	0	0	0	0	0	0	0	0	0	0	0	0	0	0	0	0	0	0	0	0	0	0	0	0	0	0	0	4.161058426	0
34.295	-0.185	0	0	0	0	0	0	0	0	0	0	0	0	0	0	0	0	0	0	0	0	0	0	0	0	0	0	0	0	0	0	0	0	0	0	0	0	0	0	0	0	0	0	0	0	0	0	4.38967371	0
34.295	-0.095	0	0	0	0	0	0	0	0	0	0	0	0	0	0	0	0	0	0	0	0	0	0	0	0	0	0	0	0	0	0	0	0	0	0	0	0	0	0	0	0	0	0	0	0	0	0	4.748868942	0
34.295	-0.005	0	0	0	0	0	0	0	0	0	0	0	0	0	0	0	0	0	0	0	0	0	0	0	0	0	0	0	0	0	0	0	0	0	0	0	0	0	0	0	0	0	0	0	0	0	0	4.677927017	0
34.295	0.085	0	0	0	0	0	0	0	0	0	0	0	0	0	0	0	0	0	0	0	0	0	0	0	0	0	0	0	0	0	0	0	0	0	0	0	0	0	0	0	0	0	0	0	0	0	0	5.193537235	0
34.295	0.175	0	0	0	0	0	0	0	0	0	0	0	0	0	0	0	0	0	0	0	0	0	0	0	0	0	0	0	0	0	0	0	0	0	0	0	0	0	0	0	0	0	0	0	0	0	0	4.621150494	0
34.295	0.265	0	0	0	0	0	0	0	0	0	0	0	0	0	0	0	0	0	0	0	0	0	0	0	0	0	0	0	0	0	0	0	0	0	0	0	0	0	0	0	0	0	0	0	0	0	0	5.085527897	0
34.295	0.355	0	0	0	0	0	0	0	0	0	0	0	0	0	0	0	0	0	0	0	0	0	0	0	0	0	0	0	0	0	0	0	0	0	0	0	0	0	0	0	0	0	0	0	0	0	0	6.807623386	5.268211842
34.295	0.445	0	0	0	0	0	0	0	0	0	0	0	0	0	0	0	0	0	0	0	0	0	0	0	0	0	0	0	0	0	0	0	0	0	0	0	0	0	0	0	0	0	0	0	0	0	4.141474247	5.783533096	4.475699425
34.295	0.535	0	0	0	0	0	0	0	0	0	0	0	0	0	0	0	0	0	0	0	0	0	0	0	0	0	0	0	0	0	0	0	0	0	0	0	0	0	0	0	0	0	0	0	0	0	0	0	11.85396767
34.295	0.625	0	0	0	0	0	0	0	0	0	0	0	0	0	0	0	0	0	0	0	0	0	0	0	0	0	0	0	0	0	0	0	0	0	0	0	0	0	0	0	0	0	0	0	0	0	0	0	16.43559265
34.295	0.715	0	0	0	0	0	0	0	0	0	0	0	0	0	0	0	0	0	0	0	0	0	0	0	0	0	0	0	0	0	0	0	0	0	0	0	0	0	0	0	0	0	0	0	0	0	0	0	21.65604782
34.295	0.805	0	0	0	0	0	0	0	0	0	0	0	0	0	0	0	0	0	0	0	0	0	0	0	0	0	0	0	0	0	0	0	0	0	0	0	0	0	0	0	0	0	0	0	0	0	0	0	25.51138687
34.295	0.895	0	0	0	0	0	0	0	0	0	0	0	0	0	0	0	0	0	0	0	0	0	0	0	0	0	0	0	0	0	0	0	0	0	0	0	0	0	0	0	0	0	0	0	0	0	0	0	27.73979568
34.295	0.985	0	0	0	0	0	0	0	0	0	0	0	0	0	0	0	0	0	0	0	0	0	0	0	0	0	0	0	0	0	0	0	0	0	0	0	0	0	0	0	0	0	0	0	0	0	0	0	27.710186
34.295	1.075	0	0	0	0	0	0	0	0	0	0	0	0	0	0	0	0	0	0	0	0	0	0	0	0	0	0	0	0	0	0	0	0	0	0	0	12.26064873	0	0	0	0	0	0	0	0	0	0	0	21.27116585
34.295	1.165	0	0	0	0	0	0	0	0	0	0	0	0	0	0	0	0	0	0	0	0	0	0	0	0	0	0	0	0	0	0	0	3.341908693	2.060843945	0	0	10.22787476	0	0	0	0	0	0	0	0	0	12.31605244	0	12.31605244
34.295	1.255	0	0	0	0	0	0	0	0	0	0	0	0	0	0	0	0	0	0	0	0	0	0	0	0	0	0	0	0	0	0	0	0	0	0	0	14.88393497	0	0	0	0	0	0	0	0	0	0	0	28.48045349
34.295	1.345	0	0	0	0	0	0	0	0	0	0	0	0	0	0	0	0	0	0	0	0	0	0	0	0	0	0	0	0	0	0	0	4.128073692	2.545645714	0	0	0	0	0	0	0	0	0	0	0	0	0	0	30.54701805
34.295	1.435	0	0	0	0	0	0	0	0	0	0	0	0	0	0	0	0	0	0	0	0	0	0	0	0	0	0	0	0	0	0	0	4.413034916	2.721371651	0	0	0	0	0	0	0	0	0	0	0	0	0	0	23.84221268
34.295	1.525	0	0	0	0	0	0	0	0	0	0	0	0	0	0	0	0	0	0	0	0	0	0	0	0	0	0	0	0	0	0	0	7.160387993	4.415572643	0	0	0	0	0	0	0	0	0	0	0	0	0	15.84203815	15.84203815
34.295	1.615	0	0	0	0	0	0	0	0	0	1.535775185	0	0	0	0	0	0	0	0	0	0	0	0	0	0	0	0	0	0	0	0	0	6.709376335	5.386400223	0	0	0	0	0	0	0	0	0	0	0	0	0	16.04068565	16.04068565
34.295	1.705	0	0	0	0	0	0	0	0	0	1.951169014	0	0	0	0	0	0	0	0	0	0	0	0	0	0	0	0	0	0	0	0	0	7.479248524	6.004466534	0	0	0	0	0	0	0	0	0	14.17747211	0	0	0	0	40.73237991
34.295	1.795	0	0	0	0	0	0	0	0	0	2.09482789	0	0	0	0	0	0	0	0	0	0	0	0	0	0	0	0	0	0	0	0	0	7.875197411	6.322340965	0	0	0	0	0	0	0	0	0	14.09231758	0	0	0	0	36.3898468
34.295	1.885	0	0	0	0	0	0	0	0	0	2.048515081	0	0	0	0	0	0	0	0	0	0	0	0	0	0	0	0	0	0	0	0	0	7.705281258	6.185929775	0	0	0	0	0	0	0	0	0	12.15133953	0	0	0	0	33.47159195
34.295	1.975	0	0	0	0	0	0	0	0	0	2.29890871	0	0	0	0	0	0	0	0	0	0	0	0	0	0	0	0	0	0	0	0	0	7.797206879	6.259728909	0	0	0	0	0	0	0	0	0	0	0	0	0	0	43.61919403
34.295	2.065	0	0	0	0	0	0	0	0	0	1.821516037	0	0	0	0	0	0	0	0	0	0	0	0	0	0	0	0	0	0	0	0	0	6.707169533	5.384628773	0	0	0	0	0	0	0	0	0	0	0	0	0	16.2564373	32.5128746
34.295	2.155	0	0	0	0	0	0	0	0	0	0	0	0	0	0	0	0	0	0	0	0	0	0	0	0	0	0	0	0	0	0	0	6.806853294	4.599224567	0	0	0	0	0	0	0	0	0	0	0	0	0	16.79180527	33.58361053
34.295	2.245	0	0	0	0	0	0	0	0	0	0	0	0	0	0	0	0	0	0	0	0	0	0	0	0	0	0	0	0	0	0	0	5.955377102	4.02390337	0	0	0	0	0	0	0	0	0	13.9963665	0	0	10.20195007	10.20195007	20.40390015
34.295	2.335	0	0	0	0	0	0	0	0	0	0	0	0	0	0	0	0	0	0	0	0	0	0	0	0	0	0	0	0	0	0	0	5.735882759	3.875596523	0	0	0	0	0	0	0	0	0	15.20547867	0	0	9.792825699	9.792825699	19.5856514
34.295	2.425	0	0	0	0	0	0	0	0	0	0	0	0	0	0	0	0	0	0	0	0	0	0	0	0	0	0	0	0	0	0	0	5.455826283	3.686369181	0	0	0	0	0	0	0	0	0	13.67862034	0	0	10.4658289	10.4658289	20.93165779
34.295	2.515	0	0	0	0	0	0	0	0	0	0	0	0	0	0	0	0	0	0	0	0	0	0	0	0	0	0	0	0	0	0	0	4.364536285	2.949010849	0	0	0	0	0	0	0	0	0	0	0	0	17.22691917	17.22691917	17.22691917
34.295	2.605	0	0	0	0	0	0	0	0	0	0	0	0	0	0	0	0	0	0	0	0	0	0	0	0	0	0	0	0	0	0	0	3.806006432	2.647656918	0	0	0	0	0	0	0	0	0	15.45796204	0	0	7.350539684	14.70107937	14.70107937
34.295	2.695	0	0	0	0	0	0	0	0	0	0	0	0	0	0	0	0	0	0	0	0	0	0	0	0	0	0	0	0	0	0	0	3.500888348	2.435400963	0	0	0	0	0	0	0	0	0	15.15275669	0	0	7.357970715	7.357970715	22.07391357
34.295	2.785	0	0	0	0	0	0	0	0	0	0	0	0	0	0	0	0	0	0	0	0	0	0	0	0	0	0	0	0	0	0	0	3.048031092	2.120369673	0	0	0	0	0	0	0	0	0	11.81954098	0	0	7.776390553	7.776390553	15.55278111
34.295	2.875	0	0	0	0	0	0	0	0	0	0	0	0	0	0	0	0	0	0	0	0	0	0	0	0	0	0	0	0	0	0	0	0	0	0	0	0	0	0	0	0	0	0	8.39885807	0	4.735198498	4.735198498	4.735198498	14.20559597
34.295	2.965	0	0	0	0	0	0	0	0	0	0	0	0	0	0	0	0	0	33.10300827	14.38144684	0	0	0	0	0	10.05300331	10.05300331	0	0	0	0	0	0	0	0	0	0	0	0	0	0	0	0	4.48707962	4.211936951	2.105968475	0	6.317905903	0
34.295	3.055	0	0	0	0	0	0	0	0	0	0	0	0	0	0	0	0	0	0	33.11416626	0	0	0	0	0	19.4424057	19.4424057	0	0	0	0	0	0	0	0	0	0	0	0	0	0	0	0	2.940980673	4.754566669	0	0	7.131849289	2.377283335
34.295	3.145	0	0	0	0	0	0	0	0	0	0	0	0	0	0	0	0	30.61437798	0	18.79280472	0	0	0	0	0	26.71533585	0	0	0	0	0	0	0	0	0	0	0	0	0	0	0	0	0	0	6.089568615	0	0	6.089568615	0
34.295	3.235	0	0	0	0	0	0	0	0	0	0	0	0	0	0	0	0	0	0	30.18758011	0	0	0	0	0	22.41153717	22.41153717	0	0	0	0	0	0	0	0	0	0	0	0	0	0	0	0	0	6.867385864	0	0	6.867385864	0
34.295	3.325	0	0	0	0	0	0	0	0	0	0	16.84247398	0	0	0	0	0	0	0	0	0	0	0	0	0	50.69072723	0	0	0	0	0	0	0	0	0	0	0	0	0	0	0	0	0	0	10.18951035	0	0	15.28426647	0
34.295	3.415	0	0	0	0	0	0	0	0	0	0	0	0	0	0	0	0	0	0	0	0	0	0	0	0	63.44821167	0	0	0	0	0	0	0	0	0	0	0	0	0	0	0	0	0	0	10.99100399	0	0	10.99100399	0
34.295	3.505	0	0	0	0	0	0	0	0	0	0	0	0	0	0	0	0	0	0	0	0	0	0	0	0	84.03620911	0	0	0	0	0	0	0	0	0	0	0	0	0	0	0	0	0	0	8.750462532	0	0	8.750462532	0
34.295	3.595	0	0	0	0	0	0	0	0	0	0	0	0	0	0	0	0	0	0	0	0	0	0	0	0	85.65997314	0	0	0	0	0	0	0	0	0	0	0	0	0	0	0	0	0	0	9.379154205	0	0	9.379154205	0
34.295	3.685	0	0	0	0	0	0	0	0	0	0	0	0	0	0	0	0	27.12332535	0	0	0	0	0	0	0	50.24472427	0	0	0	0	0	0	0	0	0	0	0	0	0	0	0	0	0	0	5.323105812	0	0	5.323105812	0
34.295	3.775	0	0	0	0	0	0	0	0	0	0	0	0	0	0	0	0	27.25908279	0	0	0	0	0	0	0	41.81900787	0	0	0	0	0	0	0	0	0	0	0	0	0	0	0	0	0	0	2.583459139	0	0	2.583459139	0
34.295	3.865	0	0	0	0	0	0	0	0	0	0	0	0	0	0	0	0	21.2049942	0	0	0	0	0	0	0	30.96882439	0	0	0	0	0	0	0	0	0	0	0	0	0	0	0	0	0	0	1.679354787	0	0	1.679354787	0
34.295	3.955	0	0	0	0	0	0	0	0	0	0	0	0	0	0	0	0	21.14504051	0	0	0	0	0	0	0	25.91605186	0	0	0	0	0	0	0	0	0	0	0	0	0	0	0	0	0	0	2.664345503	0	0	0	0
34.295	4.045	0	0	0	0	0	0	0	0	0	0	6.566981316	0	0	0	0	0	16.96373177	0	0	0	0	0	0	0	20.09473801	0	0	0	0	0	0	0	0	0	0	0	0	0	0	0	0	0	0	0	0	0	0	0
34.295	4.135	0	0	0	0	0	0	0	0	0	0	4.253936291	0	0	0	0	0	14.59016609	0	0	0	0	0	0	0	12.08793545	0	0	0	0	0	0	0	0	0	0	0	0	0	0	0	0	0	0	0	0	0	0	0
34.295	4.225	0	0	0	0	0	0	0	0	0	0	2.977065086	0	0	0	0	0	15.44284058	0	0	0	0	0	0	2.723950863	8.171852112	0	0	0	0	0	0	0	0	0	0	0	0	0	0	0	0	0	0	0	0	0	0	0
34.295	4.315	0	0	0	0	0	0	0	0	0	0	4.498509884	0	0	0	0	0	16.8705101	0	0	0	0	0	0	2.125390291	8.501561165	0	0	0	0	0	0	0	0	0	0	0	0	0	0	0	0	0	0	0	0	0	0	0
34.295	4.405	0	0	0	0	0	0	0	0	0	0	6.500114918	0	0	0	0	0	16.77159882	0	0	0	0	0	0	2.695327997	6.738319874	0	0	0	0	0	0	0	0	0	0	0	0	0	0	0	0	0	0	0	0	0	0	0
34.295	4.495	0	0	0	0	0	0	0	0	0	0	0	0	0	0	0	0	16.73409081	0	0	0	0	0	0	2.689934969	8.069805145	0	0	0	0	0	0	0	0	0	0	0	0	0	0	0	0	0	0	0	0	0	0	0
34.295	4.585	0	0	0	0	0	0	0	0	0	0	0	0	0	0	0	0	11.66503429	0	0	0	0	0	0	4.359960079	4.359960079	0	0	0	0	0	0	0	0	0	0	0	0	0	0	0	0	0	0	0	0	0	0	0
34.295	4.675	0	0	0	0	0	0	0	0	0	0	0	0	0	0	0	0	0	0	0	0	0	0	0	4.357933521	4.357933521	0	0	0	0	0	0	0	0	0	0	0	0	0	0	0	0	0	0	0	0	0	0	0
34.295	4.765	0	0	0	0	0	0	0	0	0	0	0	0	0	0	0	0	0	0	0	0	0	0	0	3.595266342	3.595266342	0	0	0	0	0	0	0	0	0	0	0	0	0	0	0	0	0	0	0	0	0	0	0
34.295	4.855	0	0	0	0	0	0	0	0	0	0	0	0	0	0	0	0	0	0	0	0	0	0	0	3.443011045	1.721505523	0	0	0	0	0	0	0	0	0	0	0	0	0	0	0	0	0	0	0	0	0	0	0
34.295	4.945	0	0	0	0	0	0	0	0	0	0	0	0	0	0	0	0	0	0	0	0	0	0	0	0	3.689724684	0	0	0	0	0	0	0	0	0	0	0	0	0	0	0	0	0	0	0	0	0	0	0
34.385	-4.775	0	0	0	0	0	0	0	0	0	0	0	0	0	0	0	0	0	0	0	0	0	0	0	0	6.79887867	0	0	0	0	0	0	0	0	0	0	0	0	0	0	0	0	0	0	0	0	0	0	0
34.385	-4.685	0	0	0	0	0	0	0	0	0	0	0	6.32510376	0	0	0	0	0	0	4.355477333	0	0	0	0	0	0	0	0	0	0	0	0	0	6.863014698	0	0	0	0	0	0	0	0	0	0	3.795367956	0	0	0	0
34.385	-4.595	0	0	0	0	0	0	0	0	0	0	0	6.018608093	0	0	0	0	0	0	4.394162655	0	0	0	0	0	0	0	0	0	0	0	0	0	6.209037781	0	0	0	0	0	0	0	0	0	0	2.717916727	0	0	0	0
34.385	-4.505	0	0	0	0	0	0	0	0	0	0	0	6.094962597	0	0	0	0	0	0	3.933217049	0	0	0	0	0	0	0	0	0	0	0	0	0	0	0	0	0	0	0	0	0	0	0	0	0	0	0	0	0
34.385	-4.415	0	0	0	0	0	0	0	0	0	0	0	0	0	0	0	0	0	0	0	0	0	0	0	0.012137313	0.006068657	0	0	0	0	0	0	0	0	0	0	0	0	0	0	0	0	0	0	0	0	0	0	0
34.385	-4.325	0	0	0	0	0	0	0	0	0	0	0	0	0	0	0	0	0	0	0	0	0	0	0	16.770998	0	0	0	0	0	0	0	0	0	0	0	0	0	0	0	0	0	0	5.010179996	7.427597523	0	0	0	0
34.385	-4.235	0	0	0	0	0	0	0	0	0	0	0	0	0	0	0	0	0	0	0	0	0	0	0	4.807319641	0	0	0	0	0	0	0	0	0	0	0	0	0	0	0	0	0	0	0	5.731837273	0	0	0	0
34.385	-4.145	0	0	0	0	0	0	0	0	0	0	0	3.500268936	0	0	0	0	0	0	0	2.594172955	0	0	0	0	0	0	0	0	0	0	0	0	0	0	0	0	0	0	0	0	0	0	0	6.18599081	0	0	0	0
34.385	-4.055	0	0	0	0	0	0	0	0	0	0	0	0	0	0	0	0	0	0	0	0	0	0	0	0	0	0	0	0	0	0	0	0	0	0	0	0	0	0	0	0	0	0	0	4.771597862	0	0	0	0
34.385	-3.965	0	0	0	0	0	0	0	0	0	0	0	0	0	0	0	0	0	0	0	0	0	0	0	0	0	0	0	0	0	0	0	0	0	0	0	0	0	0	0	0	0	0	0	5.518741608	0	0	0	0
34.385	-3.875	0	0	0	0	0	0	0	0	0	0	0	0	0	0	0	0	0	0	0	0	0	0	0	0	0	0	0	0	0	0	0	0	0	0	0	0	0	0	0	0	0	0	0	6.972588539	0	0	0	0
34.385	-3.785	0	0	0	0	0	0	0	0	0	0	0	0	0	0	0	0	0	0	0	0	0	0	0	0	0	0	0	0	0	0	0	0	0	0	0	0	0	0	0	0	0	0	0	9.342430115	0	0	0	0
34.385	-3.695	0	0	0	0	0	0	0	0	0	0	0	0	0	0	0	0	0	0	0	0	0	0	0	0	0	0	0	0	0	0	0	0	0	0	0	0	0	0	0	0	0	0	0	8.55428791	0	0	0	0
34.385	-3.605	0	0	0	0	0	0	0	0	0	0	0	0	0	0	0	0	0	0	0	0	0	0	0	0	0	0	0	0	0	0	0	0	0	0	0	0	0	0	0	0	0	0	0	9.243321419	0	0	0	0
34.385	-3.515	0	0	0	0	0	0	0	0	0	0	0	0	0	0	0	0	0	0	0	0	0	0	0	0	0	0	0	0	0	0	0	0	0	0	0	0	0	0	0	0	0	0	0	7.882400036	0	0	0	0
34.385	-3.425	0	0	0	0	0	0	0	0	0	0	0	0	0	0	0	0	0	0	0	0	0	0	0	0	0	0	0	0	0	0	0	0	0	0	0	0	0	0	0	0	0	0	0	7.807934284	0	0	0	0
34.385	-3.335	0	0	0	0	0	0	0	0	0	0	0	0	0	0	0	0	0	0	0	0	0	0	0	0	0	0	0	0	0	0	0	0	0	0	0	10.27853966	0	0	0	0	0	0	0	0	0	0	0	0
34.385	-3.245	0	0	0	0	0	0	0	0	0	0	0	0	0	0	0	0	0	0	0	0	0	0	0	0	0	0	0	0	0	0	0	0	0	0	0	12.03419971	0	0	0	0	0	0	0	0	0	0	0	0
34.385	-3.155	0	0	0	0	0	0	0	0	0	0	0	0	0	0	0	0	0	0	0	0	0	0	0	0	0	0	0	0	0	0	0	0	0	0	0	14.08423138	0	0	0	0	0	0	0	0	0	0	0	0
34.385	-3.065	0	0	0	0	0	0	0	0	0	0	0	0	0	0	0	0	0	0	0	0	0	0	0	0	0	0	0	0	0	0	0	0	0	0	0	12.83785725	0	0	0	0	0	0	0	0	0	0	0	0
34.385	-2.975	0	0	0	0	0	0	0	0	0	0	0	0	0	0	0	0	0	0	0	0	0	0	0	0	0	0	0	0	0	0	0	0	0	0	0	11.82837391	0	0	0	0	0	0	0	0	0	0	0	0
34.385	-2.885	0	0	0	0	0	0	0	0	0	0	0	0	0	0	0	0	0	0	0	0	0	0	0	0	0	0	0	0	0	0	0	0	0	0	0	0	0	0	0	6.017208099	0	0	6.876809597	0	0	14.25622177	0	0
34.385	-2.795	0	0	0	0	0	0	0	0	0	0	0	0	0	0	0	0	0	0	0	0	0	0	0	0	1.976752639	0	0	0	0	0	0	3.869733334	0	0	0	4.451101303	0	0	0	6.437437534	0	0	7.357071877	0	0	14.84838963	0	0
34.385	-2.705	0	0	0	0	0	0	0	0	0	0	0	0	0	0	0	0	0	0	0	0	0	0	0	0	0	0	0	0	0	0	0	0	0	0	0	4.420870304	0	0	0	6.143400669	0	0	7.021029472	0	0	13.97556305	0	0
34.385	-2.615	0	0	0	0	0	0	0	0	0	0	0	0	0	0	0	0	0	0	0	0	0	0	0	0	0	0	0	0	0	0	0	0	0	6.068458557	0	6.068458557	0	0	0	7.88124752	0	0	9.00714016	0	0	17.65175247	0	0
34.385	-2.525	0	0	0	0	0	0	0	0	0	0	4.583531857	0	0	0	0	0	0	0	0	0	0	0	0	0	3.357103825	0	0	0	0	0	0	5.626398563	0	7.040225506	0	7.040225506	0	0	0	8.929389	0	0	10.20501614	0	0	19.77687454	0	0
34.385	-2.435	0	0	0	0	0	0	0	0	0	0	4.611846447	0	0	0	0	0	0	0	0	0	0	0	0	0	3.368464708	0	0	0	0	0	0	5.572162628	0	6.562083244	0	6.562083244	0	0	0	7.966312408	0	0	9.104356766	0	0	17.40137672	0	0
34.385	-2.345	0	0	0	0	0	0	0	0	0	0	0	0	0	0	0	0	0	0	0	0	0	0	0	0	0	0	0	0	0	0	0	4.53730154	3.870051861	8.668053627	0	0	0	7.775753021	0	0	0	0	13.26441002	12.99450874	0	0	0	0
34.385	-2.255	0	0	0	0	0	0	0	0	0	0	0	0	0	0	0	0	0	0	0	0	0	0	0	0	0	0	0	0	0	0	0	3.54244566	3.021498203	8.069349289	0	0	0	7.238680363	0	0	0	0	11.75103855	11.57322121	0	0	0	0
34.385	-2.165	0	0	0	0	0	0	0	0	0	0	0	0	0	0	0	0	0	0	0	0	0	0	0	0	0	0	0	0	0	0	0	4.314007282	3.679594755	0	0	0	0	0	0	0	0	0	0	0	0	0	0	0
34.385	-2.075	0	0	0	0	0	0	0	0	0	0	0	0	0	0	0	0	0	0	0	0	0	0	0	0	0	0	0	0	0	0	0	4.443775177	3.790279388	0	0	0	0	0	0	0	0	0	0	0	0	0	0	0
34.385	-1.985	0	0	0	0	0	0	0	0	0	0	0	0	0	0	0	0	0	0	0	0	0	0	0	0	0	0	0	0	0	0	0	4.693763733	4.003504753	8.743837357	0	0	0	7.843736172	0	0	0	0	11.11659145	11.15411758	0	0	0	0
34.385	-1.895	0	0	0	0	0	0	0	0	0	0	0	0	0	0	0	0	0	0	0	0	0	0	0	0	3.585583448	0	0	0	0	0	0	0	4.922036171	10.32793903	0	0	0	9.75812149	8.2280159	0	0	0	0	0	0	6.722018242	0	0
34.385	-1.805	0	0	0	0	0	0	0	0	0	0	0	0	0	0	0	0	0	0	0	0	0	0	5.82793808	0	0	0	0	0	0	0	0	0	4.437604904	10.54669857	0	0	0	9.964811325	7.959761143	0	0	0	0	0	0	6.662512779	0	0
34.385	-1.715	0	0	0	0	0	0	0	0	0	0	0	0	0	0	0	0	0	0	0	0	0	0	0	0	0	0	0	0	0	0	0	4.578404903	6.719916821	10.63084507	0	0	0	10.04431629	7.750126839	0	0	0	0	0	0	6.605433941	0	0
34.385	-1.625	0	0	0	0	0	0	0	0	0	0	0	0	0	0	0	0	0	0	0	0	0	0	0	0	0	0	0	0	0	0	0	4.513997078	6.6253829	10.44119453	0	0	0	9.865128517	7.55148983	0	0	0	0	0	0	6.574137211	0	0
34.385	-1.535	0	0	0	0	0	0	0	0	0	0	0	0	0	0	0	0	0	0	0	0	0	0	0	0	0	0	0	0	0	0	0	4.01725769	5.896297932	9.654741287	0	0	0	9.122065544	6.722067833	0	0	0	0	0	0	6.106014729	0	0
34.385	-1.445	0	0	0	0	0	0	0	0	0	0	0	0	0	0	0	0	0	0	0	0	0	0	0	0	0	0	0	0	0	0	0	3.213897467	4.717172623	10.05363274	0	0	0	9.498950005	6.856064796	0	0	0	0	0	0	6.297479153	0	0
34.385	-1.355	0	0	0	0	0	0	0	0	0	0	0	0	0	0	0	0	0	0	0	0	0	0	0	0	0	0	0	0	0	0	0	3.08595562	5.35504055	12.97580814	0	0	0	7.803019047	7.911523819	0	0	0	0	0	0	0	0	0
34.385	-1.265	0	0	0	0	0	0	0	0	0	0	0	0	0	0	0	0	0	0	0	0	0	0	0	0	0	0	0	0	0	0	0	3.456882715	5.998707771	12.14484119	0	0	0	7.303315639	7.344120979	0	0	0	0	0	0	0	0	0
34.385	-1.175	0	0	0	0	0	0	0	0	0	0	0	0	0	0	0	0	0	0	0	0	0	0	0	0	0	0	0	0	0	0	0	3.119338036	5.412969112	11.63742924	0	0	0	6.998182774	7.034033775	0	0	0	0	0	0	0	0	0
34.385	-1.085	0	0	0	0	0	0	0	0	0	0	0	0	0	0	0	0	0	7.994502544	0	0	0	0	0	0	0	0	0	0	0	0	0	0	0	11.0256958	0	0	0	6.630315781	0	0	0	0	0	0	0	0	0	0
34.385	-0.995	0	0	0	0	0	0	0	0	0	0	0	0	0	0	0	0	0	0	0	0	0	0	0	0	0	0	0	0	0	0	0	2.098422289	3.641379595	9.74346447	0	0	0	5.859244823	0	0	0	0	0	0	0	0	0	0
34.385	-0.905	0	0	0	0	0	0	0	0	0	0	0	0	0	0	0	0	0	0	0	0	0	0	0	0	0	0	0	0	0	0	0	0	0	10.32473564	0	0	0	0	0	0	0	5.306685448	0	0	0	0	0	0
34.385	-0.815	0	0	0	0	0	0	0	0	0	0	0	0	0	0	0	0	0	0	0	0	0	0	0	0	0	0	0	0	0	0	0	0	0	10.2481966	0	0	0	0	0	0	0	5.191294193	0	0	0	0	0	0
34.385	-0.725	0	0	0	0	0	0	0	0	0	0	0	0	0	0	0	0	0	0	0	0	0	0	0	0	0	0	0	0	0	0	0	2.639075279	2.448089361	10.12432384	0	0	0	0	0	0	0	5.222017288	0	0	0	0	0	0
34.385	-0.635	0	0	0	0	0	0	0	0	0	0	0	0	0	0	0	0	0	6.088015556	0	0	0	0	0	0	0	0	0	0	0	0	0	0	0	10.03689861	0	0	0	0	0	0	0	5.341875553	0	0	0	0	0	0
34.385	-0.545	0	0	0	0	0	0	0	0	0	0	0	0	0	0	0	3.277114391	0	0	0	0	0	0	0	0	0	0	0	0	0	0	0	3.064363003	0	10.86686611	0	0	0	0	0	0	0	5.970466614	0	0	0	0	0	0
34.385	-0.095	0	0	0	0	0	0	0	0	0	0	0	0	0	0	0	0	0	0	0	0	0	0	0	0	0	0	0	0	0	0	0	0	0	10.12134933	0	0	0	0	0	0	0	5.541479588	0	0	0	0	0	0
34.385	-0.005	0	0	0	0	0	0	0	0	0	0	0	0	0	0	0	0	0	0	0	0	0	0	0	0	0	0	0	0	0	0	0	3.606617928	2.767341852	5.507411003	0	0	0	6.058151722	0	0	0	0	0	0	0	0	0	5.785976887
34.385	0.085	0	0	0	0	0	0	0	0	0	0	0	0	0	0	0	0	0	0	0	0	0	0	0	0	0	0	0	0	0	0	0	3.787340641	2.906009436	5.361903191	0	0	0	5.8980937	0	0	0	0	0	0	0	0	0	5.663395405
34.385	0.175	0	0	0	0	0	0	0	0	0	0	0	0	0	0	0	3.644904613	0	0	0	0	0	0	0	0	0	0	0	0	0	0	0	4.484386444	0	4.817675114	0	0	0	5.299443245	0	0	0	0	0	0	0	0	0	5.156953812
34.385	0.265	0	0	0	0	0	0	0	0	0	0	0	0	0	0	0	3.726311207	0	0	0	0	0	0	0	0	0	0	0	0	0	0	0	4.425141335	0	0	0	0	0	5.845011234	0	0	0	0	0	0	0	0	0	5.712860584
34.385	0.355	0	0	0	0	0	0	0	0	0	0	0	0	0	0	0	3.644830942	0	0	0	0	0	0	0	0	0	0	0	0	0	0	0	4.619186401	0	0	0	0	0	5.314033508	0	0	0	0	0	0	0	0	0	5.28869772
34.385	0.445	0	0	0	0	0	0	0	0	0	0	0	0	0	0	0	0	0	0	0	0	0	0	0	0	0	0	0	0	0	0	0	1.294565678	4.818660736	0	0	0	0	0	4.755137444	0	0	0	0	0	0	0	0	5.663833618
34.385	0.535	0	0	0	0	0	0	0	0	0	0	0	0	0	0	0	0	0	0	0	0	0	0	0	0	0	0	0	0	0	0	0	0	0	4.176072121	0	0	0	0	0	0	0	0	0	0	0	0	0	5.082787037
34.385	0.625	0	0	0	0	0	0	0	0	0	0	0	0	0	0	0	0	0	0	0	0	0	0	0	0	0	0	0	0	0	0	0	0	0	4.253507614	0	0	0	0	0	0	0	0	0	0	0	0	0	5.254969597
34.385	0.715	0	0	0	0	0	0	0	0	0	0	0	0	0	0	0	0	0	0	0	0	0	0	0	0	0	0	0	0	0	0	0	0	0	4.586359024	0	0	0	0	0	0	0	0	0	0	0	0	0	5.808354855
34.385	0.805	0	0	0	0	0	0	0	0	0	0	0	0	0	0	0	0	0	0	0	0	0	0	0	0	0	0	0	0	0	0	0	0	0	3.502182007	0	0	0	0	0	0	0	0	0	0	0	0	0	4.670983315
34.385	0.895	0	0	0	0	0	0	0	0	0	0	0	0	0	0	0	0	0	0	0	0	0	0	0	0	0	0	0	0	0	0	0	0	0	3.393935204	0	0	0	0	0	0	0	0	0	0	0	0	0	4.715604305
34.385	0.985	0	0	0	0	0	0	0	0	0	0	0	0	0	0	0	0	0	0	0	0	0	0	0	0	0	0	0	0	0	0	0	0	0	0	0	0	0	4.01611948	0	0	0	0	0	0	0	0	0	0
34.385	1.345	0	0	0	0	0	0	0	0	0	0	0	0	0	0	0	0	0	0	0	0	0	0	0	0	0	0	0	0	0	0	0	0	0	0	0	0	0	0	0	0	0	0	0	0	0	0	0	0
34.385	1.435	0	0	0	0	0	0	0	0	0	0	0	0	0	0	0	0	0	0	0	0	0	0	0	0	0	0	0	0	0	0	0	0	0	0	0	0	0	0	0	0	0	0	0	0	0	0	0	0
34.385	1.525	0	0	0	0	0	0	0	0	0	0	0	0	0	0	0	0	0	0	0	0	0	0	0	0	0	0	0	0	0	0	0	0	0	0	0	0	0	0	0	0	0	0	0	0	0	0	0	0
34.385	1.615	0	0	0	0	0	0	0	0	0	0	0	0	0	0	0	0	0	0	0	0	0	0	0	0	0	0	0	0	0	0	0	0	0	0	0	0	0	0	0	0	0	0	0	0	0	0	0	0
34.385	1.705	0	0	0	0	0	0	0	0	0	0	0	0	0	0	0	0	0	0	0	0	0	0	0	0	0	0	0	0	0	0	0	0	0	0	0	0	0	0	0	0	0	0	0	0	0	0	0	0
34.385	1.795	0	0	0	0	0	0	0	0	0	0	0	0	0	0	0	0	0	0	0	0	0	0	0	0	0	0	0	0	0	0	0	0	0	0	0	0	0	0	0	0	0	0	0	0	0	0	0	3.095750809
34.385	1.885	0	0	0	0	0	0	0	0	0	0	0	0	0	0	0	0	0	0	0	0	0	0	0	0	0	0	0	0	0	0	0	0	0	0	0	0	0	0	0	0	0	0	0	0	0	0	0	3.531145334
34.385	1.975	0	0	0	0	0	0	0	0	0	0	0	0	0	0	0	0	0	0	0	0	0	0	0	0	0	0	0	0	0	0	0	0	0	0	0	0	0	0	0	0	0	0	0	0	0	0	0	3.854809523
34.385	2.065	0	0	0	0	0	0	0	0	0	0	0	0	0	0	0	0	0	0	0	0	0	0	0	0	0	0	0	0	0	0	0	0	0	0	0	0	0	0	0	0	0	0	0	0	0	0	0	3.891166687
34.385	2.155	0	0	0	0	0	0	0	0	0	0	0	0	0	0	0	0	0	0	0	0	0	0	0	0	0	0	0	0	0	0	0	0	0	0	0	0	0	0	0	0	0	0	0	0	0	0	0	3.979901552
34.385	2.245	0	0	0	0	0	0	0	0	0	0	0	0	0	0	0	0	0	0	0	0	0	0	0	0	0	0	0	0	0	0	0	0	0	0	0	0	0	0	0	0	0	0	0	0	0	0	3.208705425	5.708995819
34.385	2.335	0	0	0	0	0	0	0	0	0	0	0	0	0	0	0	0	0	0	0	0	0	0	0	0	0	0	0	0	0	0	0	0	0	0	0	0	0	0	0	0	0	0	0	0	0	0	3.154745102	5.612988949
34.385	2.425	0	0	0	0	0	0	0	0	0	0	0	0	0	0	0	0	0	0	0	0	0	0	0	0	0	0	0	0	0	0	0	0	0	0	0	0	0	0	0	0	0	0	0	0	0	0	3.765854359	6.700287342
34.385	2.515	0	0	0	0	0	0	0	0	0	0	0	0	0	0	0	0	0	0	0	0	0	0	0	0	0	0	0	0	0	0	0	0	0	0	0	0	0	0	0	0	0	0	0	0	0	0	4.342401981	7.726092815
34.385	2.605	0	0	0	0	0	0	0	0	0	0	0	0	0	0	0	0	0	0	0	0	0	0	0	0	0	0	0	0	0	0	0	0	0	0	0	0	0	0	0	0	0	0	0	0	0	0	4.391527176	7.813497066
34.385	2.695	0	0	0	0	0	0	0	0	0	0	0	0	0	0	0	0	0	0	0	0	0	0	0	0	0	0	0	0	0	0	0	0	0	0	0	0	0	0	0	0	0	0	0	0	0	0	4.08818388	7.273782253
34.385	2.785	0	0	0	0	0	0	0	0	0	0	0	0	0	0	0	0	0	0	0	0	0	0	0	0	0	0	0	0	0	0	0	0	0	0	0	0	0	0	0	0	0	0	0	0	0	0	0	18.35117149
34.385	2.875	0	0	0	0	0	0	0	0	0	0	0	0	0	0	0	0	0	0	0	0	0	0	0	0	0	0	0	0	0	0	0	0	0	0	0	0	0	0	0	0	0	0	0	0	0	0	0	23.96419907
34.385	2.965	0	0	0	0	0	0	0	0	0	0	0	0	0	0	0	0	0	0	0	0	0	0	0	0	0	0	0	0	0	0	0	0	0	0	0	0	0	0	0	0	0	0	0	0	0	0	0	27.68493462
34.385	3.055	0	0	0	0	0	0	0	0	0	0	0	0	0	0	0	0	0	0	0	0	0	0	0	0	0	0	0	0	0	0	0	0	0	0	0	0	0	0	0	0	0	0	0	0	0	0	0	28.28411865
34.385	3.145	0	0	0	0	0	0	0	0	0	0	0	0	0	0	0	0	0	0	0	0	0	0	0	0	0	0	0	0	0	0	0	2.202222824	2.899593353	0	0	0	0	0	0	0	0	0	0	0	0	0	0	31.01408195
34.385	3.235	0	0	0	0	0	0	0	0	0	0	0	0	0	0	0	0	0	0	0	0	0	0	0	0	0	0	0	0	0	0	0	1.267895222	4.615138531	0	0	14.57822037	0	0	0	0	0	0	0	0	0	0	0	25.12341499
34.385	3.325	0	0	0	0	0	0	0	0	0	0	0	0	0	0	0	0	0	0	0	0	0	0	0	0	0	0	0	0	0	0	0	1.227533817	4.468223095	0	0	16.38786507	0	0	0	0	0	0	0	0	0	0	0	23.32520485
34.385	3.415	0	0	0	0	0	0	0	0	0	0	0	0	0	0	0	0	0	0	0	0	0	0	0	0	0	0	0	0	0	0	0	1.354493141	4.930354595	0	0	14.94308472	0	0	0	0	0	0	0	0	0	0	0	27.31303024
34.385	3.505	0	0	0	0	0	0	0	0	0	0	0	0	0	0	0	0	0	0	0	0	0	0	0	0	0	0	0	0	0	0	0	1.493104696	5.434900761	0	0	18.18626595	0	0	0	0	0	0	0	0	0	0	0	28.74890518
34.385	3.595	0	0	0	0	0	0	0	0	0	0	0	0	0	0	0	0	0	0	0	0	0	0	0	0	0	0	0	0	0	0	0	2.506760836	9.124608994	0	0	0	0	0	0	0	0	0	0	0	0	0	0	32.03853607
34.385	3.685	0	0	0	1.659345508	0	0	0	0	0	0	0	0	0	0	0	0	0	0	0	0	0	0	0	0	0	0	0	0	0	0	0	6.698060513	6.127730846	0	0	15.46252632	0	0	0	0	0	0	0	0	0	0	8.558162689	17.11632538
34.385	3.775	0	0	0	2.248321295	0	0	0	0	0	0	0	0	0	0	0	0	0	0	0	0	0	0	0	0	0	0	0	0	0	0	0	8.397953033	7.682879925	0	0	20.13799286	0	0	0	0	0	0	13.17165375	0	0	0	0	30.08623123
34.385	3.865	0	0	0	2.557677031	0	0	0	0	0	0	0	0	0	0	0	0	0	0	0	0	0	0	0	0	0	0	0	0	0	0	0	8.692378998	7.952234745	0	0	17.42879295	0	0	0	0	0	0	14.45354366	0	0	0	0	32.45299149
34.385	3.955	0	0	0	2.504073143	0	0	0	0	0	0	0	0	0	0	0	0	0	0	0	0	0	0	0	0	0	0	0	0	0	0	0	8.469786644	7.748596191	0	0	14.01165962	0	0	0	0	0	0	15.14849377	0	0	0	0	28.96675491
34.385	4.045	0	0	0	2.333533764	0	0	0	0	0	0	0	0	0	0	0	0	0	0	0	0	0	0	0	0	0	0	0	0	0	0	0	7.983170033	7.303414822	0	0	0	0	0	0	0	0	0	17.07377052	0	0	0	0	35.75379944
34.385	4.135	0	0	0	1.722631574	0	0	0	0	0	0	0	0	0	0	0	0	0	0	0	0	0	0	0	0	0	0	0	0	0	0	0	6.46779108	5.917068005	0	0	0	0	0	0	0	0	0	17.47214317	0	0	0	10.33571339	20.67142677
34.385	4.225	0	0	0	0	0	0	0	0	0	0	0	0	0	0	0	0	0	0	0	0	0	0	0	0	0	0	0	0	0	0	0	5.678267956	5.900944233	0	0	0	0	0	0	0	0	0	11.08101559	0	0	0	8.016803741	16.03360748
34.385	4.315	0	0	0	0	0	0	0	0	0	0	0	0	0	0	0	0	0	0	0	0	0	0	0	0	0	0	0	0	0	0	0	5.672719002	5.895178318	0	0	0	0	0	0	0	0	0	9.990718842	0	0	0	8.19396019	16.38792038
34.385	4.405	0	0	0	0	0	0	0	0	0	0	0	0	0	0	0	0	0	0	0	0	0	0	0	0	0	0	0	0	0	0	0	5.27183485	5.478572845	0	0	0	0	0	0	0	0	0	9.073269844	0	0	6.048458099	6.048458099	12.0969162
34.385	4.495	0	0	0	0	0	0	0	0	0	0	0	0	0	0	0	0	0	0	0	0	0	0	0	0	0	0	0	0	0	0	0	4.320806503	4.490249634	0	0	0	0	0	0	0	0	0	12.69180107	0	0	9.573048592	9.573048592	19.14609718
34.385	4.585	0	0	0	0	0	0	0	0	0	0	0	0	0	0	0	0	0	0	0	0	0	0	0	0	0	0	0	0	0	0	0	3.575727701	3.71595192	0	0	0	0	0	0	0	0	0	7.485003948	0	0	9.289892197	9.289892197	18.57978439
34.385	4.675	0	0	0	0	0	0	0	0	0	0	0	0	0	0	0	0	0	0	0	0	0	0	0	0	0	0	0	0	0	0	0	3.131799698	3.37270689	0	0	0	0	0	0	0	0	0	10.61229515	0	0	8.48472023	8.48472023	16.96944046
34.385	4.765	0	0	0	0	0	0	0	0	0	0	0	0	0	0	0	0	0	0	0	0	0	0	0	0	0	0	0	0	0	0	0	6.962414265	0	0	0	0	0	0	0	0	0	0	6.777896404	0	0	6.393898964	6.393898964	12.78779793
34.385	4.855	0	0	0	0	0	0	0	0	0	0	0	0	0	0	0	0	0	0	0	0	0	0	0	0	0	0	0	0	0	0	0	2.46591711	2.655602694	0	0	0	0	0	0	0	0	0	5.058995724	0	0	8.748301506	8.748301506	17.49660301
34.385	4.945	0	0	0	0	0	0	0	0	0	0	0	0	0	0	0	0	0	0	0	0	0	0	0	0	0	0	0	0	0	0	0	0	0	0	0	0	0	0	0	0	0	4.004478931	4.004478931	0	0	7.099602699	7.099602699	14.1992054
34.475	-4.775	0	0	0	0	0	0	0	0	0	0	0	0	0	0	0	0	0	28.86927414	18.52503395	0	0	0	0	5.579734325	11.15946865	5.579734325	0	0	0	0	0	0	0	0	0	0	0	0	0	0	0	0	4.579708576	1.759969831	1.759969831	0	5.279909134	1.759969831
34.475	-4.685	0	0	0	0	0	0	0	0	0	0	0	0	0	0	0	0	0	27.84453773	18.65141106	0	0	0	0	6.768766403	6.768766403	6.768766403	0	0	0	0	0	0	0	0	0	0	0	0	0	0	0	0	3.526875019	1.844799399	1.844799399	0	5.534398079	1.844799399
34.475	-4.595	0	0	0	0	0	0	0	0	0	0	0	0	0	0	0	0	0	0	29.73735619	0	0	0	0	20.58358574	20.58358574	0	0	0	0	0	0	0	0	0	0	0	0	0	0	0	0	0	0	4.58944273	0	0	9.17888546	0
34.475	-4.505	0	0	0	0	0	0	0	0	0	0	0	0	0	0	0	0	0	0	26.78207207	0	0	0	0	0	39.52370453	0	0	0	0	0	0	0	0	0	0	0	0	0	0	0	0	0	0	4.727419376	0	0	7.091129303	0
34.475	-4.415	0	0	0	0	0	0	0	0	0	0	0	0	0	0	0	0	0	0	18.95597649	0	0	0	0	0	40.56351852	0	0	0	0	0	0	0	0	0	0	0	0	0	0	0	0	0	0	4.854093075	0	0	9.70818615	0
34.475	-4.325	0	0	0	0	0	0	0	0	0	0	0	0	0	0	0	0	0	0	0	0	0	0	0	0	55.14469147	0	0	0	0	0	0	0	0	0	0	0	0	0	0	0	0	0	0	4.683867931	0	0	9.367735863	0
34.475	-4.235	0	0	0	0	0	0	0	0	0	0	0	0	0	0	0	0	0	0	0	0	0	0	0	0	68.37537384	0	0	0	0	0	0	0	0	0	0	0	0	0	0	0	0	0	0	16.44514847	0	0	0	0
34.475	-4.145	0	0	0	0	0	0	0	0	0	0	0	0	0	0	0	0	26.32698059	0	0	0	0	0	0	0	57.55285645	0	0	0	0	0	0	0	0	0	0	0	0	0	0	0	0	0	0	8.875106812	0	0	8.875106812	0
34.475	-4.055	0	0	0	0	0	0	0	0	0	0	0	0	0	0	0	0	33.83224869	0	0	0	0	0	0	0	51.33782578	0	0	0	0	0	0	0	0	0	0	0	0	0	0	0	0	0	0	5.572395325	0	0	5.572395325	0
34.475	-3.965	0	0	0	0	0	0	0	0	0	0	0	0	0	0	0	0	29.83364868	0	0	0	0	0	0	0	43.78449631	0	0	0	0	0	0	0	0	0	0	0	0	0	0	0	0	0	0	7.42180109	0	0	0	0
34.475	-3.875	0	0	0	0	0	0	0	0	0	0	0	0	0	0	0	0	28.7013092	0	0	0	0	0	0	0	35.92470169	0	0	0	0	0	0	0	0	0	0	0	0	0	0	0	0	0	0	2.115492582	0	0	2.115492582	0
34.475	-3.785	0	0	0	0	0	0	0	0	0	0	0	0	0	0	0	0	23.35524178	0	0	0	0	0	0	0	32.49982452	0	0	0	0	0	0	0	0	0	0	0	0	0	0	0	0	0	0	5.018773079	0	0	0	0
34.475	-3.695	0	0	0	0	0	0	0	0	0	0	0	0	0	0	0	0	28.30220222	0	0	0	0	0	0	0	38.76697922	0	0	0	0	0	0	0	0	0	0	0	0	0	0	0	0	0	0	5.001059532	0	0	0	0
34.475	-3.605	0	0	0	0	0	0	0	0	0	0	5.037594795	0	0	0	0	0	21.2110939	0	0	0	0	0	0	3.143950224	15.7197504	0	0	0	0	0	0	0	0	0	0	0	0	0	0	0	0	0	0	0	0	0	0	0
34.475	-3.515	0	0	0	0	0	0	0	0	0	0	2.544799089	0	2.544799089	0	0	0	14.68673038	0	0	0	0	0	0	3.187263966	6.374527931	0	0	0	0	0	0	0	0	0	0	0	0	0	0	0	0	0	0	0	0	0	0	0
34.475	-3.425	0	0	0	0	0	0	0	0	0	0	3.3448627	0	3.3448627	0	0	0	10.21759319	0	0	0	0	0	0	2.470333815	4.940667629	0	0	0	0	0	0	0	0	0	0	0	0	0	0	0	0	0	0	0	0	0	0	0
34.475	-3.335	0	0	0	0	0	0	0	0	0	0	0	0	0	0	0	0	14.43821239	0	0	0	0	0	0	4.485591412	5.980788231	0	0	0	0	0	0	0	0	0	0	0	0	0	0	0	0	0	0	0	0	0	0	0
34.475	-3.245	0	0	0	0	0	0	0	0	0	0	0	0	0	0	0	0	15.2702446	0	0	0	0	0	0	3.905565262	5.858347893	0	0	0	0	0	0	0	0	0	0	0	0	0	0	0	0	0	0	0	0	0	0	0
34.475	-3.155	0	0	0	0	0	0	0	0	0	0	0	0	0	0	0	0	7.523710251	0	0	0	0	0	0	4.061048985	2.030524492	0	0	0	0	0	0	0	0	0	0	0	0	0	0	0	0	0	0	0	0	0	0	0
34.475	-3.065	0	0	0	0	0	0	0	0	0	0	0	0	0	0	0	0	0	0	0	0	0	0	0	2.575230598	5.150461197	0	0	0	0	0	0	0	0	0	0	0	0	0	0	0	0	0	0	0	0	0	0	0
34.475	-2.975	0	0	0	0	0	0	0	0	0	0	0	0	0	0	0	0	0	0	0	0	0	0	0	0	4.859330177	0	0	0	0	0	0	0	0	0	0	0	0	0	0	0	0	0	0	0	0	0	0	0
34.475	-2.885	0	0	0	0	0	0	0	0	0	0	0	0	0	0	0	0	0	0	0	0	0	0	0	0	1.860922337	0	0	0	0	0	0	0	0	0	0	0	0	0	0	0	0	0	0	0	0	0	0	0
34.475	-2.795	0	0	0	0	0	0	0	0	0	0	0	0	0	0	0	0	0	0	0	0	0	0	0	0	1.735688686	0	0	0	0	0	0	0	0	0	0	0	0	0	0	0	0	0	0	0	0	0	0	0
34.475	-2.705	0	0	0	0	0	0	0	0	0	0	0	0	0	0	0	0	0	0	0	0	0	0	0	0	3.180109978	0	0	0	0	0	0.933621645	0	0	0	0	0	0	0	0	0	0	0	0	0	0	0	0	0
34.475	-2.615	0	0	0	0	0	0	0	0	0	0	0	4.15222168	0	0	0	0	0	0	2.581284285	0	0	0	0	0	0	0	0	0	0	0	0	0	0	0	0	0	0	0	0	0	0	0	0	0	0	0	0	0
34.475	-2.525	0	0	0	0	0	0	0	0	0	0	0	0	0	0	0	0	0	0	0	0	0	0	0	0	13.57658386	0	0	0	0	0	0	0	0	0	0	0	0	0	0	0	0	0	0	0	0	0	0	0
34.475	-2.435	0	0	0	0	0	0	0	0	0	0	0	5.022004128	0	0	0	0	0	0	3.020865679	0	0	0	0	0	0	0	0	0	0	0	0	0	0	0	0	0	0	0	0	0	0	0	0	0	0	0	0	0
34.475	-2.345	0	0	0	0	0	0	0	0	0	0	0	0	0	0	0	0	0	0	0	0	0	0	0	1.035407186	0	0	0	0	0	0	0	0	0	0	0	0	0	0	0	0	0	0	0	5.874191761	0	0	1.958064079	0
34.475	-2.255	0	0	0	0	0	0	0	0	0	0	0	0	0	0	0	0	0	0	0	0	0	0	0	2.440509319	2.440509319	0	0	0	0	0	0	0	0	0	0	0	0	0	0	0	0	0	0	7.817806721	0	0	0	0
34.475	-2.165	0	0	0	0	0	0	0	0	0	0	0	0	0	0	0	0	0	0	0	0	0	0	0	0	0	0	0	0	0	0	0	0	0	0	0	0	0	0	0	0	0	0	0	5.347934723	0	0	0	0
34.475	-2.075	0	0	0	0	0	0	0	0	0	0	0	0	0	0	0	0	0	0	0	0	0	0	0	0	0	0	0	0	0	0	0	0	0	0	0	0	0	0	0	0	0	0	0	5.33131361	0	0	0	0
34.475	-1.985	0	0	0	0	0	0	0	0	0	0	0	0	0	0	0	0	0	0	0	0	0	0	0	0	0	0	0	0	0	0	0	0	0	0	0	0	0	0	0	0	0	0	0	5.616020679	0	0	0	0
34.475	-1.895	0	0	0	0	0	0	0	0	0	0	0	0	0	0	0	0	0	0	0	0	0	0	0	0	0	0	0	0	0	0	0	0	0	0	0	0	0	0	0	0	0	0	0	6.562726021	0	0	0	0
34.475	-1.805	0	0	0	0	0	0	0	0	0	0	0	0	0	0	0	0	0	0	0	0	0	0	0	0	0	0	0	0	0	0	0	0	0	0	0	0	0	0	0	0	0	0	0	8.793701172	0	0	0	0
34.475	-1.715	0	0	0	0	0	0	0	0	0	0	0	0	0	0	0	0	0	0	0	0	0	0	0	0	0	0	0	0	0	0	0	0	0	0	0	0	0	0	0	0	0	0	0	9.430235863	0	0	0	0
34.475	-1.625	0	0	0	0	0	0	0	0	0	0	0	0	0	0	0	0	0	0	0	0	0	0	0	0	0	0	0	0	0	0	0	0	0	0	0	0	0	0	0	0	0	0	0	9.223428726	0	0	0	0
34.475	-1.535	0	0	0	0	0	0	0	0	0	0	0	0	0	0	0	0	0	0	0	0	0	0	0	0	0	0	0	0	0	0	0	0	0	0	0	0	0	0	0	0	0	0	0	9.226504326	0	0	0	0
34.475	-1.445	0	0	0	0	0	0	0	0	0	0	0	0	0	0	0	0	0	0	0	0	0	0	0	0	0	0	0	0	0	0	0	0	0	0	0	0	0	0	0	0	0	0	0	7.929344177	0	0	0	0
34.475	-1.355	0	0	0	0	0	0	0	0	0	0	0	0	0	0	0	0	0	0	0	0	0	0	0	0	0	0	0	0	0	0	0	0	0	0	0	0	0	0	0	0	0	0	0	6.789793968	0	0	0	0
34.475	-1.265	0	0	0	0	0	0	0	0	0	0	0	0	0	0	0	0	0	0	0	0	0	0	0	0	0	0	0	0	0	0	0	0	0	0	0	8.377347946	0	0	0	0	0	0	0	0	0	0	0	0
34.475	-1.175	0	0	0	0	0	0	0	0	0	0	0	0	0	0	0	0	0	0	0	0	0	0	0	0	0	0	0	0	0	0	0	0	0	0	0	10.81331253	0	0	0	0	0	0	0	0	0	0	0	0
34.475	-1.085	0	0	0	0	0	0	0	0	0	0	0	0	0	0	0	0	0	0	0	0	0	0	0	0	0	0	0	0	0	0	0	0	0	0	0	10.73544693	0	0	0	0	0	0	0	0	0	0	0	0
34.475	-0.995	0	0	0	0	0	0	0	0	0	0	0	0	0	0	0	0	0	0	0	0	0	0	0	0	0	0	0	0	0	0	0	0	0	0	0	10.58278656	0	0	0	0	0	0	0	0	0	0	0	0
34.475	-0.905	0	0	0	0	0	0	0	0	0	0	0	0	0	0	0	0	0	0	0	0	0	0	0	0	0	0	0	0	0	0	0	0	0	0	0	11.25447845	0	0	0	0	0	0	0	0	0	0	0	0
34.475	-0.815	0	0	0	0	0	0	0	0	0	0	0	0	0	0	0	0	0	0	0	0	0	0	0	0	0	0	0	0	0	0	0	0	0	0	0	0	0	0	0	5.152368546	0	0	5.888421535	0	0	11.6119051	0	0
34.475	-0.725	0	0	0	0	0	0	0	0	0	0	0	0	0	0	0	0	0	0	0	0	0	0	0	0	0	0	0	0	0	0	0	0	0	0	0	0	0	0	0	4.893168926	0	0	5.592193604	0	0	10.72501183	0	0
34.475	-0.635	0	0	0	0	0	0	0	0	0	0	0	0	0	0	0	0	0	0	0	0	0	0	0	0	0	0	0	0	0	0	0	0	0	0	0	4.245290756	0	0	0	5.798895836	0	0	6.627309799	0	0	12.7683754	0	0
34.475	-0.545	0	0	0	0	0	0	0	0	0	0	0	0	0	0	0	0	0	0	0	0	0	0	0	0	0	0	0	0	0	0	0	0	0	5.869694233	0	5.869694233	0	0	0	7.501227379	0	0	8.572832108	0	0	16.36392212	0	0
34.475	-0.365	0	0	0	0	0	0	0	0	0	0	0	0	0	0	0	0	0	0	0	0	0	0	0	0	3.697784901	0	0	0	0	0	0	6.850812912	0	6.92775774	0	6.92775774	0	0	0	8.614470482	0	0	9.84510994	0	0	18.68818855	0	0
34.475	-0.185	0	0	0	0	0	0	0	0	0	0	3.662108898	0	0	0	0	0	0	0	0	0	0	0	0	0	3.591862202	0	0	0	0	0	0	6.18303442	0	6.715199471	0	6.715199471	0	0	0	8.007752419	0	0	9.151717186	0	0	17.22965622	0	0
34.475	-0.095	0	0	0	0	0	0	0	0	0	0	0	0	0	0	0	0	0	0	0	0	0	0	0	0	0	0	0	0	0	0	0	3.79119873	3.233669758	8.988868713	0	0	0	8.06354332	0	0	0	0	13.59708977	13.14826584	0	0	0	0
34.475	-0.005	0	0	0	0	0	0	0	0	0	0	0	0	0	0	0	0	0	0	0	0	0	0	0	0	0	0	0	0	0	0	0	3.685598612	3.143599033	8.389878273	0	0	0	7.526214123	0	0	0	0	12.03346348	11.74390602	0	0	0	0
34.475	0.085	0	0	0	0	0	0	0	0	0	0	0	0	0	0	0	0	0	0	0	0	0	0	0	0	0	0	0	0	0	0	0	4.182874203	3.567745686	8.207930565	0	0	0	7.362996578	0	0	0	0	11.20380974	10.93146992	0	0	0	0
34.475	0.175	0	0	0	0	0	0	0	0	0	0	0	0	0	0	0	0	0	0	0	0	0	0	0	0	0	0	0	0	0	0	0	4.387418747	3.742210388	8.428055763	0	0	0	7.560461521	0	0	0	0	11.23163414	11.05482578	0	0	0	0
34.475	0.265	0	0	0	0	0	0	0	0	0	0	0	0	0	0	0	0	0	0	0	0	0	0	0	0	0	0	0	0	0	0	0	4.898621082	4.178235531	8.354297638	0	0	0	7.494296074	0	0	0	0	10.30864143	10.28898811	0	0	0	0
34.475	0.355	0	0	0	0	0	0	0	0	0	0	0	0	0	0	0	0	0	0	0	0	0	0	0	0	3.931097269	0	0	0	0	0	0	0	5.40047121	10.19060802	0	0	0	9.628367424	7.955242634	0	0	0	0	0	0	6.476944923	0	0
34.475	0.445	0	0	0	0	0	0	0	0	0	0	0	0	0	0	0	0	0	0	0	0	0	0	0	0	3.89659667	0	0	0	0	0	0	0	5.648243427	10.55003452	0	0	0	9.967964172	7.975233555	0	0	0	0	0	0	6.615534782	0	0
34.475	0.535	0	0	0	0	0	0	0	0	0	0	0	0	0	0	0	0	0	0	0	0	0	0	0	0	0	0	0	0	0	0	0	4.003984451	5.876815796	10.77727318	0	0	0	10.18266487	7.926377296	0	0	0	0	0	0	6.735476017	0	0
34.475	0.625	0	0	0	0	0	0	0	0	0	0	0	0	0	0	0	0	0	0	0	0	0	0	0	0	0	0	0	0	0	0	0	4.529415607	6.648013592	10.71124554	0	0	0	10.12027931	7.783479214	0	0	0	0	0	0	6.83113718	0	0
34.475	0.715	0	0	0	0	0	0	0	0	0	0	0	0	0	0	0	0	0	0	0	0	0	0	0	0	0	0	0	0	0	0	0	3.240012169	4.755501747	9.669455528	0	0	0	9.135968208	6.673961163	0	0	0	0	0	0	6.077884674	0	0
34.475	0.805	0	0	0	0	0	0	0	0	0	0	0	0	0	0	0	0	0	0	0	0	0	0	5.829620361	0	0	0	0	0	0	0	0	0	4.989043713	10.22254944	0	0	0	9.658546448	6.929429531	0	0	0	0	0	0	6.475584507	0	0
34.475	0.895	0	0	0	0	0	0	0	0	0	0	0	0	0	0	0	0	0	0	0	0	0	0	0	0	0	0	0	0	0	0	0	2.99243474	5.192754269	11.80121136	0	0	0	7.096673965	7.271828175	0	0	0	0	0	0	0	0	0
34.475	0.985	0	0	0	0	0	0	0	0	0	0	0	0	0	0	0	0	0	0	0	0	0	0	3.989356279	0	0	0	0	0	0	0	0	0	6.679234505	12.63823986	0	0	0	7.600021839	7.734288692	0	0	0	0	0	0	0	0	0
34.475	1.075	0	0	0	0	0	0	0	0	0	0	0	0	0	0	0	0	0	0	0	0	0	0	0	0	0	0	0	0	0	0	0	2.976837158	5.165688038	12.12837219	0	0	0	7.293411732	7.474592209	0	0	0	0	0	0	0	0	0
34.475	1.165	0	0	0	0	0	0	0	0	0	0	0	0	0	0	0	0	0	7.973960876	0	0	0	0	0	0	0	0	0	0	0	0	0	0	0	10.63478088	0	0	0	6.3952384	6.30564642	0	0	0	0	0	0	0	0	0
34.475	1.255	0	0	0	0	0	0	0	0	0	0	0	0	0	0	0	0	0	0	0	0	0	0	0	0	0	0	0	0	0	0	0	2.246204376	3.897825241	11.00111675	0	0	0	0	0	0	0	0	0	0	0	6.672162533	0	0
34.475	1.345	0	0	0	0	0	0	0	0	0	0	0	0	0	0	0	0	0	0	0	0	0	0	0	0	0	0	0	0	0	0	0	2.633167505	2.44260931	11.05251789	0	0	0	0	0	0	0	5.784537315	0	0	0	0	0	0
34.475	1.435	0	0	0	0	0	0	0	0	0	0	0	0	0	0	0	0	0	0	0	0	0	0	0	0	0	0	0	0	0	0	0	0	0	10.24066639	0	0	0	0	0	0	0	5.22436142	0	0	0	0	0	0
34.475	1.525	0	0	0	0	0	0	0	0	0	0	0	0	0	0	0	0	0	4.270332336	0	0	0	0	0	0	0	0	0	0	0	0	0	0	0	9.722762108	0	0	0	0	0	0	0	5.046593666	0	0	0	0	0	0
34.475	1.615	0	0	0	0	0	0	0	0	0	0	0	0	0	0	0	0	0	4.948978424	0	0	0	0	0	0	0	0	0	0	0	0	0	0	0	9.325919151	0	0	0	0	0	0	0	4.901539326	0	0	0	0	0	0
34.475	1.705	0	0	0	0	0	0	0	0	0	0	0	0	0	0	0	0	0	5.586194992	0	0	0	0	0	0	0	0	0	0	0	0	0	0	0	9.917040825	0	0	0	0	0	0	0	5.385541439	0	0	0	0	0	0
34.475	1.795	0	0	0	0	0	0	0	0	0	0	0	0	0	0	0	0	0	0	0	0	0	0	0	0	0	0	0	0	0	0	0	0	0	10.18615055	0	0	0	0	0	0	0	5.578143597	0	0	0	0	0	0
34.475	1.885	0	0	0	0	0	0	0	0	0	0	0	0	0	0	0	0	0	0	0	0	0	0	0	0	0	0	0	0	0	0	0	3.237299919	2.483965874	5.552324295	0	0	0	6.107556343	0	0	0	0	0	0	0	0	0	5.874094486
34.475	1.975	0	0	0	0	0	0	0	0	0	0	0	0	0	0	0	0	0	0	0	0	0	0	0	0	0	0	0	0	0	0	0	3.50837183	2.691957951	5.666564941	0	0	0	6.233221531	0	0	0	0	0	0	0	0	0	6.081598759
34.475	2.065	0	0	0	0	0	0	0	0	0	0	0	0	0	0	0	3.777166128	0	0	0	0	0	0	0	0	0	0	0	0	0	0	0	3.513062954	0	4.9083004	0	0	0	5.399130821	0	0	0	0	0	0	0	0	0	5.299359322
34.475	2.155	0	0	0	0	0	0	0	0	0	0	0	0	0	0	0	3.721632481	0	0	0	0	0	0	0	0	0	0	0	0	0	0	0	3.9885571	0	0	0	0	0	5.969347954	0	0	0	0	0	0	0	0	0	5.833397388
34.475	2.245	0	0	0	0	0	0	0	0	0	0	0	0	0	0	0	3.480572701	0	0	0	0	0	0	0	0	0	0	0	0	0	0	0	3.683913231	0	0	0	0	0	5.407242775	0	0	0	0	0	0	0	0	0	5.398550034
34.475	2.335	0	0	0	0	0	0	0	0	0	0	0	0	0	0	0	0	0	0	0	0	0	0	0	0	0	0	0	0	0	0	0	1.512124658	5.628463745	0	0	0	0	0	5.103890896	0	0	0	0	0	0	0	0	5.872602463
34.475	2.425	0	0	0	0	0	0	0	0	0	0	0	0	0	0	0	0	0	0	0	0	0	0	0	0	0	0	0	0	0	0	0	1.186587214	4.416740894	4.204807281	0	0	0	0	0	0	0	0	0	0	0	0	0	4.981731892
34.475	2.515	0	0	0	0	0	0	0	0	0	0	0	0	0	0	0	0	0	0	0	0	0	0	0	0	0	0	0	0	0	0	0	0	0	4.05175209	0	0	0	0	0	0	0	0	0	0	0	0	0	5.063594341
34.475	2.605	0	0	0	0	0	0	0	0	0	0	0	0	0	0	0	0	0	0	0	0	0	0	0	0	0	0	0	0	0	0	0	0	0	4.460174561	0	0	0	0	0	0	0	0	0	0	0	0	0	5.647311687
34.475	2.695	0	0	0	0	0	0	0	0	0	0	0	0	0	0	0	0	0	0	0	0	0	0	0	0	0	0	0	0	0	0	0	0	0	0	0	0	0	0	0	0	0	0	0	0	0	0	0	4.718167305
34.475	2.785	0	0	0	0	0	0	0	0	0	0	0	0	0	0	0	0	0	0	0	0	0	0	0	0	0	0	0	0	0	0	0	0	0	3.160097837	0	0	0	0	0	0	0	0	0	0	0	0	0	4.347548008
34.475	2.875	0	0	0	0	0	0	0	0	0	0	0	0	0	0	0	0	0	0	0	0	0	0	0	0	0	0	0	0	0	0	0	0	0	0	0	0	0	4.100001812	0	0	0	0	0	0	0	0	0	0
34.475	2.965	0	0	0	0	0	0	0	0	0	0	0	0	0	0	0	0	0	0	0	0	0	0	0	0	0	0	0	0	0	0	0	0	0	0	0	0	0	0	0	0	0	0	0	0	0	0	0	0
34.475	3.055	0	0	0	0	0	0	0	0	0	0	0	0	0	0	0	0	0	0	0	0	0	0	0	0	0	0	0	0	0	0	0	0	0	0	0	0	0	0	0	0	0	0	0	0	0	0	0	0
34.475	3.145	0	0	0	0	0	0	0	0	0	0	0	0	0	0	0	0	0	0	0	0	0	0	0	0	0	0	0	0	0	0	0	0	0	0	0	0	0	0	0	0	0	0	0	0	0	0	0	0
34.475	3.235	0	0	0	0	0	0	0	0	0	0	0	0	0	0	0	0	0	0	0	0	0	0	0	0	0	0	0	0	0	0	0	0	0	0	0	0	0	0	0	0	0	0	0	0	0	0	0	0
34.475	3.325	0	0	0	0	0	0	0	0	0	0	0	0	0	0	0	0	0	0	0	0	0	0	0	0	0	0	0	0	0	0	0	0	0	0	0	0	0	0	0	0	0	0	0	0	0	0	0	0
34.475	3.415	0	0	0	0	0	0	0	0	0	0	0	0	0	0	0	0	0	0	0	0	0	0	0	0	0	0	0	0	0	0	0	0	0	0	0	0	0	0	0	0	0	0	0	0	0	0	0	3.435873508
34.475	3.505	0	0	0	0	0	0	0	0	0	0	0	0	0	0	0	0	0	0	0	0	0	0	0	0	0	0	0	0	0	0	0	0	0	0	0	0	0	0	0	0	0	0	0	0	0	0	0	3.567898989
34.475	3.595	0	0	0	0	0	0	0	0	0	0	0	0	0	0	0	0	0	0	0	0	0	0	0	0	0	0	0	0	0	0	0	0	0	0	0	0	0	0	0	0	0	0	0	0	0	0	0	4.229638577
34.475	3.685	0	0	0	0	0	0	0	0	0	0	0	0	0	0	0	0	0	0	0	0	0	0	0	0	0	0	0	0	0	0	0	0	0	0	0	0	0	0	0	0	0	0	0	0	0	0	0	3.868180037
34.475	3.775	0	0	0	0	0	0	0	0	0	0	0	0	0	0	0	0	0	0	0	0	0	0	0	0	0	0	0	0	0	0	0	0	0	0	0	0	0	0	0	0	0	0	0	0	0	0	0	4.002135754
34.475	3.865	0	0	0	0	0	0	0	0	0	0	0	0	0	0	0	0	0	0	0	0	0	0	0	0	0	0	0	0	0	0	0	0	0	0	0	0	0	0	0	0	0	0	0	0	0	0	0	5.576521873
34.475	3.955	0	0	0	0	0	0	0	0	0	0	0	0	0	0	0	0	0	0	0	0	0	0	0	0	0	0	0	0	0	0	0	0	0	0	0	0	0	0	0	0	0	0	0	0	0	0	3.085691929	5.490127563
34.475	4.045	0	0	0	0	0	0	0	0	0	0	0	0	0	0	0	0	0	0	0	0	0	0	0	0	0	0	0	0	0	0	0	0	0	0	0	0	0	0	0	0	0	0	0	0	0	0	3.239933968	5.764558315
34.475	4.135	0	0	0	0	0	0	0	0	0	0	0	0	0	0	0	0	0	0	0	0	0	0	0	0	0	0	0	0	0	0	0	0	0	0	0	0	0	0	0	0	0	0	0	0	0	0	3.955553532	7.03780365
34.475	4.225	0	0	0	0	0	0	0	0	0	0	0	0	0	0	0	0	0	0	0	0	0	0	0	0	0	0	0	0	0	0	0	0	0	0	0	0	0	0	0	0	0	0	0	0	0	0	3.892525434	6.925662994
34.475	4.315	0	0	0	0	0	0	0	0	0	0	0	0	0	0	0	0	0	0	0	0	0	0	0	0	0	0	0	0	0	0	0	0	0	0	0	0	0	0	0	0	0	0	0	0	0	0	3.954144239	7.03529644
34.475	4.405	0	0	0	0	0	0	0	0	0	0	0	0	0	0	0	0	0	0	0	0	0	0	0	0	0	0	0	0	0	0	0	0	0	0	0	0	0	0	0	0	0	0	0	0	0	0	0	15.48691177
34.475	4.495	0	0	0	0	0	0	0	0	0	0	0	0	0	0	0	0	0	0	0	0	0	0	0	0	0	0	0	0	0	0	0	0	0	0	0	0	0	0	0	0	0	0	0	0	0	0	0	21.94419479
34.475	4.585	0	0	0	0	0	0	0	0	0	0	0	0	0	0	0	0	0	0	0	0	0	0	0	0	0	0	0	0	0	0	0	0	0	0	0	0	0	0	0	0	0	0	0	0	0	0	0	28.11456299
34.475	4.675	0	0	0	0	0	0	0	0	0	0	0	0	0	0	0	0	0	0	0	0	0	0	0	0	0	0	0	0	0	0	0	0	0	0	0	0	0	0	0	0	0	0	0	0	0	0	0	28.53095627
34.475	4.765	0	0	0	0	0	0	0	0	0	0	0	0	0	0	0	0	0	0	0	0	0	0	0	0	0	0	0	0	0	0	0	2.16025877	2.844340801	0	0	0	0	0	0	0	0	0	0	0	0	0	0	31.79593277
34.475	4.855	0	0	0	0	0	0	0	0	0	0	0	0	0	0	0	0	0	0	0	0	0	0	0	0	0	0	0	0	0	0	0	1.171031117	4.262553215	0	0	7.331307888	0	0	0	0	0	0	0	0	0	0	0	26.01088333
34.475	4.945	0	0	0	0	0	0	0	0	0	0	0	0	0	0	0	0	0	0	0	0	0	0	0	0	0	0	0	0	0	0	0	1.206186771	4.390519619	0	0	0	0	0	0	0	0	0	0	0	0	20.82185936	0	20.82185936
34.565	-4.775	0	0	0	0	0	0	0	0	0	0	0	0	0	0	0	0	0	0	0	0	0	0	0	0	0	0	0	0	0	0	0	1.237955928	4.506159782	0	0	17.39354897	0	0	0	0	0	0	0	0	0	0	0	27.85421371
34.565	-4.685	0	0	0	0	0	0	0	0	0	0	0	0	0	0	0	0	0	0	0	0	0	0	0	0	0	0	0	0	0	0	0	1.533307314	5.58123827	0	0	16.08005142	0	0	0	0	0	0	0	0	0	0	0	29.54730797
34.565	-4.595	0	0	0	0	0	0	0	0	0	0	0	0	0	0	0	0	0	0	0	0	0	0	0	0	0	0	0	0	0	0	0	2.608165264	9.493721008	0	0	15.02550697	0	0	0	0	0	0	0	0	0	0	0	29.06221771
34.565	-4.505	0	0	0	1.541854262	0	0	0	0	0	0	0	0	0	0	0	0	0	0	0	0	0	0	0	0	0	0	0	0	0	0	0	6.680990219	6.112113476	0	0	16.19887352	0	0	0	0	0	0	0	0	0	0	12.62965107	25.25930214
34.565	-4.415	0	0	0	2.325883627	0	0	0	0	0	0	0	0	0	0	0	0	0	0	0	0	0	0	0	0	0	0	0	0	0	0	0	8.008875847	7.326931477	0	0	14.89828587	0	0	0	0	0	0	13.15749931	0	0	0	10.18412685	20.36825371
34.565	-4.325	0	0	0	2.340441704	0	0	0	0	0	0	0	0	0	0	0	0	0	0	0	0	0	0	0	0	0	0	0	0	0	0	0	7.952111244	7.275000095	0	0	15.06158352	0	0	0	0	0	0	13.17626095	0	0	0	11.25782013	22.51564026
34.565	-4.235	0	0	0	2.285814762	0	0	0	0	0	0	0	0	0	0	0	0	0	0	0	0	0	0	0	0	0	0	0	0	0	0	0	7.987799168	7.307649612	0	0	16.93578339	0	0	0	0	0	0	16.68321228	0	0	0	12.07914257	24.15828514
34.565	-4.145	0	0	0	2.185192585	0	0	0	0	0	0	0	0	0	0	0	0	0	0	0	0	0	0	0	0	0	0	0	0	0	0	0	7.931945801	7.256552219	0	0	8.447239876	0	0	0	0	0	0	13.26166248	0	0	0	7.82643795	15.6528759
34.565	-4.055	0	0	0	1.74520123	0	0	0	0	0	0	0	0	0	0	0	0	0	0	0	0	0	0	0	0	0	0	0	0	0	0	0	6.898057461	6.310697079	0	0	0	0	0	0	0	0	0	11.19999886	0	0	0	7.889881134	15.77976227
34.565	-3.965	0	0	0	0	0	0	0	0	0	0	0	0	0	0	0	0	0	0	0	0	0	0	0	0	0	0	0	0	0	0	0	5.744581223	5.96985817	0	0	0	0	0	0	0	0	0	8.591901779	0	0	0	8.358165741	16.71633148
34.565	-3.875	0	0	0	0	0	0	0	0	0	0	0	0	0	0	0	0	0	0	0	0	0	0	0	0	0	0	0	0	0	0	0	5.555553913	5.773418427	0	0	0	0	0	0	0	0	0	0	0	0	0	9.090417862	18.18083572
34.565	-3.785	0	0	0	0	0	0	0	0	0	0	0	0	0	0	0	0	0	0	0	0	0	0	0	0	0	0	0	0	0	0	0	4.624806404	4.806171417	0	0	0	0	0	0	0	0	0	0	0	0	0	7.756013393	15.51202679
34.565	-3.695	0	0	0	0	0	0	0	0	0	0	0	0	0	0	0	0	0	0	0	0	0	0	0	0	0	0	0	0	0	0	0	4.340289593	4.510496616	0	0	0	0	0	0	0	0	0	0	0	0	0	8.432261467	16.86452293
34.565	-3.605	0	0	0	0	0	0	0	0	0	0	0	0	0	0	0	0	0	0	0	0	0	0	0	0	0	0	0	0	0	0	0	3.702684164	3.847887039	0	0	0	0	0	0	0	0	0	0	0	0	7.116880894	7.116880894	14.23376179
34.565	-3.515	0	0	0	0	0	0	0	0	0	0	0	0	0	0	0	0	0	0	0	0	0	0	0	0	0	0	0	0	0	0	0	3.351848841	3.609683275	0	0	0	0	0	0	0	0	0	0	0	0	6.890114784	6.890114784	13.78022957
34.565	-3.425	0	0	0	0	0	0	0	0	0	0	0	0	0	0	0	0	0	0	0	0	0	0	0	0	0	0	0	0	0	0	0	2.82094121	3.037936211	0	0	0	0	0	0	0	0	0	0	0	0	6.393912792	6.393912792	12.78782558
34.565	-3.335	0	0	0	0	0	0	0	0	0	0	0	0	0	0	0	0	0	0	0	0	0	0	0	0	0	0	0	0	0	0	0	2.440597773	2.628335953	0	0	0	0	0	0	0	0	0	0	0	0	8.103104591	8.103104591	16.20620918
34.565	-3.245	0	0	0	0	0	0	0	0	0	0	0	0	0	0	0	0	0	0	0	0	0	0	0	0	0	0	0	0	0	0	0	0	0	0	0	0	0	0	0	0	0	9.741037369	0	0	0	8.590900421	8.590900421	17.18180084
34.565	-3.155	0	0	0	0	0	0	0	0	0	0	0	0	0	0	0	18.98188591	0	18.98188591	18.06889915	9.034449577	0	0	0	8.333938599	8.333938599	0	0	0	0	0	0	0	0	0	0	0	0	0	0	0	0	0	4.340973377	3.11546731	1.557733655	0	3.11546731	1.557733655
34.565	-3.065	0	0	0	0	0	0	0	0	0	0	0	0	0	0	0	18.90371132	0	18.90371132	20.95308495	0	0	0	0	5.56620121	5.56620121	5.56620121	0	0	0	0	0	0	0	0	0	0	0	0	0	0	0	0	4.779699326	3.646546841	1.82327342	0	1.82327342	1.82327342
34.565	-2.975	0	0	0	0	0	0	0	0	0	0	0	0	0	0	0	18.27747154	0	18.27747154	17.82745171	0	0	0	0	0	12.78493786	6.392468929	0	0	0	0	0	0	0	0	0	0	0	0	0	0	0	0	0	4.950938225	2.475469112	0	2.475469112	2.475469112
34.565	-2.885	0	0	0	0	0	0	0	0	0	0	0	0	0	0	0	0	0	0	28.75377655	0	0	0	0	15.135499	30.270998	0	0	0	0	0	0	0	0	0	0	0	0	0	0	0	0	0	0	7.283148289	3.641574144	0	3.641574144	0
34.565	-2.795	0	0	0	0	0	0	0	0	0	0	0	0	0	0	0	0	0	0	22.40604401	0	0	0	0	0	43.73787308	0	0	0	0	0	0	0	0	0	0	0	0	0	0	0	0	0	0	4.614761829	0	0	9.229523659	0
34.565	-2.705	0	0	0	0	0	0	0	0	0	0	0	0	0	0	0	0	14.31847763	0	0	0	0	0	0	0	43.10178757	0	0	0	0	0	0	0	0	0	0	0	0	0	0	0	0	0	0	4.027308464	0	0	8.054616928	0
34.565	-2.615	0	0	0	0	0	0	0	0	0	0	0	0	0	0	0	0	24.58244705	0	0	0	0	0	0	9.232527733	36.93011093	0	0	0	0	0	0	0	0	0	0	0	0	0	0	0	0	0	0	5.878236771	0	0	5.878236771	0
34.565	-2.525	0	0	0	0	0	0	0	0	0	0	0	0	0	0	0	0	25.56048203	0	0	0	0	0	0	10.64882946	42.59531784	0	0	0	0	0	0	0	0	0	0	0	0	0	0	0	0	0	0	14.228302	0	0	0	0
34.565	-2.435	0	0	0	0	0	0	0	0	0	0	0	0	0	0	0	0	28.9283371	0	0	0	0	0	0	15.01934624	45.05804062	0	0	0	0	0	0	0	0	0	0	0	0	0	0	0	0	0	0	6.645568848	0	0	6.645568848	0
34.565	-2.345	0	0	0	0	0	0	0	0	0	0	0	0	0	0	0	0	27.23046112	0	0	0	0	0	0	0	45.77653122	0	0	0	0	0	0	0	0	0	0	0	0	0	0	0	0	0	0	5.818603992	0	0	0	0
34.565	-2.255	0	0	0	0	0	0	0	0	0	0	0	0	0	0	0	0	29.39899445	0	0	0	0	0	0	8.405081749	33.620327	0	0	0	0	0	0	0	0	0	0	0	0	0	0	0	0	0	0	3.039892673	0	0	0	0
34.565	-2.165	0	0	0	0	0	0	0	0	0	0	0	0	0	0	0	0	0	0	0	0	0	0	0	9.925897598	49.6294899	0	0	0	0	0	0	0	0	0	0	0	0	0	0	0	0	0	0	0	0	0	1.87638545	0
34.565	-2.075	0	0	0	0	0	0	0	0	0	0	20.14972687	0	0	0	0	0	0	0	0	0	0	0	0	6.430502415	32.1525116	0	0	0	0	0	0	0	0	0	0	0	0	0	0	0	0	0	0	0	0	0	4.421555519	0
34.565	-1.985	0	0	0	0	0	0	0	0	0	0	12.2165041	0	0	0	0	0	14.18128777	0	0	0	0	0	0	3.38334775	13.533391	0	0	0	0	0	0	0	0	0	0	0	0	0	0	0	0	0	0	0	0	0	0	0
34.565	-1.895	0	0	0	0	0	0	0	0	0	0	10.9606142	0	0	0	0	0	9.739063263	0	0	0	0	0	0	2.227861166	8.911444664	0	0	0	0	0	0	0	0	0	0	0	0	0	0	0	0	0	0	0	0	0	0	0
34.565	-1.805	0	0	0	0	0	0	0	0	0	0	4.027957439	0	4.027957439	0	0	0	11.29346466	0	0	0	0	0	0	3.614725351	5.422088146	0	0	0	0	0	0	0	0	0	0	0	0	0	0	0	0	0	0	0	0	0	0	0
34.565	-1.715	0	0	0	0	0	0	0	0	0	0	3.302541971	0	6.605083942	0	0	0	10.16668224	0	0	0	0	0	0	3.300834894	4.951251984	0	0	0	0	0	0	0	0	0	0	0	0	0	0	0	0	0	0	0	0	0	0	0
34.565	-1.625	0	0	0	0	0	0	0	0	0	0	0	0	7.452584743	0	0	0	9.430925369	0	0	0	0	0	0	2.738688469	4.108032227	0	0	0	0	0	0	0	0	0	0	0	0	0	0	0	0	0	0	0	0	0	0	0
34.565	-1.535	0	0	0	0	0	0	0	0	0	0	0	0	0	0	0	0	7.32482338	0	0	0	0	0	0	3.03942728	3.03942728	0	0	0	0	0	0	0	0	0	0	0	0	0	0	0	0	0	0	0	0	0	0	0
34.565	-1.445	0	0	0	0	0	0	0	0	0	0	0	0	0	0	0	0	5.947583675	0	0	0	0	0	0	1.845127344	1.845127344	0	0	0	0	0	0	0	0	0	0	0	0	0	0	0	0	0	0	0	0	0	0	0
34.565	-1.355	0	0	0	0	0	0	0	0	0	0	0	0	0	0	0	0	0	0	0	0	0	0	0	2.975039005	2.975039005	0	0	0	0	0	0	0	0	0	0	0	0	0	0	0	0	0	0	0	0	0	0	0
34.565	-1.265	0	0	0	0	0	0	0	0	0	0	0	0	0	0	0	0	0	0	0	0	0	0	0	0	1.357207298	0	0	0	0	0	0	0	0	0	0	0	0	0	0	0	0	0	0	0	0	0	0	0
34.565	-1.175	0	0	0	0	0	0	0	0	0	0	0	0	0	0	0	0	0	0	0	0	0	0	0	0	0.892992377	0	0	0	0	0	0	0	0	0	0	0	0	0	0	0	0	0	0	0	0	0	0	0
34.565	-1.085	0	0	0	0	0	0	0	0	0	0	0	0	0	0	0	0	0	0	0	0	0	0	0	0	1.819141746	0	0	0	0	0	0.166385144	0	0	0	0	0	0	0	0	0	0	0	0	0	0	0	0	0
34.565	-0.995	0	0	0	0	0	0	0	0	0	0	0	0	0	0	0	0	0	0	0	0	0	0	0	0	5.49701786	0	0	0	0	0	0	0	0	0	0	0	0	0	0	0	0	0	0	0	0	0	0	0
34.565	-0.905	0	0	0	0	0	0	0	0	0	0	0	5.772657394	0	0	0	0	0	0	3.671909332	0	0	0	0	0	0	0	0	0	0	0	0	0	0	0	0	0	0	0	0	0	0	0	0	1.991631746	0	0	0	0
34.565	-0.815	0	0	0	0	0	0	0	0	0	0	0	4.405560493	0	0	0	0	0	0	2.477147818	0	0	0	0	0	0	0	0	0	0	0	0	0	0	0	0	0	0	0	0	0	0	0	0	0	0	0	0	0
34.565	-0.725	0	0	0	0	0	0	0	0	0	0	0	0	0	0	0	0	0	0	0	0	0	0	0	1.1117028	0	0	0	0	0	0	0	0	0	0	0	0	0	0	0	0	0	0	0	5.946061611	0	0	1.982020617	0
34.565	-0.635	0	0	0	0	0	0	0	0	0	0	0	0	0	0	0	0	0	0	0	0	0	0	0	1.648681402	1.648681402	0	0	0	0	0	0	0	0	0	0	0	0	0	0	0	0	0	0	5.943482399	0	0	0	0
34.565	-0.545	0	0	0	0	0	0	0	0	0	0	0	0	0	0	0	0	0	0	0	0	0	0	0	0	0	0	0	0	0	0	0	0	0	0	0	0	0	0	0	0	0	0	0	5.778653622	0	0	0	0
34.565	-0.455	0	0	0	0	0	0	0	0	0	0	0	0	0	0	0	0	0	0	0	0	0	0	0	0	0	0	0	0	0	0	0	0	0	0	0	0	0	0	0	0	0	0	0	4.701893806	0	0	0	0
34.565	-0.365	0	0	0	0	0	0	0	0	0	0	0	0	0	0	0	0	0	0	0	0	0	0	0	0	0	0	0	0	0	0	0	0	0	0	0	0	0	0	0	0	0	0	0	4.831309319	0	0	0	0
34.565	-0.095	0	0	0	0	0	0	0	0	0	0	0	0	0	0	0	0	0	0	0	0	0	0	0	0	0	0	0	0	0	0	0	0	0	0	0	0	0	0	0	0	0	0	0	5.907520771	0	0	0	0
34.565	-0.005	0	0	0	0	0	0	0	0	0	0	0	0	0	0	0	0	0	0	0	0	0	0	0	0	0	0	0	0	0	0	0	0	0	0	0	0	0	0	0	0	0	0	0	8.78595829	0	0	0	0
34.565	0.085	0	0	0	0	0	0	0	0	0	0	0	0	0	0	0	0	0	0	0	0	0	0	0	0	0	0	0	0	0	0	0	0	0	0	0	0	0	0	0	0	0	0	0	8.503100395	0	0	0	0
34.565	0.175	0	0	0	0	0	0	0	0	0	0	0	0	0	0	0	0	0	0	0	0	0	0	0	0	0	0	0	0	0	0	0	0	0	0	0	0	0	0	0	0	0	0	0	7.60257864	0	0	0	0
34.565	0.265	0	0	0	0	0	0	0	0	0	0	0	0	0	0	0	0	0	0	0	0	0	0	0	0	0	0	0	0	0	0	0	0	0	0	0	0	0	0	0	0	0	0	0	7.927632332	0	0	0	0
34.565	0.355	0	0	0	0	0	0	0	0	0	0	0	0	0	0	0	0	0	0	0	0	0	0	0	0	0	0	0	0	0	0	0	0	0	0	0	0	0	0	0	0	0	0	0	6.24340868	0	0	0	0
34.565	0.445	0	0	0	0	0	0	0	0	0	0	0	0	0	0	0	0	0	0	0	0	0	0	0	0	0	0	0	0	0	0	0	0	0	0	0	0	0	0	0	0	0	0	0	5.627363205	0	0	0	0
34.565	0.535	0	0	0	0	0	0	0	0	0	0	0	0	0	0	0	0	0	0	0	0	0	0	0	0	0	0	0	0	0	0	0	0	0	0	0	7.652136803	0	0	0	0	0	0	0	0	0	0	0	0
34.565	0.625	0	0	0	0	0	0	0	0	0	0	0	0	0	0	0	0	0	0	0	0	0	0	0	0	0	0	0	0	0	0	0	0	0	0	0	8.850932121	0	0	0	0	0	0	0	0	0	0	0	0
34.565	0.715	0	0	0	0	0	0	0	0	0	0	0	0	0	0	0	0	0	0	0	0	0	0	0	0	0	0	0	0	0	0	0	0	0	0	0	9.874603271	0	0	0	0	0	0	0	0	0	0	0	0
34.565	0.805	0	0	0	0	0	0	0	0	0	0	0	0	0	0	0	0	0	0	0	0	0	0	0	0	0	0	0	0	0	0	0	0	0	0	0	10.53430176	0	0	0	0	0	0	0	0	0	0	0	0
34.565	0.895	0	0	0	0	0	0	0	0	0	0	0	0	0	0	0	0	0	0	0	0	0	0	0	0	0	0	0	0	0	0	0	0	0	0	0	10.72024632	0	0	0	0	0	0	0	0	0	0	0	0
34.565	0.985	0	0	0	0	0	0	0	0	0	0	0	0	0	0	0	0	0	0	0	0	0	0	0	0	0	0	0	0	0	0	0	0	0	0	0	0	0	0	0	0	0	0	5.413757801	0	0	10.15068722	0	0
34.565	1.075	0	0	0	0	0	0	0	0	0	0	0	0	0	0	0	0	0	0	0	0	0	0	0	0	0	0	0	0	0	0	0	0	0	0	0	0	0	0	0	4.292349815	0	0	4.905543327	0	0	9.219887733	0	0
34.565	1.165	0	0	0	0	0	0	0	0	0	0	0	0	0	0	0	0	0	0	0	0	0	0	0	0	0	0	0	0	0	0	0	0	0	0	0	0	0	0	0	5.093271255	0	0	5.820881844	0	0	10.82872295	0	0
34.565	1.255	0	0	0	0	0	0	0	0	0	0	0	0	0	0	0	0	0	0	0	0	0	0	0	0	0	0	0	0	0	0	0	0	0	0	0	0	0	0	0	5.485919952	0	0	6.26962328	0	0	11.51974487	0	0
34.565	1.345	0	0	0	0	0	0	0	0	0	0	0	0	0	0	0	0	0	0	0	0	0	0	0	0	0	0	0	0	0	0	0	0	0	4.806333065	0	4.806333065	0	0	0	5.778809547	0	0	6.604354858	0	0	12.09758472	0	0
34.565	1.435	0	0	0	0	0	0	0	0	0	0	0	0	0	0	0	0	0	0	0	0	0	0	0	0	0	0	0	0	0	0	0	0	0	5.51580286	0	5.51580286	0	0	0	6.443195343	0	0	7.363652229	0	0	13.49776268	0	0
34.565	1.525	0	0	0	0	0	0	0	0	0	0	0	0	0	0	0	0	0	0	0	0	0	0	0	0	0	0	0	0	0	0	0	2.937660694	2.505652189	8.429260254	0	0	0	7.561541557	0	0	0	0	12.35391235	11.5827446	0	0	0	0
34.565	1.615	0	0	0	0	0	0	0	0	0	0	0	0	0	0	0	0	0	0	0	0	0	0	0	0	0	0	0	0	0	0	0	3.576027393	3.050141335	8.067081451	0	0	0	7.236647129	0	0	0	0	11.11423492	10.41936111	0	0	0	0
34.565	1.705	0	0	0	0	0	0	0	0	0	0	0	0	0	0	0	0	0	0	0	0	0	0	0	0	0	0	0	0	0	0	0	3.992557764	3.405417204	8.161792755	0	0	0	7.321607113	0	0	0	0	10.57335567	9.94956398	0	0	0	0
34.565	1.795	0	0	0	0	0	0	0	0	0	0	0	0	0	0	0	0	0	0	0	0	0	0	0	0	0	0	0	0	0	0	0	3.79681468	3.238459826	8.615464211	0	0	0	7.728577614	0	0	0	0	11.00704002	10.54959583	0	0	0	0
34.565	1.885	0	0	0	0	0	0	0	0	0	0	0	0	0	0	0	0	0	0	0	0	0	0	0	0	0	0	0	0	0	0	0	4.156413078	3.545176268	8.030481339	0	0	0	7.203813553	0	0	0	0	9.550675392	9.409002304	0	0	0	0
34.565	1.975	0	0	0	0	0	0	0	0	0	0	0	0	0	0	0	0	0	0	0	0	0	0	0	0	0	0	0	0	0	0	0	3.507553101	5.148183346	10.37508011	0	0	0	9.802661896	7.871378422	0	0	0	0	0	0	6.389271259	0	0
34.565	2.065	0	0	0	0	0	0	0	0	0	0	0	0	0	0	0	0	0	0	0	0	0	0	0	0	0	0	0	0	0	0	0	2.64341259	3.879847765	9.836188316	0	0	0	9.293501854	7.075994015	0	0	0	0	0	0	5.858142376	0	0
34.565	2.155	0	0	0	0	0	0	0	0	0	0	0	0	0	0	0	0	0	0	0	0	0	0	0	0	0	0	0	0	0	0	0	2.45619607	3.605062246	9.914221764	0	0	0	9.367229462	7.074947834	0	0	0	0	0	0	6.052537441	0	0
34.565	2.245	0	0	0	0	0	0	0	0	0	0	0	0	0	0	0	0	0	0	0	0	0	0	0	0	0	0	0	0	0	0	0	2.597690582	3.812739611	10.32531071	0	0	0	9.755637169	7.217217922	0	0	0	0	0	0	6.281121731	0	0
34.565	2.335	0	0	0	0	0	0	0	0	0	0	0	0	0	0	0	0	0	0	0	0	0	0	0	0	0	0	0	0	0	0	0	3.252547979	4.773900986	9.521314621	0	0	0	8.99600029	6.422897816	0	0	0	0	0	0	0	0	0
34.565	2.425	0	0	0	0	0	0	0	0	0	0	0	0	0	0	0	0	0	0	0	0	0	0	0	0	0	0	0	0	0	0	0	2.631527662	3.86240387	9.440406799	0	0	0	8.919556618	6.324779987	0	0	0	0	0	0	5.937254429	0	0
34.565	2.515	0	0	0	0	0	0	0	0	0	0	0	0	0	0	0	0	0	0	0	0	0	0	0	0	0	0	0	0	0	0	0	2.255657911	3.914229631	11.54712391	0	0	0	6.943877697	7.032019138	0	0	0	0	0	0	0	0	0
34.565	2.605	0	0	0	0	0	0	0	0	0	0	0	0	0	0	0	0	0	0	0	0	0	0	0	0	0	0	0	0	0	0	0	3.047286749	5.287938118	11.0413723	0	0	0	6.639742851	6.655791759	0	0	0	0	0	0	0	0	0
34.565	2.695	0	0	0	0	0	0	0	0	0	0	0	0	0	0	0	0	0	0	0	0	0	0	0	0	0	0	0	0	0	0	0	2.977224588	5.166360378	11.47728634	0	0	0	6.901880741	0	0	0	0	0	0	0	0	0	0
34.565	2.785	0	0	0	0	0	0	0	0	0	0	0	0	0	0	0	0	0	6.612458706	0	0	0	0	0	0	0	0	0	0	0	0	0	0	0	11.62119484	0	0	0	6.98842001	0	0	0	0	0	0	0	0	0	0
34.565	2.875	0	0	0	0	0	0	0	0	0	0	0	0	0	0	0	0	0	0	0	0	0	0	0	0	0	0	0	0	0	0	0	0	0	10.10485935	0	0	0	6.076570034	0	0	0	0	0	0	0	0	0	0
34.565	2.965	0	0	0	0	0	0	0	0	0	0	0	0	0	0	0	0	0	0	0	0	0	0	0	0	0	0	0	0	0	0	0	0	0	10.70005703	0	0	0	0	0	0	0	5.285112858	0	0	0	0	0	0
34.565	3.055	0	0	0	0	0	0	0	0	0	0	0	0	0	0	0	0	0	0	0	0	0	0	0	0	0	0	0	0	0	0	0	0	0	10.1413517	0	0	0	0	0	0	0	0	0	0	0	0	0	0
34.565	3.145	0	0	0	0	0	0	0	0	0	0	0	0	0	0	0	0	0	1.025211215	0	0	0	0	0	0	0	0	0	0	0	0	0	0	0	8.918383598	0	0	0	0	0	0	0	0	0	0	0	0	0	0
34.565	3.235	0	0	0	0	0	0	0	0	0	0	0	0	0	0	0	0	0	0	0	0	0	0	0	0	0	0	0	0	0	0	0	0	0	8.014763832	0	0	0	0	0	0	0	0	0	0	0	0	0	0
34.565	3.325	0	0	0	0	0	0	0	0	0	0	0	0	0	0	0	0	0	1.23007226	0	0	0	0	0	0	0	0	0	0	0	0	0	0	0	8.420615196	0	0	0	0	0	0	0	0	0	0	0	0	0	0
34.565	3.415	0	0	0	0	0	0	0	0	0	0	0	0	0	0	0	0	0	3.186673403	0	0	0	0	0	0	0	0	0	0	0	0	0	0	0	9.142050743	0	0	0	0	0	0	0	0	0	0	0	0	0	0
34.565	3.505	0	0	0	0	0	0	0	0	0	0	0	0	0	0	0	0	0	0	0	0	0	0	0	0	0	0	0	0	0	0	0	0	0	6.311556339	0	0	0	6.942712307	0	0	0	0	0	0	0	0	0	6.554797649
34.565	3.595	0	0	0	0	0	0	0	0	0	0	0	0	0	0	0	0	0	0	0	0	0	0	0	0	0	0	0	0	0	0	0	0	0	5.951378822	0	0	0	6.546516895	0	0	0	0	0	0	0	0	0	6.353645802
34.565	3.685	0	0	0	0	0	0	0	0	0	0	0	0	0	0	0	2.866915226	0	0	0	0	0	0	0	0	0	0	0	0	0	0	0	2.611979723	0	5.282117844	0	0	0	5.810329914	0	0	0	0	0	0	0	0	0	5.751168728
34.565	3.775	0	0	0	0	0	0	0	0	0	0	0	0	0	0	0	4.089675903	0	0	0	0	0	0	0	0	0	0	0	0	0	0	0	3.241423845	0	4.917305946	0	0	0	5.40903616	0	0	0	0	0	0	0	0	0	5.259919643
34.565	3.865	0	0	0	0	0	0	0	0	0	0	0	0	0	0	0	3.954598665	0	0	0	0	0	0	0	0	0	0	0	0	0	0	0	3.267704487	0	0	0	0	0	6.107103825	0	0	0	0	0	0	0	0	0	5.96582365
34.565	3.955	0	0	0	0	0	0	0	0	0	0	0	0	0	0	0	0	0	0	0	0	0	0	0	0	0	0	0	0	0	0	0	1.282959938	4.775461674	0	0	0	0	0	5.721171856	0	0	0	0	0	0	0	0	6.452658176
34.565	4.045	0	0	0	0	0	0	0	0	0	0	0	0	0	0	0	0	0	0	0	0	0	0	0	0	0	0	0	0	0	0	0	1.189650059	4.428141117	0	0	0	0	0	5.315731049	0	0	0	0	0	0	0	0	6.139623165
34.565	4.135	0	0	0	0	0	0	0	0	0	0	0	0	0	0	0	0	0	0	0	0	0	0	0	0	0	0	0	0	0	0	0	0	0	0	0	0	0	0	4.922589302	0	0	0	0	0	0	0	0	5.747816086
34.565	4.225	0	0	0	0	0	0	0	0	0	0	0	0	0	0	0	0	0	0	0	0	0	0	0	0	0	0	0	0	0	0	0	0	0	0	0	0	0	0	5.060379982	0	0	0	0	0	0	0	0	5.975657463
34.565	4.315	0	0	0	0	0	0	0	0	0	0	0	0	0	0	0	0	0	0	0	0	0	0	0	0	0	0	0	0	0	0	0	0	0	0	0	0	0	0	4.305905342	0	0	0	0	0	0	0	0	5.474846363
34.565	4.405	0	0	0	0	0	0	0	0	0	0	0	0	0	0	0	0	0	0	0	0	0	0	0	0	0	0	0	0	0	0	0	0	0	0	0	0	0	0	4.272450447	0	0	0	0	0	0	0	0	5.558434963
34.565	4.495	0	0	0	0	0	0	0	0	0	0	0	0	0	0	0	0	0	0	0	0	0	0	0	0	0	0	0	0	0	0	0	0	0	0	0	0	0	0	5.735466003	0	0	0	0	0	0	0	0	0
34.565	4.585	0	0	0	0	0	0	0	0	0	0	0	0	0	0	0	0	0	0	0	0	0	0	0	0	0	0	0	0	0	0	0	0	0	0	0	0	0	5.024916649	0	0	0	0	0	0	0	0	0	0
34.565	4.675	0	0	0	0	0	0	0	0	0	0	0	0	0	0	0	0	0	0	0	0	0	0	0	0	0	0	0	0	0	0	0	0	0	0	0	0	0	4.303299904	0	0	0	0	0	0	0	0	0	0
34.565	4.765	0	0	0	0	0	0	0	0	0	0	0	0	0	0	0	0	0	0	0	0	0	0	0	0	0	0	0	0	0	0	0	0	0	0	0	0	0	0	0	0	0	0	0	0	0	0	0	0
34.565	4.855	0	0	0	0	0	0	0	0	0	0	0	0	0	0	0	0	0	0	0	0	0	0	0	0	0	0	0	0	0	0	0	0	0	0	0	0	0	0	0	0	0	0	0	0	0	0	0	0
34.565	4.945	0	0	0	0	0	0	0	0	0	0	0	0	0	0	0	0	0	0	0	0	0	0	0	0	0	0	0	0	0	0	0	0	0	0	0	0	0	0	0	0	0	0	0	0	0	0	0	0
34.655	-4.775	0	0	0	0	0	0	0	0	0	0	0	0	0	0	0	0	0	0	0	0	0	0	0	0	0	0	0	0	0	0	0	0	0	0	0	0	0	0	0	0	0	0	0	0	0	0	0	3.721115112
34.655	-4.685	0	0	0	0	0	0	0	0	0	0	0	0	0	0	0	0	0	0	0	0	0	0	0	0	0	0	0	0	0	0	0	0	0	0	0	0	0	0	0	0	0	0	0	0	0	0	0	4.233208656
34.655	-4.595	0	0	0	0	0	0	0	0	0	0	0	0	0	0	0	0	0	0	0	0	0	0	0	0	0	0	0	0	0	0	0	0	0	0	0	0	0	0	0	0	0	0	0	0	0	0	0	4.428789616
34.655	-4.505	0	0	0	0	0	0	0	0	0	0	0	0	0	0	0	0	0	0	0	0	0	0	0	0	0	0	0	0	0	0	0	0	0	0	0	0	0	0	0	0	0	0	0	0	0	0	0	4.490986347
34.655	-4.415	0	0	0	0	0	0	0	0	0	0	0	0	0	0	0	0	0	0	0	0	0	0	0	0	0	0	0	0	0	0	0	0	0	0	0	0	0	0	0	0	0	0	0	0	0	0	0	4.588168621
34.655	-4.325	0	0	0	0	0	0	0	0	0	0	0	0	0	0	0	0	0	1.069777131	0	0	0	0	0	0	0	0	0	0	0	0	0	0	0	0	0	0	0	0	0	0	0	0	0	0	0	0	0	6.52967453
34.655	-4.235	0	0	0	0	0	0	0	0	0	0	0	0	0	0	0	0	0	0	0	0	0	0	0	0	0	0	0	0	0	0	0	0	0	0	0	0	0	0	0	0	0	0	0	0	0	0	3.44476676	6.129000664
34.655	-4.145	0	0	0	0	0	0	0	0	0	0	0	0	0	0	0	0	0	0	0	0	0	0	0	0	0	0	0	0	0	0	0	0	0	0	0	0	0	0	0	0	0	0	0	0	0	0	3.106085062	5.526411533
34.655	-4.055	0	0	0	0	0	0	0	0	0	0	0	0	0	0	0	0	0	0	0	0	0	0	0	0	0	0	0	0	0	0	0	0	0	0	0	0	0	0	0	0	0	0	0	0	0	0	3.34206748	5.946276188
34.655	-3.965	0	0	0	0	0	0	0	0	0	0	0	0	0	0	0	0	0	0	0	0	0	0	0	0	0	0	0	0	0	0	0	0	0	0	0	0	0	0	0	0	0	0	0	0	0	0	3.586789131	6.381689548
34.655	-3.875	0	0	0	0	0	0	0	0	0	0	0	0	0	0	0	0	0	0	0	0	0	0	0	0	0	0	0	0	0	0	0	0	0	0	0	0	0	0	0	0	0	0	0	0	0	0	4.12501955	7.339321136
34.655	-3.785	0	0	0	0	0	0	0	0	0	0	0	0	0	0	0	0	0	0	0	0	0	0	0	0	0	0	0	0	0	0	0	0	0	0	0	0	0	0	0	0	0	0	0	0	0	0	0	16.35990906
34.655	-3.695	0	0	0	0	0	0	0	0	0	0	0	0	0	0	0	0	0	0	0	0	0	0	0	0	0	0	0	0	0	0	0	0	0	0	0	0	0	0	0	0	0	0	0	0	0	0	0	21.06870842
34.655	-3.605	0	0	0	0	0	0	0	0	0	0	0	0	0	0	0	0	0	0	0	0	0	0	0	0	0	0	0	0	0	0	0	0	0	0	0	0	0	0	0	0	0	0	0	0	0	0	0	27.66613197
34.655	-3.515	0	0	0	0	0	0	0	0	0	0	0	0	0	0	0	0	0	0	0	0	0	0	0	0	0	0	0	0	0	0	0	0	0	0	0	0	0	0	0	0	0	0	0	0	0	0	0	28.32824326
34.655	-3.425	0	0	0	0	0	0	0	0	0	0	0	0	0	0	0	0	0	0	0	0	0	0	0	0	0	0	0	0	0	0	0	0	0	0	0	0	0	0	0	0	0	0	0	0	0	0	0	34.55420685
34.655	-3.335	0	0	0	0	0	0	0	0	0	0	0	0	0	0	0	0	0	0	0	0	0	0	0	0	0	0	0	0	0	0	0	0	0	0	7.380714417	0	0	0	0	0	0	0	0	0	0	0	0	25.12454224
34.655	-3.245	0	0	0	0	0	0	0	0	0	0	0	0	0	0	0	0	0	0	0	0	0	0	0	0	0	0	0	0	0	0	0	0	0	0	0	0	0	0	0	0	0	0	0	0	0	19.1398201	0	19.1398201
34.655	-3.155	0	0	0	0	0	0	0	0	0	0	0	0	0	0	0	0	0	0	0	0	0	0	0	0	0	0	0	0	0	0	0	1.22486341	4.458502769	0	0	0	0	0	0	0	0	0	0	0	0	0	0	44.43200684
34.655	-3.065	0	0	0	0	0	0	0	0	0	0	0	0	0	0	0	0	0	0	0	0	0	0	0	0	0	0	0	0	0	0	0	1.362083316	4.957983017	0	0	12.75951385	0	0	0	0	0	0	0	0	0	15.60021782	0	15.60021782
34.655	-2.975	0	0	0	0	0	0	0	0	0	0	0	0	0	0	0	0	0	0	0	0	0	0	0	0	0	0	0	0	0	0	0	2.333296537	8.493199348	0	0	14.99960518	0	0	0	0	0	0	0	0	0	20.89721107	10.44860554	10.44860554
34.655	-2.885	0	0	0	1.434452653	0	0	0	0	0	0	0	0	0	0	0	0	0	0	0	0	0	0	0	0	0	0	0	0	0	0	0	6.147050858	5.62363863	0	0	12.81792927	0	0	0	0	0	0	0	0	0	9.122542381	9.122542381	18.24508476
34.655	-2.795	0	0	0	1.719648004	0	0	0	0	0	0	0	0	0	0	0	0	0	0	0	0	0	0	0	0	0	0	0	0	0	0	0	6.728101254	6.155213356	0	0	10.13848782	0	0	0	0	0	0	7.4185009	0	0	6.444888115	6.444888115	12.88977623
34.655	-2.705	0	0	0	1.975154042	0	0	0	0	0	0	0	0	0	0	0	0	0	0	0	0	0	0	0	0	0	0	0	0	0	0	0	7.026093006	6.427831173	0	0	11.4473896	0	0	0	0	0	0	7.383855343	0	0	7.080915928	7.080915928	14.16183186
34.655	-2.615	0	0	0	1.711693287	0	0	0	0	0	0	0	0	0	0	0	0	0	0	0	0	0	0	0	0	0	0	0	0	0	0	0	6.727702141	6.154848099	0	0	12.33671665	0	0	0	0	0	0	7.892963409	0	0	0	9.880955696	19.76191139
34.655	-2.525	0	0	0	1.745628476	0	0	0	0	0	0	0	0	0	0	0	0	0	0	0	0	0	0	0	0	0	0	0	0	0	0	0	6.780661106	6.203297615	0	0	10.7363472	0	0	0	0	0	0	0	0	0	0	9.99544239	19.99088478
34.655	-2.435	0	0	0	0	0	0	0	0	0	0	0	0	0	0	0	0	0	0	0	0	0	0	0	0	0	0	0	0	0	0	0	6.224031448	5.69406414	0	0	0	0	0	0	0	0	0	6.649842262	0	0	0	9.188736916	18.37747383
34.655	-2.345	0	0	0	0	0	0	0	0	0	0	0	0	0	0	0	0	0	0	0	0	0	0	0	0	0	0	0	0	0	0	0	5.252587318	5.45857048	0	0	0	0	0	0	0	0	0	0	0	0	0	8.859999657	17.71999931
34.655	-2.255	0	0	0	0	0	0	0	0	0	0	0	0	0	0	0	0	0	0	0	0	0	0	0	0	0	0	0	0	0	0	0	5.203999519	5.408077717	0	0	0	0	0	0	0	0	0	0	0	0	0	8.82135582	17.64271164
34.655	-2.165	0	0	0	0	0	0	0	0	0	0	0	0	0	0	0	0	0	0	0	0	0	0	0	0	0	0	0	0	0	0	0	4.78875494	4.976548672	0	0	0	0	0	0	0	0	0	0	0	0	0	6.926998615	13.85399723
34.655	-2.075	0	0	0	0	0	0	0	0	0	0	0	0	0	0	0	0	0	0	0	0	0	0	0	0	0	0	0	0	0	0	0	3.75352788	3.900724649	0	0	0	0	0	0	0	0	0	0	0	0	0	6.67810154	13.35620308
34.655	-1.985	0	0	0	0	0	0	0	0	0	0	0	0	0	0	0	0	0	0	0	0	0	0	0	0	0	0	0	0	0	0	0	3.33752346	3.468406677	0	0	0	0	0	0	0	0	0	0	0	0	5.535624027	5.535624027	11.07124805
34.655	-1.895	0	0	0	0	0	0	0	0	0	0	0	0	0	0	0	0	0	0	0	0	0	0	0	0	0	0	0	0	0	0	0	2.976394892	3.205347776	0	0	0	0	0	0	0	0	0	0	0	0	5.754507542	5.754507542	11.50901508
34.655	-1.805	0	0	0	0	0	0	0	0	0	0	0	0	0	0	0	0	0	0	0	0	0	0	0	0	0	0	0	0	0	0	0	2.904741764	3.128182888	0	0	0	0	0	0	0	0	0	0	0	0	9.006623268	9.006623268	18.01324654
34.655	-1.715	0	0	0	0	0	0	0	0	0	0	0	0	0	0	0	0	0	0	0	0	0	0	0	0	0	0	0	0	0	0	0	0	0	0	0	0	0	0	0	0	0	7.586250782	0	0	0	6.707149506	6.707149506	13.41429901
34.655	-1.625	0	0	0	0	0	0	0	0	0	0	0	0	0	0	0	0	0	0	0	0	0	0	0	0	0	0	0	0	0	0	0	0	0	0	0	0	0	0	0	0	0	12.04432869	0	0	0	0	10.94861412	21.89722824
34.655	-1.535	0	0	0	0	0	0	0	0	0	0	0	19.51878357	0	0	0	15.80372238	0	15.80372238	15.75473309	7.877366543	0	0	0	9.341094017	4.670547009	0	0	0	0	0	0	0	0	0	0	0	0	0	0	0	0	0	5.163653374	5.426085949	2.713042974	0	5.426085949	0
34.655	-1.445	0	0	0	0	0	0	0	0	0	0	0	20.18798637	0	0	0	15.92317867	0	15.92317867	21.23756409	0	0	0	0	5.662825584	5.662825584	0	0	0	0	0	0	0	0	0	0	0	0	0	0	0	0	0	4.590142727	5.534725189	2.767362595	0	2.767362595	0
34.655	-1.355	0	0	0	0	0	0	0	0	0	0	0	19.61838913	0	0	0	15.80595112	0	15.80595112	18.96410179	0	0	0	0	7.261631966	7.261631966	0	0	0	0	0	0	0	0	0	0	0	0	0	0	0	0	0	0	5.324397087	2.662198544	0	2.662198544	0
34.655	-1.265	0	0	0	0	0	0	0	0	0	0	0	0	0	0	0	32.4317131	0	0	20.72454643	0	0	0	0	12.59074497	12.59074497	0	0	0	0	0	0	0	0	0	0	0	0	0	0	0	0	0	0	4.226592064	4.226592064	0	4.226592064	0
34.655	-1.175	0	0	0	0	0	0	0	0	0	0	0	0	0	0	0	20.00771141	0	0	13.33831596	0	0	0	0	0	33.86321259	0	0	0	0	0	0	0	0	0	0	0	0	0	0	0	0	0	0	6.442631245	0	0	6.442631245	0
34.655	-1.085	0	0	0	0	0	0	0	0	0	0	0	0	0	0	0	0	0	0	0	0	0	0	0	0	59.86946869	0	0	0	0	0	0	0	0	0	0	0	0	0	0	0	0	0	0	3.763614178	0	0	7.527228355	0
34.655	-0.995	0	0	0	0	0	0	0	0	0	0	0	0	0	0	0	0	24.16193581	0	0	0	0	0	0	0	62.85006332	0	0	0	0	0	0	0	0	0	0	0	0	0	0	0	0	0	0	10.16887474	0	0	0	0
34.655	-0.905	0	0	0	0	0	0	0	0	0	0	0	0	0	0	0	0	29.59640312	0	0	0	0	0	0	0	65.31336212	0	0	0	0	0	0	0	0	0	0	0	0	0	0	0	0	0	0	11.69001675	0	0	0	0
34.655	-0.815	0	0	0	0	0	0	0	0	0	0	0	0	0	0	0	0	31.1023159	0	0	0	0	0	0	0	63.63909912	0	0	0	0	0	0	0	0	0	0	0	0	0	0	0	0	0	0	6.554125786	0	0	6.554125786	0
34.655	-0.725	0	0	0	0	0	0	0	0	0	0	0	0	0	0	0	0	30.80457687	0	0	0	0	0	0	0	52.07102966	0	0	0	0	0	0	0	0	0	0	0	0	0	0	0	0	0	0	3.907222986	0	0	3.907222986	0
34.655	-0.635	0	0	0	0	0	0	0	0	0	0	0	0	0	0	0	0	26.95531273	0	0	0	0	0	0	0	44.83032608	0	0	0	0	0	0	0	0	0	0	0	0	0	0	0	0	0	0	0	0	0	0	0
34.655	-0.545	0	0	0	0	0	0	0	0	0	0	0	0	0	0	0	0	0	0	0	0	0	0	0	12.91308975	51.65235901	0	0	0	0	0	0	0	0	0	0	0	0	0	0	0	0	0	0	0	0	0	0	0
34.655	-0.455	0	0	0	0	0	0	0	0	0	0	19.97800636	0	0	0	0	0	0	0	0	0	0	0	0	5.992093563	29.96046638	0	0	0	0	0	0	0	0	0	0	0	0	0	0	0	0	0	0	0	0	0	2.113358974	0
34.655	-0.365	0	0	0	0	0	0	0	0	0	0	16.92010117	0	0	0	0	0	0	0	0	0	0	0	0	4.65735054	18.62940216	0	0	0	0	0	0	0	0	0	0	0	0	0	0	0	0	0	0	0	0	0	0.75072515	0
34.655	-0.005	0	0	0	0	0	0	0	0	0	0	12.55546665	0	0	0	0	0	10.04882717	0	0	0	0	0	0	3.984705448	7.969410896	0	0	0	0	0	0	0	0	0	0	0	0	0	0	0	0	0	0	0	0	0	0	0
34.655	0.085	0	0	0	0	0	0	0	0	0	0	4.50627327	0	4.50627327	0	0	0	11.10952187	0	0	0	0	0	0	3.651001215	5.476501465	0	0	0	0	0	0	0	0	0	0	0	0	0	0	0	0	0	0	0	0	0	0	0
34.655	0.175	0	0	0	0	0	0	0	0	0	0	2.102615118	0	4.205230236	0	0	0	8.15557003	0	0	0	0	0	0	1.561531782	4.684595108	0	0	0	0	1.588678479	0	0	0	0	0	0	0	0	0	0	0	0	0	0	0	0	0	0
34.655	0.265	0	0	0	0	0	0	0	0	0	0	1.655985951	0	3.311971903	0	0	0	5.362205982	0	0	0	0	0	0	1.208168387	3.624505281	0	0	0	0	1.473744035	0	0	0	0	0	0	0	0	0	0	0	0	0	0	0	0	0	0
34.655	0.355	0	0	0	0	0	0	0	0	0	0	0	0	4.67437458	0	0	0	10.22338676	0	0	0	0	0	0	1.559633732	4.678901196	0	0	0	0	2.081326485	0	0	0	0	0	0	0	0	0	0	0	0	0	0	0	0	0	0
34.655	0.445	0	0	0	0	0	0	0	0	0	0	0	0	0	0	0	0	16.40358162	0	0	0	0	0	0	3.370782614	6.741565228	0	0	0	0	0	0	0	0	0	0	0	0	0	0	0	0	0	0	0	0	0	0	0
34.655	0.535	0	0	0	0	0	0	0	0	0	0	0	0	0	0	0	0	0	0	0	0	0	0	0	0.907313883	1.814627767	0	0	0	0	0.91518724	0	0	0	0	0	0	0	0	0	0	0	0	0	0	0	0	0	0
34.655	0.625	0	0	0	0	0	0	0	0	0	0	0	0	0	0	0	0	0	0	0	0	0	0	0	0	0	0	0	0	0	0	0	0	0	0	0	0	0	0	0	0	0	0	0	0	0	0	0	0
34.655	0.715	0	0	0	0	0	0	0	0	0	0	0	0	0	0	0	0	0	0	0	0	0	0	0	0	0	0	0	0	0	0	0	0	0	0	0	0	0	0	0	0	0	0	0	0	0	0	0	0
34.655	0.805	0	0	0	0	0	0	0	0	0	0	0	0	0	0	0	0	0	0	0	0	0	0	0	0	0	0	0	0	0	0	0	0	0	0	0	0	0	0	0	0	0	0	0	0	0	0	0	0
34.655	0.895	0	0	0	0	0	0	0	0	0	0	0	0	0	0	0	0	0	0	0	0	0	0	0	0	0	0	0	0	0	0	0	0	0	0	0	0	0	0	0	0	0	0	0	0	0	0	0	0
34.655	0.985	0	0	0	0	0	0	0	0	0	0	0	0	0	0	0	0	0	0	0	0	0	0	0	0	0	0	0	0	0	0	0	0	0	0	0	0	0	0	0	0	0	0	0	0	0	0	0	0
34.655	1.075	0	0	0	0	0	0	0	0	0	0	0	0	0	0	0	0	0	0	0	0	0	0	0	0	0	0	0	0	0	0	0	0	0	0	0	0	0	0	0	0	0	0	0	0	0	0	0	0
34.655	1.165	0	0	0	0	0	0	0	0	0	0	0	0	0	0	0	0	0	0	0	0	0	0	0	0.576725662	0.576725662	0	0	0	0	0	0	0	0	0	0	0	0	0	0	0	0	0	0	5.44048357	0	0	1.813494563	0
34.655	1.255	0	0	0	0	0	0	0	0	0	0	0	6.330224037	0	0	0	0	0	0	0	3.695445538	0	0	0	0	0	0	0	0	0	0	0	0	0	0	0	0	0	0	0	0	0	0	5.493636608	7.690321922	0	0	0	0
34.655	1.345	0	0	0	0	0	0	0	0	0	0	0	0	0	0	0	0	0	0	0	0	0	0	0	0	0	0	0	0	0	0	0	0	0	0	0	0	0	0	0	0	0	0	0	5.14788723	0	0	0	0
34.655	1.435	0	0	0	0	0	0	0	0	0	0	0	0	0	0	0	0	0	0	0	0	0	0	0	0	0	0	0	0	0	0	0	0	0	0	0	0	0	0	0	0	0	0	0	5.2929492	0	0	0	0
34.655	1.525	0	0	0	0	0	0	0	0	0	0	0	0	0	0	0	0	0	0	0	0	0	0	0	0	0	0	0	0	0	0	0	0	0	0	0	0	0	0	0	0	0	0	4.985519409	6.185624123	0	0	0	0
34.655	1.615	0	0	0	0	0	0	0	0	0	0	0	0	0	0	0	0	0	0	0	0	0	0	0	0	0	0	0	0	0	0	0	0	0	0	0	0	0	0	0	0	0	0	0	7.244882107	0	0	0	0
34.655	1.705	0	0	0	0	0	0	0	0	0	0	0	0	0	0	0	0	0	0	0	0	0	0	0	0	0	0	0	0	0	0	0	0	0	0	0	0	0	0	0	0	0	0	0	9.720856667	0	0	0	0
34.655	1.795	0	0	0	0	0	0	0	0	0	0	0	0	0	0	0	0	0	0	0	0	0	0	0	0	0	0	0	0	0	0	0	0	0	0	0	0	0	0	0	0	0	0	0	6.80094862	0	0	0	0
34.655	1.885	0	0	0	0	0	0	0	0	0	0	0	0	0	0	0	0	0	0	0	0	0	0	0	0	0	0	0	0	0	0	0	0	0	0	0	0	0	0	0	0	0	0	0	7.546612263	0	0	0	0
34.655	1.975	0	0	0	0	0	0	0	0	0	0	0	0	0	0	0	0	0	0	0	0	0	0	0	0	0	0	0	0	0	0	0	0	0	0	0	0	0	0	0	0	0	0	0	7.089420795	0	0	0	0
34.655	2.065	0	0	0	0	0	0	0	0	0	0	0	0	0	0	0	0	0	0	0	0	0	0	0	0	0	0	0	0	0	0	0	0	0	0	0	0	0	0	0	0	0	0	0	6.773857117	0	0	0	0
34.655	2.155	0	0	0	0	0	0	0	0	0	0	0	0	0	0	0	0	0	0	0	0	0	0	0	0	0	0	0	0	0	0	0	0	0	0	0	0	0	0	0	0	0	0	0	6.57740736	0	0	0	0
34.655	2.245	0	0	0	0	0	0	0	0	0	0	0	0	0	0	0	0	0	0	0	0	0	0	0	0	0	0	0	0	0	0	0	0	0	0	0	7.417399883	0	0	0	0	0	0	0	0	0	0	0	0
34.655	2.335	0	0	0	0	0	0	0	0	0	0	0	0	0	0	0	0	0	0	0	0	0	0	0	0	0	0	0	0	0	0	0	0	0	0	0	8.051156998	0	0	0	0	0	0	0	0	0	0	0	0
34.655	2.425	0	0	0	0	0	0	0	0	0	0	0	0	0	0	0	0	0	0	0	0	0	0	0	0	0	0	0	0	0	0	0	0	0	0	0	10.34129333	0	0	0	0	0	0	0	0	0	0	0	0
34.655	2.515	0	0	0	0	0	0	0	0	0	0	0	0	0	0	0	0	0	0	0	0	0	0	0	0	0	0	0	0	0	0	0	0	0	0	0	11.48439312	0	0	0	0	0	0	0	0	0	0	0	0
34.655	2.605	0	0	0	0	0	0	0	0	0	0	0	0	0	0	0	0	0	0	0	0	0	0	0	0	0	0	0	0	0	0	0	0	0	0	0	10.21659851	0	0	0	0	0	0	0	0	0	0	0	0
34.655	2.695	0	0	0	0	0	0	0	0	0	0	0	0	0	0	0	0	0	0	0	0	0	0	0	0	0	0	0	0	0	0	0	0	0	0	0	0	0	0	0	0	0	0	5.1299119	0	0	9.385917664	0	0
34.655	2.785	0	0	0	0	0	0	0	0	0	0	0	0	0	0	0	0	0	0	0	0	0	0	0	0	0	0	0	0	0	0	0	0	0	0	0	0	0	0	0	0	0	0	5.172252655	0	0	9.523971558	0	0
34.655	2.875	0	0	0	0	0	0	0	0	0	0	0	0	0	0	0	0	0	0	0	0	0	0	0	0	0	0	0	0	0	0	0	0	0	0	0	0	0	0	0	4.415461063	0	0	5.046241283	0	0	9.091300011	0	0
34.655	2.965	0	0	0	0	0	0	0	0	0	0	0	0	0	0	0	0	0	0	0	0	0	0	0	0	0	0	0	0	0	0	0	0	0	0	0	0	0	0	0	4.8594594	0	0	5.553668022	0	0	9.972200394	0	0
34.655	3.055	0	0	0	0	0	0	0	0	0	0	0	0	0	0	0	0	0	0	0	0	0	0	0	0	0	0	0	0	0	0	0	0	0	0	0	0	0	0	0	5.130376816	0	0	5.863287449	0	0	10.43503189	0	0
34.655	3.145	0	0	0	0	0	0	0	0	0	0	0	0	0	0	0	0	0	0	0	0	0	0	0	0	0	0	0	0	0	0	0	0	0	0	0	5.440538406	0	0	0	6.068561554	0	0	6.935499668	0	0	12.44100952	0	0
34.655	3.235	0	0	0	0	0	0	0	0	0	0	0	0	0	0	0	0	0	0	0	0	0	0	0	0	0	0	0	0	0	0	0	0	0	8.714954376	0	0	0	7.817825794	0	0	0	0	12.45674038	11.42652893	0	0	0	0
34.655	3.325	0	0	0	0	0	0	0	0	0	0	0	0	0	0	0	0	0	0	0	0	0	0	0	0	0	0	0	0	0	0	0	4.13223362	3.524552584	8.211274147	0	0	0	7.365995407	0	0	0	0	10.98923779	10.12915039	0	0	0	0
34.655	3.415	0	0	0	0	0	0	0	0	0	0	0	0	0	0	0	0	0	0	0	0	0	0	0	0	0	0	0	0	0	0	0	4.210702419	3.591481686	7.840165138	0	0	0	7.033089161	0	0	0	0	9.990810394	9.332357407	0	0	0	0
34.655	3.505	0	0	0	0	0	0	0	0	0	0	0	0	0	0	0	0	0	0	0	0	0	0	0	0	0	0	0	0	0	0	0	3.928076029	3.350417852	8.583228111	0	0	0	7.699660301	0	0	0	0	10.77571774	10.22500992	0	0	0	0
34.655	3.595	0	0	0	0	0	0	0	0	0	0	0	0	0	0	0	0	0	0	0	0	0	0	0	0	0	0	0	0	0	0	0	3.689902067	3.147269726	7.927851677	0	0	0	7.111748695	0	0	0	0	9.367072105	9.060868263	0	0	0	0
34.655	3.685	0	0	0	0	0	0	0	0	0	0	0	0	0	0	0	0	0	3.996245861	0	0	0	0	0	0	0	0	0	0	0	0	0	0	5.730569363	9.88339138	0	0	0	9.338101387	7.462860584	0	0	0	0	0	0	5.985682487	0	0
34.655	3.775	0	0	0	0	0	0	0	0	0	0	0	0	0	0	0	0	0	0	0	0	0	0	0	0	0	0	0	0	0	0	0	0	0	10.48306942	0	0	0	9.904693604	7.590504646	0	0	0	0	0	0	6.239767551	0	0
34.655	3.865	0	0	0	0	0	0	0	0	0	0	0	0	0	0	0	0	0	0	0	0	0	0	0	0	0	0	0	0	0	0	0	0	0	9.925534248	0	0	0	9.377918243	7.037478924	0	0	0	0	0	0	5.979488373	0	0
34.655	3.955	0	0	0	0	0	0	0	0	0	0	0	0	0	0	0	0	0	0	0	0	0	0	0	0	0	0	0	0	0	0	0	0	0	9.670602798	0	0	0	9.137052536	6.800415993	0	0	0	0	0	0	5.975197792	0	0
34.655	4.045	0	0	0	0	0	0	0	0	0	0	0	0	0	0	0	0	0	0	0	0	0	0	0	0	0	0	0	0	0	0	0	2.481903553	3.642794371	9.756450653	0	0	0	9.21816349	6.687775135	0	0	0	0	0	0	0	0	0
34.655	4.135	0	0	0	0	0	0	0	0	0	0	0	0	0	0	0	0	0	0	0	0	0	0	0	0	0	0	0	0	0	0	0	2.86324811	4.202509403	10.17337894	0	0	0	9.612088203	6.786306381	0	0	0	0	0	0	0	0	0
34.655	4.225	0	0	0	0	0	0	0	0	0	0	0	0	0	0	0	0	0	0	0	0	0	0	0	0	0	0	0	0	0	0	0	2.706609964	4.696763992	12.13902283	0	0	0	7.299816608	7.304762363	0	0	0	0	0	0	0	0	0
34.655	4.315	0	0	0	0	0	0	0	0	0	0	0	0	0	0	0	3.23952055	0	0	0	0	0	0	0	0	0	0	0	0	0	0	0	0	5.10216713	11.14602852	0	0	0	6.702678204	6.660542011	0	0	0	0	0	0	0	0	0
34.655	4.405	0	0	0	0	0	0	0	0	0	0	0	0	0	0	0	0	0	0	0	0	0	0	0	0	0	0	0	0	0	0	0	2.888789654	5.012899399	11.6749258	0	0	0	7.020731926	0	0	0	0	0	0	0	0	0	0
34.655	4.495	0	0	0	0	0	0	0	0	0	0	0	0	0	0	0	0	0	6.954682827	0	0	0	0	0	0	0	0	0	0	0	0	0	0	0	11.39689636	0	0	0	6.853538036	0	0	0	0	0	0	0	0	0	0
34.655	4.585	0	0	0	0	0	0	0	0	0	0	0	0	0	0	0	0	0	4.056251526	0	0	0	0	0	0	0	0	0	0	0	0	0	0	0	10.46501732	0	0	0	0	0	0	0	0	0	0	0	6.370648861	0	0
34.655	4.675	0	0	0	0	0	0	0	0	0	0	0	0	0	0	0	0	0	0	0	0	0	0	0	0	0	0	0	0	0	0	0	0	0	12.47610188	0	0	0	0	0	0	0	6.405712605	0	0	0	0	0	0
34.655	4.765	0	0	0	0	0	0	0	0	0	0	0	0	0	0	0	0	0	2.526818037	0	0	0	0	0	0	0	0	0	0	0	0	0	0	0	11.08983707	0	0	0	0	0	0	0	5.467623234	0	0	0	0	0	0
34.655	4.855	0	0	0	0	0	0	0	0	0	0	0	0	0	0	0	0	0	0.48348704	0	0	0	0	0	0	0	0	0	0	0	0	0	0	0	9.785738945	0	0	0	0	0	0	0	0	0	0	0	0	0	0
34.655	4.945	0	0	0	0	0	0	0	0	0	0	0	0	0	0	0	0	0	0	0	0	0	0	0	0	0	0	0	0	0	0	0	0	0	8.003864288	0	0	0	0	0	0	0	0	0	0	0	0	0	0
34.745	-4.775	0	0	0	0	0	0	0	0	0	0	0	0	0	0	0	0	0	0	0	0	0	0	0	0	0	0	0	0	0	0	0	0	0	8.811197281	0	0	0	0	0	0	0	0	0	0	0	0	0	0
34.745	-4.685	0	0	0	0	0	0	0	0	0	0	0	0	0	0	0	0	0	1.767992377	0	0	0	0	0	0	0	0	0	0	0	0	0	0	0	9.47488308	0	0	0	0	0	0	0	0	0	0	0	0	0	0
34.745	-4.595	0	0	0	0	0	0	0	0	0	0	0	0	0	0	0	0	0	0	0	0	0	0	0	0	0	0	0	0	0	0	0	0	0	6.73874855	0	0	0	7.412623882	0	0	0	0	0	0	0	0	0	7.048058033
34.745	-4.505	0	0	0	0	0	0	0	0	0	0	0	0	0	0	0	2.352794647	0	0	0	0	0	0	0	0	0	0	0	0	0	0	0	2.664059639	0	6.358759403	0	0	0	6.994635582	0	0	0	0	0	0	0	0	0	6.768713951
34.745	-4.415	0	0	0	0	0	0	0	0	0	0	0	0	0	0	0	2.660461903	0	0	0	0	0	0	0	0	0	0	0	0	0	0	0	2.601764917	0	6.028261662	0	0	0	6.631087303	0	0	0	0	0	0	0	0	0	6.511454105
34.745	-4.325	0	0	0	0	0	0	0	0	0	0	0	0	0	0	0	3.189650774	0	0	0	0	0	0	0	0	0	0	0	0	0	0	0	2.818731785	0	5.558343887	0	0	0	6.114178658	0	0	0	0	0	0	0	0	0	5.925453186
34.745	-4.235	0	0	0	0	0	0	0	0	0	0	0	0	0	0	0	2.610085011	0	0	0	0	0	0	0	0	0	0	0	0	0	0	0	2.537140846	0	4.7247262	0	0	0	5.197199345	0	0	0	0	0	0	0	0	0	5.138923168
34.745	-4.145	0	0	0	0	0	0	0	0	0	0	0	0	0	0	0	0	0	0	0	1.835531473	0	0	0	0	0	0	0	0	0	0	0	0	4.460765362	0	0	0	0	0	5.602976799	0	0	0	0	0	0	0	0	6.300498962
34.745	-4.055	0	0	0	0	0	0	0	0	0	0	0	0	0	0	0	0	0	0	0	1.349422693	0	0	0	0	0	0	0	0	0	0	0	0	3.863830328	0	0	0	0	0	5.005004883	0	0	0	0	0	0	0	0	5.779036999
34.745	-3.965	0	0	0	0	0	0	0	0	0	0	0	0	0	0	0	0	0	0	0	0	0	0	0	0	0	0	0	0	0	0	0	0	0	0	0	0	0	0	4.623432159	0	0	0	0	0	0	0	0	5.401907921
34.745	-3.875	0	0	0	0	0	0	0	0	0	0	0	0	0	0	0	0	0	0	0	0	0	0	0	0	0	0	0	0	0	0	0	0	0	0	0	0	0	0	4.492847919	0	0	0	0	0	0	0	0	5.29387188
34.745	-3.785	0	0	0	0	0	0	0	0	0	0	0	0	0	0	0	0	0	0	0	0	0	0	0	0	0	0	0	0	0	0	0	0	0	0	0	0	0	0	3.70073247	0	0	0	0	0	0	0	0	4.686322689
34.745	-3.695	0	0	0	0	0	0	0	0	0	0	0	0	0	0	0	0	0	0	0	0	0	0	0	0	0	0	0	0	0	0	0	0	0	0	0	0	0	0	3.842993975	0	0	0	0	0	0	0	0	4.92115736
34.745	-3.605	0	0	0	0	0	0	0	0	0	0	0	0	0	0	0	0	0	0	0	0	0	0	0	0	0	0	0	0	0	0	0	0	0	0	0	0	0	0	5.185332775	0	0	0	0	0	0	0	0	0
34.745	-3.515	0	0	0	0	0	0	0	0	0	0	0	0	0	0	0	0	0	0	0	0	0	0	0	0	0	0	0	0	0	0	0	0	0	0	0	0	0	4.371432304	0	0	0	0	0	0	0	0	0	0
34.745	-3.425	0	0	0	0	0	0	0	0	0	0	0	0	0	0	0	0	0	0	0	0	0	0	0	0	0	0	0	0	0	0	0	0	0	0	0	0	0	4.264707088	0	0	0	0	0	0	0	0	0	0
34.745	-3.335	0	0	0	0	0	0	0	0	0	0	0	0	0	0	0	0	0	0	0	0	0	0	0	0	0	0	0	0	0	0	0	0	0	0	0	0	0	0	0	0	0	0	0	0	0	0	0	0
34.745	-3.245	0	0	0	0	0	0	0	0	0	0	0	0	0	0	0	0	0	0	0	0	0	0	0	0	0	0	0	0	0	0	0	0	0	0	0	0	0	0	0	0	0	0	0	0	0	0	0	0
34.745	-3.155	0	0	0	0	0	0	0	0	0	0	0	0	0	0	0	0	0	0	0	0	0	0	0	0	0	0	0	0	0	0	0	0	0	0	0	0	0	0	0	0	0	0	0	0	0	0	0	0
34.745	-3.065	0	0	0	0	0	0	0	0	0	0	0	0	0	0	0	0	0	0	0	0	0	0	0	0	0	0	0	0	0	0	0	0	0	0	0	0	0	0	0	0	0	0	0	0	0	0	0	3.750999451
34.745	-2.975	0	0	0	0	0	0	0	0	0	0	0	0	0	0	0	0	0	0	0	0	0	0	0	0	0	0	0	0	0	0	0	0	0	0	0	0	0	0	0	0	0	0	0	0	0	0	0	3.949076176
34.745	-2.885	0	0	0	0	0	0	0	0	0	0	0	0	0	0	0	0	0	0.044919722	0	0	0	0	0	0	0	0	0	0	0	0	0	0	0	0	0	0	0	0	0	0	0	0	0	0	0	0	0	4.085524559
34.745	-2.795	0	0	0	0	0	0	0	0	0	0	0	0	0	0	0	0	0	0.273711264	0	0	0	0	0	0	0	0	0	0	0	0	0	0	0	0	0	0	0	0	0	0	0	0	0	0	0	0	0	3.794122696
34.745	-2.705	0	0	0	0	0	0	0	0	0	0	0	0	0	0	0	0	0	0	0	0	0	0	0	0	0	0	0	0	0	0	0	0	0	0	0	0	0	0	0	0	0	0	0	0	0	0	0	3.893542051
34.745	-2.615	0	0	0	0	0	0	0	0	0	0	0	0	0	0	0	0	0	0.357154101	0	0	0	0	0	0	0	0	0	0	0	0	0	0	0	0	0	0	0	0	0	0	0	0	0	0	0	0	0	5.840044022
34.745	-2.525	0	0	0	0	0	0	0	0	0	0	0	0	0	0	0	0	0	0	0	0	0	0	0	0	0	0	0	0	0	0	0	0	0	0	0	0	0	0	0	0	0	0	0	0	0	0	3.15587306	5.614995003
34.745	-2.435	0	0	0	0	0	0	0	0	0	0	0	0	0	0	0	0	0	0	0	0	0	0	0	0	0	0	0	0	0	0	0	0	0	0	0	0	0	0	0	0	0	0	0	0	0	0	3.264749289	5.808709621
34.745	-2.345	0	0	0	0	0	0	0	0	0	0	0	0	0	0	0	0	0	0	0	0	0	0	0	0	0	0	0	0	0	0	0	0	0	0	0	0	0	0	0	0	0	0	0	0	0	0	3.167014837	5.634819031
34.745	-2.255	0	0	0	0	0	0	0	0	0	0	0	0	0	0	0	0	0	0	0	0	0	0	0	0	0	0	0	0	0	0	0	0	0	0	0	0	0	0	0	0	0	0	0	0	0	0	3.823449612	6.802761078
34.745	-2.165	0	0	0	0	0	0	0	0	0	0	0	0	0	0	0	0	0	0	0	0	0	0	0	0	0	0	0	0	0	0	0	0	0	0	0	0	0	0	0	0	0	0	0	0	0	0	3.759567022	6.689100742
34.745	-2.075	0	0	0	0	0	0	0	0	0	0	0	0	0	0	0	0	0	0	0	0	0	0	0	0	0	0	0	0	0	0	0	0	0	0	0	0	0	0	0	0	0	0	0	0	0	0	0	14.85384178
34.745	-1.985	0	0	0	0	0	0	0	0	0	0	0	0	0	0	0	0	0	0	0	0	0	0	0	0	0	0	0	0	0	0	0	0	0	0	0	0	0	0	0	0	0	0	0	0	0	0	0	22.78523254
34.745	-1.895	0	0	0	0	0	0	0	0	0	0	0	0	0	0	0	0	0	0	0	0	0	0	0	0	0	0	0	0	0	0	0	0	0	0	0	0	0	0	0	0	0	0	0	0	0	0	0	25.26520157
34.745	-1.805	0	0	0	0	0	0	0	0	0	0	0	0	0	0	0	0	0	0	0	0	0	0	0	0	0	0	0	0	0	0	0	0	0	0	0	0	0	0	0	0	0	0	0	0	0	0	0	27.39488792
34.745	-1.715	0	0	0	0	0	0	0	0	0	0	0	0	0	0	0	0	0	0	0	0	0	0	0	0	0	0	0	0	0	0	0	0	0	0	7.612431526	0	0	0	0	0	0	0	0	0	0	0	0	22.7603054
34.745	-1.625	0	0	0	0	0	0	0	0	0	0	0	0	0	0	0	0	0	0	0	0	0	0	0	0	0	0	0	0	0	0	0	0	0	0	7.436941147	0	0	0	0	0	0	0	0	0	0	0	0	23.40748215
34.745	-1.535	0	0	0	0	0	0	0	0	0	0	0	0	0	0	0	0	0	0	0	0	0	0	0	0	0	0	0	0	0	0	0	0	0	0	0	0	0	0	0	0	0	0	0	0	0	0	0	37.76100922
34.745	-1.445	0	0	0	0	0	0	0	0	0	0	0	0	0	0	0	0	0	0	0	0	0	0	0	0	0	0	0	0	0	0	0	1.20344913	4.380555153	0	0	0	0	0	0	0	0	0	0	0	0	0	0	43.45444107
34.745	-1.355	0	0	0	0	0	0	0	0	0	0	0	0	0	0	0	0	0	0	0	0	0	0	0	0	0	0	0	0	0	0	0	1.318381071	4.798906803	0	0	0	0	0	0	0	0	0	0	0	0	22.64653397	0	22.64653397
34.745	-1.265	0	0	0	0	0	0	0	0	0	0	0	0	0	0	0	0	0	0	0	0	0	0	0	0	0	0	0	0	0	0	0	2.218572378	8.075602531	0	0	13.11534309	0	0	0	0	0	0	0	0	0	22.65673065	11.32836533	11.32836533
34.745	-1.085	0	0	0	0	0	0	0	0	0	0	0	0	0	0	0	0	0	0	0	0	0	0	0	0	0	0	0	0	0	0	0	6.178926468	5.652799606	0	0	16.11230087	0	0	0	0	0	0	0	0	0	10.54728127	10.54728127	21.09456253
34.745	-0.995	0	0	0	1.544147611	0	0	0	0	0	0	0	0	0	0	0	0	0	0	0	0	0	0	0	0	0	0	0	0	0	0	0	6.249839306	5.717674255	0	0	16.82476616	0	0	0	0	0	0	0	0	0	10.6899147	10.6899147	21.37982941
34.745	-0.905	0	0	0	1.717734098	0	0	0	0	0	0	0	0	0	0	0	0	0	0	0	0	0	0	0	0	0	0	0	0	0	0	0	6.385752201	5.842014313	0	0	10.67109489	0	0	0	0	0	0	4.949261189	0	0	7.185271263	7.185271263	14.37054253
34.745	-0.815	0	0	0	1.638822436	0	0	0	0	0	0	0	0	0	0	0	0	0	0	0	0	0	0	0	0	0	0	0	0	0	0	0	5.943387032	5.437315941	0	0	13.2860651	0	0	0	0	0	0	0	0	0	0	11.02035999	22.04071999
34.745	-0.725	0	0	0	0	0	0	0	0	0	0	0	0	0	0	0	0	0	0	0	0	0	0	0	0	0	0	0	0	0	0	0	6.414808273	5.868596554	0	0	13.56815624	0	0	0	0	0	0	0	0	0	0	14.77292156	29.54584312
34.745	-0.635	0	0	0	0	0	0	0	0	0	0	0	0	0	0	0	0	0	0	0	0	0	0	0	0	0	0	0	0	0	0	0	5.834655285	5.337842941	0	0	0	0	0	0	0	0	0	0	0	0	8.41535759	8.41535759	16.83071518
34.745	-0.545	0	0	0	0	0	0	0	0	0	0	0	0	0	0	0	0	0	0	0	0	0	0	0	0	0	0	0	0	0	0	0	4.850183964	5.040386677	0	0	0	0	0	0	0	0	0	0	0	0	0	10.96065331	21.92130661
34.745	-0.455	0	0	0	0	0	0	0	0	0	0	0	0	0	0	0	0	0	0	0	0	0	0	0	0	0	0	0	0	0	0	0	4.580539703	4.760169029	0	0	0	0	0	0	0	0	0	0	0	0	0	9.662899017	19.32579803
34.745	-0.365	0	0	0	0	0	0	0	0	0	0	0	0	0	0	0	0	0	0	0	0	0	0	0	0	0	0	0	0	0	0	0	4.609375477	4.790134907	0	0	0	0	0	0	0	0	0	0	0	0	0	7.277022839	14.55404568
34.745	-0.275	0	0	0	0	0	0	0	0	0	0	0	0	0	0	0	0	0	0	0	0	0	0	0	0	0	0	0	0	0	0	0	3.946792126	4.101568222	0	0	0	0	0	0	0	0	0	0	0	0	0	5.942042828	11.88408566
34.745	-0.095	0	0	0	0	0	0	0	0	0	0	0	0	0	0	0	0	0	0	0	0	0	0	0	0	0	0	0	0	0	0	0	3.066638947	3.186899185	0	0	0	0	0	0	0	0	0	0	0	0	4.710766315	4.710766315	9.421532631
34.745	-0.005	0	0	0	0	0	0	0	0	0	0	0	0	0	0	0	0	0	0	0	0	0	0	0	0	0	0	0	0	0	0	0	3.029617071	3.26266408	0	0	0	0	0	0	0	0	6.086133003	0	0	0	3.831429005	3.831429005	11.49428749
34.745	0.085	0	0	0	0	0	0	0	0	0	0	0	0	0	0	0	0	0	0	0	0	0	0	0	0	0	0	0	0	0	0	0	2.80218029	3.017732382	0	0	0	0	0	0	0	0	8.358938217	0	0	0	5.894338608	5.894338608	17.68301582
34.745	0.175	0	0	0	0	0	0	0	0	0	0	0	0	0	0	0	0	0	0	0	0	0	0	0	0	0	0	0	0	0	0	0	2.645706415	2.849222183	0	0	0	0	0	0	0	0	8.18545723	0	0	0	5.643832207	5.643832207	16.93149567
34.745	0.265	0	0	0	0	0	0	0	0	0	0	0	0	0	0	0	0	0	0	0	0	0	0	0	0	0	0	0	0	0	0	0	0	0	0	0	0	0	0	0	0	0	14.21006584	0	0	0	6.401456833	6.401456833	12.80291367
34.745	0.355	0	0	0	0	0	0	0	0	0	0	0	21.23706818	0	0	0	15.72872066	0	15.72872066	25.70859337	0	0	0	0	6.334206581	6.334206581	0	0	0	0	0	0	0	0	0	0	0	0	0	0	0	0	0	0	4.108389854	4.108389854	0	8.216779709	0
34.745	0.445	0	0	0	0	0	0	0	0	0	0	0	22.70955467	0	0	0	14.83819294	0	14.83819294	26.79784012	0	0	0	0	0	14.61148262	0	0	0	0	0	0	0	0	0	0	0	0	0	0	0	0	0	0	9.220448494	4.610224247	0	4.610224247	0
34.745	0.535	0	0	0	0	0	0	0	0	0	0	0	23.04997063	0	0	0	28.2622776	0	0	25.72896576	0	0	0	0	9.303675652	9.303675652	0	0	0	0	0	0	0	0	0	0	0	0	0	0	0	0	0	0	5.985386848	5.985386848	0	5.985386848	0
34.745	0.625	0	0	0	0	0	0	0	0	0	0	0	0	0	0	0	33.90734482	0	0	28.03693581	0	0	0	0	16.28382683	16.28382683	0	0	0	0	0	0	0	0	0	0	0	0	0	0	0	0	0	0	5.078817844	5.078817844	0	5.078817844	5.078817844
34.745	0.715	0	0	0	0	0	0	0	0	0	0	24.47624969	0	0	0	0	0	0	0	21.00936699	0	0	0	0	0	40.85121918	0	0	0	0	0	0	0	0	0	0	0	0	0	0	0	0	0	0	4.176410675	4.176410675	0	4.176410675	4.176410675
34.745	0.805	0	0	0	0	0	0	0	0	0	0	0	0	0	0	0	0	0	0	15.82167435	0	0	0	0	0	57.52091599	0	0	0	0	0	0	0	0	0	0	0	0	0	0	0	0	0	0	4.497997761	0	0	8.995995522	0
34.745	0.895	0	0	0	0	0	0	0	0	0	0	0	0	0	0	0	0	0	0	0	0	0	0	0	18.95635605	75.82542419	0	0	0	0	0	0	0	0	0	0	0	0	0	0	0	0	0	0	11.74187279	0	0	0	0
34.745	0.985	0	0	0	0	0	0	0	0	0	0	0	0	0	0	0	0	22.49197006	0	0	0	0	0	0	15.31169319	61.24677277	0	0	0	0	0	0	0	0	0	0	0	0	0	0	0	0	0	0	13.71366119	0	0	0	0
34.745	1.075	0	0	0	0	0	0	0	0	0	0	0	0	0	0	0	0	0	0	0	0	0	0	0	20.0702076	80.28083038	0	0	0	0	0	0	0	0	0	0	0	0	0	0	0	0	0	0	5.090991497	0	0	5.090991497	0
34.745	1.165	0	0	0	0	0	0	0	0	0	0	0	0	0	0	0	0	29.45731354	0	0	0	0	0	0	9.141220093	45.70610428	0	0	0	0	0	0	0	0	0	0	0	0	0	0	0	0	0	0	3.596411228	0	0	3.596411228	0
34.745	1.255	0	0	0	0	0	0	0	0	0	0	0	0	0	0	0	0	0	0	0	0	0	0	0	0	71.31874847	0	0	0	0	0	0	0	0	0	0	0	0	0	0	0	0	0	0	0	0	0	0	0
34.745	1.345	0	0	0	0	0	0	0	0	0	0	0	0	0	0	0	0	0	0	0	0	0	0	0	12.4358139	49.74325562	0	0	0	0	0	0	0	0	0	0	0	0	0	0	0	0	0	0	0	0	0	0	0
34.745	1.435	0	0	0	0	0	0	0	0	0	0	0	0	0	0	0	0	0	0	0	0	0	0	0	10.74054813	42.96219254	0	0	0	0	0	0	0	0	0	0	0	0	0	0	0	0	0	0	0	0	0	0	0
34.745	1.525	0	0	0	0	0	0	0	0	0	0	15.96730328	0	0	0	0	0	0	0	0	0	0	0	0	3.694717407	18.47358704	0	0	0	0	0	0	0	0	0	0	0	0	0	0	0	0	0	0	0	0	0	1.455064297	0
34.745	1.615	0	0	0	0	0	0	0	0	0	0	10.30491066	0	0	0	0	0	8.359137535	0	0	0	0	0	0	3.298548222	9.895644188	0	0	0	0	0	0	0	0	0	0	0	0	0	0	0	0	0	0	0	0	0	0.070618294	0
34.745	1.705	0	0	0	0	0	0	0	0	0	0	4.876529217	0	0	0	0	0	7.376936436	0	0	0	0	0	0	1.797323823	5.391971588	0	0	0	0	1.771710753	0	0	0	0	0	0	0	0	0	0	0	0	0	0	0	0	0	0
34.745	1.795	0	0	0	0	0	0	0	0	0	0	0	0	0	0	0	0	7.603418827	0	0	0	0	0	0	1.798277497	5.394832611	0	0	0	0	2.456966877	0	0	0	0	0	0	0	0	0	0	0	0	0	0	0	0	0	0
34.745	1.885	0	0	0	0	0	0	0	0	0	0	0	0	0	0	0	0	7.255146503	0	0	0	0	0	0	1.704277158	5.112831593	0	0	0	0	2.381785154	0	0	0	0	0	0	0	0	0	0	0	0	0	0	0	0	0	0
34.745	1.975	0	0	0	0	0	0	0	0	0	0	0	0	0	0	0	0	10.0469799	0	0	0	0	0	0	0	12.62166882	0	0	0	0	7.941860199	0	0	0	0	0	0	0	0	0	0	0	0	0	0	0	0	0	0
34.745	2.065	0	0	0	0	0	0	0	0	0	0	0	0	0	0	0	0	16.62413025	0	0	0	0	0	0	10.81070137	10.81070137	0	0	0	0	0	0	0	0	0	0	0	0	0	0	0	0	0	0	0	0	0	0	0
34.745	2.155	0	0	0	0	0	0	0	0	0	0	0	0	0	0	0	0	0	0	0	0	0	0	0	0	5.348488331	0	0	0	0	0	0	0	0	0	0	0	0	0	0	0	0	0	0	0	0	0	0	0
34.745	2.245	0	0	0	0	0	0	0	0	0	0	0	0	0	0	0	0	0	0	0	0	0	0	0	0	0	0	0	0	0	0	0	0	0	0	0	0	0	0	0	0	0	0	0	0	0	0	0	0
34.745	2.335	0	0	0	0	0	0	0	0	0	0	0	0	0	0	0	0	0	0	0	0	0	0	0	0	0	0	0	0	0	0	0	0	0	0	0	0	0	0	0	0	0	0	0	0	0	0	0	0
34.745	2.425	0	0	0	0	0	0	0	0	0	0	0	0	0	0	0	0	0	0	0	0	0	0	0	0	0	0	0	0	0	0	0	0	0	0	0	0	0	0	0	0	0	0	0	0	0	0	0	0
34.745	2.515	0	0	0	0	0	0	0	0	0	0	0	0	0	0	0	0	0	0	0	0	0	0	0	0	0	0	0	0	0	0	0	0	0	0	0	0	0	0	0	0	0	0	0	0	0	0	0	0
34.745	2.605	0	0	0	0	0	0	0	0	0	0	0	0	0	0	0	0	0	0	0	0	0	0	0	0	0	0	0	0	0	0	0	0	0	0	0	0	0	0	0	0	0	0	0	0	0	0	0	0
34.745	2.695	0	0	0	0	0	0	0	0	0	0	0	0	0	0	0	0	0	0	0	0	0	0	0	0	0	0	0	0	0	0	0	0	0	0	0	0	0	0	0	0	0	0	0	0	0	0	0	0
34.745	2.785	0	0	0	0	0	0	0	0	0	0	0	0	0	0	0	0	0	0	0	0	0	0	0	0.588163435	0.588163435	0	0	0	0	0	0	0	0	0	0	0	0	0	0	0	0	0	0	5.594747066	0	0	1.864915729	0
34.745	2.875	0	0	0	0	0	0	0	0	0	0	0	0	0	0	0	0	0	0	0	0	0	0	0	19.1035862	0	0	0	0	0	0	0	0	0	0	0	0	0	1.753897548	0	0	0	0	9.204533577	12.3755331	0	0	0	0
34.745	2.965	0	0	0	0	0	0	0	0	0	0	0	0	0	0	0	0	0	0	0	0	0	0	0	0	0	0	0	0	0	0	0	0	0	0	0	0	0	0	0	0	0	0	0	4.682451725	0	0	0	0
34.745	3.055	0	0	0	0	0	0	0	0	0	0	0	0	0	0	0	0	0	0	0	0	0	0	0	0	0	0	0	0	0	0	0	0	0	0	0	0	0	0	0	0	0	0	0	2.998220682	0	0	0	0
34.745	3.145	0	0	0	0	0	0	0	0	0	0	0	0	0	0	0	0	0	0	0	0	0	0	0	0	0	0	0	0	0	0	0	0	0	0	0	0	0	0	0	0	0	0	0	5.029065609	0	0	0	0
34.745	3.235	0	0	0	0	0	0	0	0	0	0	0	0	0	0	0	0	0	0	0	0	0	0	0	0	0	0	0	0	0	0	0	0	0	0	0	0	0	0	0	0	0	0	3.764805794	4.539291859	0	0	0	0
34.745	3.325	0	0	0	0	0	0	0	0	0	0	0	0	0	0	0	0	0	0	0	0	0	0	0	0	0	0	0	0	0	0	0	0	0	0	0	0	0	0	0	0	0	0	0	5.772370815	0	0	0	0
34.745	3.415	0	0	0	0	0	0	0	0	0	0	0	0	0	0	0	0	0	0	0	0	0	0	0	0	0	0	0	0	0	0	0	0	0	0	0	0	0	0	0	0	0	0	0	5.236825466	0	0	0	0
34.745	3.505	0	0	0	0	0	0	0	0	0	0	0	0	0	0	0	0	0	0	0	0	0	0	0	0	0	0	0	0	0	0	0	0	0	0	0	0	0	0	0	0	0	0	0	5.703148365	0	0	0	0
34.745	3.595	0	0	0	0	0	0	0	0	0	0	0	0	0	0	0	0	0	0	0	0	0	0	0	0	0	0	0	0	0	0	0	0	0	0	0	0	0	0	0	0	0	0	0	5.76222086	0	0	0	0
34.745	3.685	0	0	0	0	0	0	0	0	0	0	0	0	0	0	0	0	0	0	0	0	0	0	0	0	0	0	0	0	0	0	0	0	0	0	0	0	0	0	0	0	0	0	0	4.112870693	0	0	0	0
34.745	3.775	0	0	0	0	0	0	0	0	0	0	0	0	0	0	0	0	0	0	0	0	0	0	0	0	0	0	0	0	0	0	0	0	0	0	0	0	0	0	0	0	0	0	0	4.035581112	0	0	0	0
34.745	3.865	0	0	0	0	0	0	0	0	0	0	0	0	0	0	0	0	0	0	0	0	0	0	0	0	0	0	0	0	0	0	0	0	0	0	0	6.734597206	0	0	0	0	0	0	0	0	0	0	0	0
34.745	3.955	0	0	0	0	0	0	0	0	0	0	0	0	0	0	0	0	0	0	0	0	0	0	0	0	0	0	0	0	0	0	0	0	0	0	0	8.719430923	0	0	0	0	0	0	0	0	0	0	0	0
34.745	4.045	0	0	0	0	0	0	0	0	0	0	0	0	0	0	0	0	0	0	0	0	0	0	0	0	0	0	0	0	0	0	0	0	0	0	0	9.151312828	0	0	0	0	0	0	0	0	0	0	0	0
34.745	4.135	0	0	0	0	0	0	0	0	0	0	0	0	0	0	0	0	0	0	0	0	0	0	0	0	0	0	0	0	0	0	0	0	0	0	0	11.41192722	0	0	0	0	0	0	0	0	0	0	0	0
34.745	4.225	0	0	0	0	0	0	0	0	0	0	0	0	0	0	0	0	0	0	0	0	0	0	0	0	0	0	0	0	0	0	0	0	0	0	0	11.09856606	0	0	0	0	0	0	0	0	0	0	0	0
34.745	4.315	0	0	0	0	0	0	0	0	0	0	0	0	0	0	0	0	0	0	0	0	0	0	0	0	0	0	0	0	0	0	0	0	0	0	0	0	0	0	0	0	0	0	5.613977909	0	0	9.868187904	0	0
34.745	4.405	0	0	0	0	0	0	0	0	0	0	0	0	0	0	0	0	0	0	0	0	0	0	0	0	0	0	0	0	0	0	0	0	0	0	0	0	0	0	0	0	0	0	5.016271591	0	0	9.127356529	0	0
34.745	4.495	0	0	0	0	0	0	0	0	0	0	0	0	0	0	0	0	0	0	0	0	0	0	0	0	0	0	0	0	0	0	0	0	0	0	0	0	0	0	0	5.009190559	0	0	5.724789143	0	0	10.21608257	0	0
34.745	4.585	0	0	0	0	0	0	0	0	0	0	0	0	0	0	0	0	0	0	0	0	0	0	0	0	0	0	0	0	0	0	0	0	0	0	0	0	0	0	0	5.708910465	0	0	6.524469852	0	0	11.50616264	0	0
34.745	4.675	0	0	0	0	0	0	0	0	0	0	0	0	0	0	0	0	0	0	0	0	0	0	0	0	0	0	0	0	0	0	0	0	0	0	0	0	0	0	0	0	0	0	5.982720852	0	0	10.49901676	0	0
34.745	4.765	0	0	0	0	0	0	0	0	0	0	0	0	0	0	0	0	0	0	0	0	0	0	0	0	0	0	0	0	0	0	0	0	0	0	0	0	0	0	0	5.84992218	0	0	6.685625076	0	0	11.72386456	0	0
34.745	4.855	0	0	0	0	0	0	0	0	0	0	0	0	0	0	0	0	0	0	0	0	0	0	0	0	0	0	0	0	0	0	0	0	0	7.138207912	0	0	0	6.403391838	0	0	0	0	10.05815887	9.145889282	0	0	0	0
34.745	4.945	0	0	0	0	0	0	0	0	0	0	0	0	0	0	0	0	0	0	0	0	0	0	0	0	0	0	0	0	0	0	0	2.708294868	2.310016394	8.361971855	0	0	0	7.501180172	0	0	0	0	11.13376713	10.18186855	0	0	0	0
34.835	-4.775	0	0	0	0	0	0	0	0	0	0	0	0	0	0	0	0	0	0	0	0	0	0	0	0	0	0	0	0	0	0	0	4.429760933	3.778326035	8.426682472	0	0	0	7.559228897	0	0	0	0	10.59333611	9.888288498	0	0	0	0
34.835	-4.685	0	0	0	0	0	0	0	0	0	0	0	0	0	0	0	0	0	0	0	0	0	0	0	0	0	0	0	0	0	0	0	4.141849518	3.532754183	0	0	0	0	0	0	0	0	0	0	0	0	0	0	0
34.835	-4.595	0	0	0	0	0	0	0	0	0	0	0	0	0	0	0	0	0	0	0	0	0	0	0	0	0	0	0	0	0	0	0	3.595880985	3.067075253	0	0	0	0	0	0	0	0	0	0	0	0	0	0	0
34.835	-4.505	0	0	0	0	0	0	0	0	0	0	0	0	0	0	0	0	0	0	0	0	0	0	0	0	0	0	0	0	0	0	0	4.216182709	6.188268661	10.21922874	0	0	0	9.655408859	7.667122364	0	0	0	0	0	0	0	0	0
34.835	-4.415	0	0	0	0	0	0	0	0	0	0	0	0	0	0	0	0	0	0	0	0	0	0	0	0	0	0	0	0	0	0	0	0	0	9.589042664	0	0	0	9.059991837	6.970163822	0	0	0	0	0	0	0	0	0
34.835	-4.325	0	0	0	0	0	0	0	0	0	0	0	0	0	0	0	0	0	0	0	0	0	0	0	0	0	0	0	0	0	0	0	0	0	10.28943825	0	0	0	9.721745491	7.300191879	0	0	0	0	0	0	0	0	0
34.835	-4.235	0	0	0	0	0	0	0	0	0	0	0	0	0	0	0	0	0	0	0	0	0	0	0	0	0	0	0	0	0	0	0	0	0	9.399306297	0	0	0	8.880723953	6.539597034	0	0	0	0	0	0	0	0	0
34.835	-4.145	0	0	0	0	0	0	0	0	0	0	0	0	0	0	0	0	0	0	0	0	0	0	0	0	0	0	0	0	0	0	0	2.614182472	3.836945534	9.940066338	0	0	0	9.391648293	6.751565456	0	0	0	0	0	0	0	0	0
34.835	-4.055	0	0	0	0	0	0	0	0	0	0	0	0	0	0	0	0	0	4.135203838	0	0	0	0	0	0	0	0	0	0	0	0	0	0	5.961170673	9.830342293	0	0	0	9.287978172	6.591558933	0	0	0	0	0	0	0	0	0
34.835	-3.965	0	0	0	0	0	0	0	0	0	0	0	0	0	0	0	3.891427279	0	0	0	0	0	0	0	0	0	0	0	0	0	0	0	0	5.219315052	11.44797134	0	0	0	6.884252071	6.904553413	0	0	0	0	0	0	0	0	0
34.835	-3.875	0	0	0	0	0	0	0	0	0	0	0	0	0	0	0	3.904409409	0	0	0	0	0	0	0	0	0	0	0	0	0	0	0	0	5.738464832	11.57650375	0	0	0	6.961545467	0	0	0	0	0	0	0	0	0	0
34.835	-3.785	0	0	0	0	0	0	0	0	0	0	0	0	0	0	0	3.478449821	0	0	0	0	0	0	0	0	0	0	0	0	0	0	0	0	5.298012257	11.16346073	0	0	0	0	6.805216312	0	0	0	0	0	0	0	0	0
34.835	-3.695	0	0	0	0	0	0	0	0	0	0	0	0	0	0	0	0	0	5.044917583	0	0	0	0	0	0	0	0	0	0	0	0	0	0	0	10.82730961	0	0	0	0	0	0	0	0	0	0	0	0	0	0
34.835	-3.605	0	0	0	0	0	0	0	0	0	0	0	0	0	0	0	0	0	4.233053207	0	0	0	0	0	0	0	0	0	0	0	0	0	0	0	9.976804733	0	0	0	0	0	0	0	0	0	0	0	0	0	0
34.835	-3.515	0	0	0	0	0	0	0	0	0	0	0	0	0	0	0	0	0	3.879637718	0	0	0	0	0	0	0	0	0	0	0	0	0	0	0	12.1549921	0	0	0	0	0	0	0	6.257405758	0	0	0	0	0	0
34.835	-3.425	0	0	0	0	0	0	0	0	0	0	0	0	0	0	0	0	0	3.141291857	0	0	0	0	0	0	0	0	0	0	0	0	0	0	0	11.24509335	0	0	0	0	0	0	0	0	0	0	0	0	0	0
34.835	-3.335	0	0	0	0	0	0	0	0	0	0	0	0	0	0	0	0	0	2.299558401	0	0	0	0	0	0	0	0	0	0	0	0	0	0	0	10.35522938	0	0	0	0	0	0	0	0	0	0	0	0	0	0
34.835	-3.245	0	0	0	0	0	0	0	0	0	0	0	0	0	0	0	0	0	0	0	0	0	0	0	0	0	0	0	0	0	0	0	0	0	9.082616806	0	0	0	0	0	0	0	0	0	0	0	0	0	0
34.835	-3.155	0	0	0	0	0	0	0	0	0	0	0	0	0	0	0	0	0	0	0	0	0	0	0	0	0	0	0	0	0	0	0	0	0	9.580788612	0	0	0	0	0	0	0	0	0	0	0	0	0	0
34.835	-3.065	0	0	0	0	0	0	0	0	0	0	0	0	0	0	0	0	0	0.740034044	0	0	0	0	0	0	0	0	0	0	0	0	0	0	0	9.588707924	0	0	0	0	0	0	0	0	0	0	0	0	0	0
34.835	-2.975	0	0	0	0	0	0	0	0	0	0	0	0	0	0	0	0	0	0	0	0	0	0	0	0	0	0	0	0	0	0	0	0	0	5.581335545	0	0	0	6.13946867	0	0	0	0	0	0	0	0	0	5.81033802
34.835	-2.885	0	0	0	0	0	0	0	0	0	0	0	0	0	0	0	0	0	0	0	0	0	0	0	0	0	0	0	0	0	0	0	0	0	6.497362137	0	0	0	7.147099018	0	0	0	0	0	0	0	0	0	6.836621761
34.835	-2.795	0	0	0	0	0	0	0	0	0	0	0	0	0	0	0	3.256049633	0	0	0	0	0	0	0	0	0	0	0	0	0	0	0	3.10243535	0	6.088969707	0	0	0	6.697866917	0	0	0	0	0	0	0	0	0	6.382188797
34.835	-2.705	0	0	0	0	0	0	0	0	0	0	0	0	0	0	0	2.961412191	0	0	0	0	0	0	0	0	0	0	0	0	0	0	0	2.838775635	0	0	0	0	0	6.440191269	0	0	0	0	0	0	0	0	0	6.24580574
34.835	-2.615	0	0	0	0	0	0	0	0	0	0	0	0	0	0	0	0	0	0	0	0	0	0	0	0	0	0	0	0	0	0	0	0	0	0	0	0	0	5.835735798	0	0	0	0	0	0	0	0	0	5.776442528
34.835	-2.525	0	0	0	0	0	0	0	0	0	0	0	0	0	0	0	0	0	0	0	0	0	0	0	0	0	0	0	0	0	0	0	0	0	0	0	0	0	0	5.072613716	0	0	0	0	0	0	0	0	5.485277653
34.835	-2.435	0	0	0	0	0	0	0	0	0	0	0	0	0	0	0	0	0	0	0	0	0	0	0	0	0	0	0	0	0	0	0	0	0	0	0	0	0	0	4.718447685	0	0	0	0	0	0	0	0	5.205861568
34.835	-2.345	0	0	0	0	0	0	0	0	0	0	0	0	0	0	0	0	0	0	0	0	0	0	0	0	0	0	0	0	0	0	0	0	0	0	0	0	0	0	0	0	0	0	0	0	0	0	0	4.948991299
34.835	-2.255	0	0	0	0	0	0	0	0	0	0	0	0	0	0	0	0	0	0	0	0	0	0	0	0	0	0	0	0	0	0	0	0	0	0	0	0	0	0	4.002554893	0	0	0	0	0	0	0	0	4.651445389
34.835	-2.165	0	0	0	0	0	0	0	0	0	0	0	0	0	0	0	0	0	0	0	0	0	0	0	0	0	0	0	0	0	0	0	0	0	0	0	0	0	0	0	0	0	0	0	0	0	0	0	4.143715858
34.835	-2.075	0	0	0	0	0	0	0	0	0	0	0	0	0	0	0	0	0	0	0	0	0	0	0	0	0	0	0	0	0	0	0	0	0	0	0	0	0	0	3.378113747	0	0	0	0	0	0	0	0	4.258814812
34.835	-1.985	0	0	0	0	0	0	0	0	0	0	0	0	0	0	0	0	0	0	0	0	0	0	0	0	0	0	0	0	0	0	0	0	0	0	0	0	0	0	4.389436245	0	0	0	0	0	0	0	0	0
34.835	-1.895	0	0	0	0	0	0	0	0	0	0	0	0	0	0	0	0	0	0	0	0	0	0	0	0	0	0	0	0	0	0	0	0	0	0	0	0	0	0	0	0	0	0	0	0	0	0	0	0
34.835	-1.805	0	0	0	0	0	0	0	0	0	0	0	0	0	0	0	0	0	0	0	0	0	0	0	0	0	0	0	0	0	0	0	0	0	0	0	0	0	0	0	0	0	0	0	0	0	0	0	0
34.835	-1.715	0	0	0	0	0	0	0	0	0	0	0	0	0	0	0	0	0	0	0	0	0	0	0	0	0	0	0	0	0	0	0	0	0	0	0	0	0	0	0	0	0	0	0	0	0	0	0	0
34.835	-1.625	0	0	0	0	0	0	0	0	0	0	0	0	0	0	0	0	0	0	0	0	0	0	0	0	0	0	0	0	0	0	0	0	0	0	0	0	0	0	0	0	0	0	0	0	0	0	0	0
34.835	-1.535	0	0	0	0	0	0	0	0	0	0	0	0	0	0	0	0	0	0	0	0	0	0	0	0	0	0	0	0	0	0	0	0	0	0	0	0	0	0	0	0	0	0	0	0	0	0	0	0
34.835	-1.445	0	0	0	0	0	0	0	0	0	0	0	0	0	0	0	0	0	0	0	0	0	0	0	0	0	0	0	0	0	0	0	0	0	0	0	0	0	0	0	0	0	0	0	0	0	0	0	3.544297695
34.835	-1.355	0	0	0	0	0	0	0	0	0	0	0	0	0	0	0	0	0	0	0	0	0	0	0	0	0	0	0	0	0	0	0	0	0	0	0	0	0	0	0	0	0	0	0	0	0	0	0	3.805727005
34.835	-1.265	0	0	0	0	0	0	0	0	0	0	0	0	0	0	0	0	0	0.019183632	0	0	0	0	0	0	0	0	0	0	0	0	0	0	0	0	0	0	0	0	0	0	0	0	0	0	0	0	0	3.778812885
34.835	-1.175	0	0	0	0	0	0	0	0	0	0	0	0	0	0	0	0	0	0	0	0	0	0	0	0	0	0	0	0	0	0	0	0	0	0	0	0	0	0	0	0	0	0	0	0	0	0	0	3.62577796
34.835	-1.085	0	0	0	0	0	0	0	0	0	0	0	0	0	0	0	0	0	0	0	0	0	0	0	0	0	0	0	0	0	0	0	0	0	0	0	0	0	0	0	0	0	0	0	0	0	0	0	3.521042109
34.835	-0.995	0	0	0	0	0	0	0	0	0	0	0	0	0	0	0	0	0	0.075139664	0	0	0	0	0	0	0	0	0	0	0	0	0	0	0	0	0	0	0	0	0	0	0	0	0	0	0	0	0	5.115362644
34.835	-0.905	0	0	0	0	0	0	0	0	0	0	0	0	0	0	0	0	0	0	0	0	0	0	0	0	0	0	0	0	0	0	0	0	0	0	0	0	0	0	0	0	0	0	0	0	0	0	0	4.911093235
34.835	-0.815	0	0	0	0	0	0	0	0	0	0	0	0	0	0	0	0	0	0	0	0	0	0	0	0	0	0	0	0	0	0	0	0	0	0	0	0	0	0	0	0	0	0	0	0	0	0	3.120717287	5.552444935
34.835	-0.725	0	0	0	0	0	0	0	0	0	0	0	0	0	0	0	0	0	0.625083327	0	0	0	0	0	0	0	0	0	0	0	0	0	0	0	0	0	0	0	0	0	0	0	0	0	0	0	0	2.876747847	5.118369579
34.835	-0.635	0	0	0	0	0	0	0	0	0	0	0	0	0	0	0	0	0	0.014243235	0	0	0	0	0	0	0	0	0	0	0	0	0	0	0	0	0	0	0	0	0	0	0	0	0	0	0	0	2.829362154	5.034060001
34.835	-0.545	0	0	0	0	0	0	0	0	0	0	0	0	0	0	0	0	0	0	0	0	0	0	0	0	0	0	0	0	0	0	0	0	0	0	0	0	0	0	0	0	0	0	0	0	0	0	4.172415733	7.423650265
34.835	-0.455	0	0	0	0	0	0	0	0	0	0	0	0	0	0	0	0	0	0	0	0	0	0	0	0	0	0	0	0	0	0	0	0	0	0	0	0	0	0	0	0	0	0	0	0	0	0	0	16.05918121
34.835	-0.365	0	0	0	0	0	0	0	0	0	0	0	0	0	0	0	0	0	0	0	0	0	0	0	0	0	0	0	0	0	0	0	0	0	0	0	0	0	0	0	0	0	0	0	0	0	5.927709103	6.29818964	6.469181061
34.835	-0.275	0	0	0	0	0	0	0	0	0	0	0	0	0	0	0	0	0	0	0	0	0	0	0	0	0	0	0	0	0	0	0	0	0	0	0	0	0	0	0	0	0	0	0	0	0	0	0	23.3627243
34.835	-0.185	0	0	0	0	0	0	0	0	0	0	0	0	0	0	0	0	0	0	0	0	0	0	0	0	0	0	0	0	0	0	0	0	0	0	0	0	0	0	0	0	0	0	0	0	0	0	0	27.08332062
34.835	-0.095	0	0	0	0	0	0	0	0	0	0	0	0	0	0	0	0	0	0	0	0	0	0	0	0	0	0	0	0	0	0	0	0	0	0	5.157962799	0	0	0	0	0	0	0	0	0	0	0	0	25.39164543
34.835	-0.005	0	0	0	0	0	0	0	0	0	0	0	0	0	0	0	0	0	0	0	0	0	0	0	0	0	0	0	0	0	0	0	0	0	0	7.609847546	0	0	0	0	0	0	0	0	0	0	0	0	23.11842918
34.835	0.085	0	0	0	0	0	0	0	0	0	0	0	0	0	0	0	0	0	0	0	0	0	0	0	0	0	0	0	0	0	0	0	0	0	0	0	0	0	0	0	0	0	0	0	0	0	0	0	38.56893158
34.835	0.175	0	0	0	0	0	0	0	0	0	0	0	0	0	0	0	0	0	0	0	0	0	0	0	0	0	0	0	0	0	0	0	0	0	0	0	0	0	0	0	0	0	0	0	0	0	0	0	39.99489212
34.835	0.265	0	0	0	0	0	0	0	0	0	0	0	0	0	0	0	0	0	0	0	0	0	0	0	0	0	0	0	0	0	0	0	0	0	0	0	0	0	0	0	0	0	0	0	0	22.44442368	0	0	22.44442368
34.835	0.355	0	0	0	0	0	0	0	0	0	0	0	0	0	0	0	0	0	0	0	0	0	0	0	0	0	0	0	0	0	0	0	1.798400521	6.546177864	0	0	8.953462601	0	0	0	0	0	0	12.23937035	0	0	7.100650787	7.100650787	14.20130157
34.835	0.445	0	0	0	0	0	0	0	0	0	0	0	0	0	0	0	0	0	0	0	0	0	0	0	0	0	0	0	0	0	0	0	4.805702209	4.396503448	0	0	10.17354965	0	0	0	0	0	0	0	0	0	9.024371147	9.024371147	18.04874229
34.835	0.535	0	0	0	0	0	0	0	0	0	0	0	0	0	0	0	0	0	0	0	0	0	0	0	0	0	0	0	0	0	0	0	5.382431507	4.924125195	0	0	11.92467213	0	0	0	0	0	0	0	0	0	16.86929321	8.434646606	16.86929321
34.835	0.625	0	0	0	0	0	0	0	0	0	0	0	0	0	0	0	0	0	0	0	0	0	0	0	0	0	0	0	0	0	0	0	5.295056343	4.844189644	0	0	16.60355949	0	0	0	0	0	0	0	0	0	10.49783707	10.49783707	20.99567413
34.835	0.715	0	0	0	0	0	0	0	0	0	0	0	0	0	0	0	0	0	0	0	0	0	0	0	0	0	0	0	0	0	0	0	5.447686195	4.983822823	0	0	13.59970379	0	0	0	0	0	0	0	0	0	0	11.55972099	23.11944199
34.835	0.805	0	0	0	0	0	0	0	0	0	0	0	0	0	0	0	0	0	0	0	0	0	0	0	0	0	0	0	0	0	0	0	5.500964642	5.032565117	0	0	10.06365204	0	0	0	0	0	0	0	0	0	9.586929321	0	19.17385864
34.835	0.895	0	0	0	0	0	0	0	0	0	0	0	0	0	0	0	0	0	0	0	0	0	0	0	0	0	0	0	0	0	0	0	5.077288151	4.644964218	0	0	0	0	0	0	0	0	0	0	0	0	7.504946709	7.504946709	15.00989342
34.835	0.985	0	0	0	0	0	0	0	0	0	0	0	0	0	0	0	0	0	0	0	0	0	0	0	0	0	0	0	0	0	0	0	4.199656487	4.364348888	0	0	0	0	0	0	0	0	0	0	0	0	0	8.733246803	17.46649361
34.835	1.075	0	0	0	0	0	0	0	0	0	0	0	0	0	0	0	0	0	0	0	0	0	0	0	0	0	0	0	0	0	0	0	4.071023941	4.230671883	0	0	0	0	0	0	0	0	0	0	0	0	0	7.761776924	15.52355385
34.835	1.165	0	0	0	0	0	0	0	0	0	0	0	0	0	0	0	0	0	0	0	0	0	0	0	0	0	0	0	0	0	0	0	3.60986948	3.751432896	0	0	0	0	0	0	0	0	0	0	0	0	0	12.80537224	25.61074448
34.835	1.255	0	0	0	0	0	0	0	0	0	0	0	0	0	0	0	0	0	0	0	0	0	0	0	0	0	0	0	0	0	0	0	3.734685183	3.88114357	0	0	0	0	0	0	0	0	6.29890728	0	0	0	0	0	12.83721542
34.835	1.345	0	0	0	0	0	0	0	0	0	0	0	0	0	0	0	0	0	0	0	0	0	0	0	0	0	0	0	0	0	0	0	3.395723343	3.528888464	0	0	0	0	0	0	0	0	6.377154827	0	0	0	2.554677486	2.554677486	5.109354973
34.835	1.435	0	0	0	0	0	0	0	0	0	0	0	0	0	0	0	0	0	0	0	0	0	0	0	0	0	0	0	0	0	0	0	3.172985315	3.417060852	0	0	0	0	0	0	0	0	7.102408409	0	0	0	3.299652338	3.299652338	6.599304676
34.835	1.525	0	0	0	0	0	0	0	0	0	0	0	0	0	0	0	0	0	0	0	0	0	0	0	0	0	0	0	0	0	0	0	3.077945471	3.31471014	0	0	0	0	0	0	0	0	9.242821693	0	0	0	5.003127098	5.003127098	15.00938034
34.835	1.615	0	0	0	0	0	0	0	0	0	0	0	0	0	0	0	0	0	0	0	0	0	0	0	0	0	0	0	0	0	0	0	2.839377403	3.057790995	0	0	0	0	0	0	0	0	10.50234699	0	0	0	4.86977005	4.86977005	14.6093111
34.835	1.705	0	0	0	0	0	0	0	0	0	0	0	0	0	0	0	0	0	0	0	0	0	0	0	0	0	0	0	0	0	0	0	2.498108625	2.690270662	0	0	0	0	0	0	0	0	12.63682461	0	0	0	6.245668888	6.245668888	12.49133778
34.835	1.795	0	0	0	0	0	0	0	0	0	0	0	21.27217484	0	0	0	26.57086945	0	0	17.25204659	11.50136471	0	0	0	5.32448864	5.32448864	5.32448864	0	0	0	0	0	0	0	0	0	0	0	0	0	0	0	0	0	3.04766345	3.04766345	0	9.142990112	0
34.835	1.885	0	0	0	0	0	0	0	0	0	0	0	0	0	0	0	27.58454704	0	0	23.49113083	7.830377102	0	0	0	7.740021706	7.740021706	0	0	0	0	0	0	0	0	0	0	0	0	1.759706378	0	0	0	0	0	6.992650509	3.496325254	0	6.992650509	0
34.835	1.975	0	0	0	0	0	0	0	0	0	0	0	0	0	0	0	28.06213188	0	0	19.86912155	9.934560776	0	0	0	0	19.16757202	0	0	0	0	0	0	0	0	0	0	0	0	0	0	0	0	0	0	4.716369152	4.716369152	0	4.716369152	4.716369152
34.835	2.065	0	0	0	0	0	0	0	0	0	0	0	0	0	0	0	34.24712372	0	0	25.58444214	12.79222107	0	0	0	14.0498724	14.0498724	0	0	0	0	0	0	0	0	0	0	0	0	0	0	0	0	0	0	5.709682941	5.709682941	0	5.709682941	5.709682941
34.835	2.155	0	0	0	0	0	0	0	0	0	0	0	0	0	0	0	30.63445854	0	0	45.91810226	0	0	0	0	18.64886284	18.64886284	0	0	0	0	0	0	0	0	0	0	0	0	0	0	0	0	0	0	4.487500668	4.487500668	0	4.487500668	4.487500668
34.835	2.245	0	0	0	0	0	0	0	0	0	0	30.84617996	0	0	0	0	0	0	0	26.98017693	0	0	0	0	0	41.85248947	0	0	0	0	0	0	0	0	0	0	0	0	0	0	0	0	0	0	4.153734207	0	0	8.307468414	0
34.835	2.335	0	0	0	0	0	0	0	0	0	0	0	0	0	0	0	0	0	0	0	0	0	0	0	0	92.07769775	0	0	0	0	0	0	0	0	0	0	0	0	0	0	0	0	0	0	0	0	0	0	0
34.835	2.425	0	0	0	0	0	0	0	0	0	0	0	0	0	0	0	0	0	0	0	0	0	0	0	0	87.85699463	0	0	0	0	0	0	0	0	0	0	0	0	0	0	0	0	0	0	0	0	0	0	0
34.835	2.515	0	0	0	0	0	0	0	0	0	0	0	0	0	0	0	0	0	0	0	0	0	0	0	0	87.46770477	0	0	0	0	0	0	0	0	0	0	0	0	0	0	0	0	0	0	0	0	0	5.230109215	0
34.835	2.605	0	0	0	0	0	0	0	0	0	0	0	0	0	0	0	0	0	0	0	0	0	0	0	0	93.58249664	0	0	0	0	0	0	0	0	0	0	0	0	0	0	0	0	0	0	0	0	0	8.00592041	0
34.835	2.695	0	0	0	0	0	0	0	0	0	0	0	0	0	0	0	0	0	0	0	0	0	0	0	0	92.65040588	0	0	0	0	0	0	0	0	0	0	0	0	0	0	0	0	0	0	0	0	0	7.39022398	0
34.835	2.785	0	0	0	0	0	0	0	0	0	0	0	0	0	0	0	0	0	0	0	0	0	0	0	0	87.84613037	0	0	0	0	0	0	0	0	0	0	0	0	0	0	0	0	0	0	0	0	0	0	0
34.835	2.875	0	0	0	0	0	0	0	0	0	0	0	0	0	0	0	0	0	0	0	0	0	0	0	10.18189812	50.90949249	0	0	0	0	0	0	0	0	0	0	0	0	0	0	0	0	0	0	0	0	0	0	0
34.835	2.965	0	0	0	0	0	0	0	0	0	0	0	0	0	0	0	0	0	0	0	0	0	0	0	0	54.81275177	0	0	0	0	0	0	0	0	0	0	0	0	0	0	0	0	0	0	0	0	0	0	0
34.835	3.055	0	0	0	0	0	0	0	0	0	0	0	0	0	0	0	0	0	0	0	0	0	0	0	0	24.39165306	0	0	0	0	8.500998497	0	0	0	0	0	0	0	0	0	0	0	0	0	0	0	0	0	0
34.835	3.145	0	0	0	0	0	0	0	0	0	0	0	0	0	0	0	0	3.333324194	0	0	0	0	0	0	0	8.841657639	0	0	0	0	2.162945747	0	0	0	0	0	0	0	0	0	0	0	0	0	0	0	0	0	0
34.835	3.235	0	0	0	0	0	0	0	0	0	0	0	0	0	0	0	0	6.68492651	0	0	0	0	0	0	3.164892673	6.329785347	0	0	0	0	0	0	0	0	0	0	0	0	0	0	0	0	0	0	0	0	0	0	0
34.835	3.325	0	0	0	0	0	0	0	0	0	0	0	0	0	0	0	0	8.224522591	0	0	0	0	0	0	2.465548277	7.396644592	0	0	0	0	0	0	0	0	0	0	0	0	0	0	0	0	0	0	0	0	0	0	0
34.835	3.415	0	0	0	0	0	0	0	0	0	0	0	0	0	0	0	0	12.19325352	0	0	0	0	0	0	0	10.23736382	0	0	0	0	0	0	0	0	0	0	0	0	0	0	0	0	0	0	0	0	0	0	0
34.835	3.505	0	0	0	0	0	0	0	0	0	0	0	0	0	0	0	0	3.290103436	0	0	0	0	0	0	0.789615214	3.158460855	0	0	0	0	0	0	0	0	0	0	0	0	0	0	0	0	0	0	0	0	0	0	0
34.835	3.595	0	0	0	0	0	0	0	0	0	0	0	0	0	0	0	0	0	0	0	0	0	0	0	0	0	0	0	0	0	0	0	0	0	0	0	0	0	0	0	0	0	0	0	0	0	0	0	0
34.835	3.685	0	0	0	0	0	0	0	0	0	0	0	0	0	0	0	0	0	0	0	0	0	0	0	0	0	0	0	0	0	0	0	0	0	0	0	0	0	0	0	0	0	0	0	0	0	0	0	0
34.835	3.775	0	0	0	0	0	0	0	0	0	0	0	0	0	0	0	0	0	0	0	0	0	0	0	0	0	0	0	0	0	0	0	0	0	0	0	0	0	0	0	0	0	0	0	0	0	0	0	0
34.835	3.865	0	0	0	0	0	0	0	0	0	0	0	0	0	0	0	0	0	0	0	0	0	0	0	0	0	0	0	0	0	0	0	0	0	0	0	0	0	0	0	0	0	0	0	0	0	0	0	0
34.835	3.955	0	0	0	0	0	0	0	0	0	0	0	0	0	0	0	0	0	0	0	0	0	0	0	0	0	0	0	0	0	0	0	0	0	0	0	0	0	0	0	0	0	0	0	0	0	0	0	0
34.835	4.045	0	0	0	0	0	0	0	0	0	0	0	0	0	0	0	0	0	0	0	0	0	0	0	0	0	0	0	0	0	0	0	0	0	0	0	0	0	0	0	0	0	0	0	0	0	0	0	0
34.835	4.135	0	0	0	0	0	0	0	0	0	0	0	0	0	0	0	0	0	0	0	0	0	0	0	0	0	0	0	0	0	0	0	0	0	0	0	0	0	0	0	0	0	0	0	0	0	0	0	0
34.835	4.225	0	0	0	0	0	0	0	0	0	0	0	0	0	0	0	0	0	0	0	0	0	0	0	6.487918854	0	0	0	0	0	0	0	0	0	6.117667675	0	0	0	0	0	0	0	0	0	8.423915863	0	0	0	0
34.835	4.315	0	0	0	0	0	0	0	0	0	0	0	0	0	0	0	0	0	0	0	0	0	0	0	0.610889673	0	0	0	0	0	0	0	0	0	0	0	0	0	0	0	0	0	0	0	2.652972937	0	0	0	0
34.835	4.405	0	0	0	0	0	0	0	0	0	0	0	0	0	0	0	0	0	0	0	0	0	0	0	0	0	0	0	0	0	0	0	0	0	0	0	0	0	0	0	0	0	0	0	2.276403666	0	0	0	0
34.835	4.495	0	0	0	0	0	0	0	0	0	0	0	0	0	0	0	0	0	0	0	0	0	0	0	0	0	0	0	0	0	0	0	0	0	0	0	0	0	0	0	0	0	0	0	2.985768318	0	0	0	0
34.835	4.585	0	0	0	0	0	0	0	0	0	0	0	0	0	0	0	0	0	0	0	0	0	0	0	0	0	0	0	0	0	0	0	0	0	0	0	0	0	0	0	0	0	0	0	2.712960482	0	0	0	0
34.835	4.675	0	0	0	0	0	0	0	0	0	0	0	0	0	0	0	0	0	0	0	0	0	0	0	0	0	0	0	0	0	0	0	0	0	0	0	0	0	0	0	0	0	0	0	0	0	0	0	0.756724894
34.835	4.765	0	0	0	0	0	0	0	0	0	0	0	0	0	0	0	0	0	0	0	0	0	0	0	0	0	0	0	0	0	0	0	0	0	0	0	0	0	0	0	0	0	0	0	0	0	0	0	0.884169638
34.835	4.855	0	0	0	0	0	0	0	0	0	0	0	0	0	0	0	0	0	0	0	0	0	0	0	0	0	0	0	0	0	0	0	0	0	0	0	0	0	0	0	0	0	0	0	0	0	0	0	0.894504845
34.835	4.945	0	0	0	0	0	0	0	0	0	0	0	0	0	0	0	0	0	0	0	0	0	0	0	0	0	0	0	0	0	0	0	0	0	0	0	0	0	0	0	0	0	0	0	0	0	0	0	0.384656906
34.925	-4.775	0	0	0	0	0	0	0	0	0	0	0	0	0	0	0	0	0	0	0	0	0	0	0	0	0	0	0	0	0	0	0	0	0	0	0	0	0	0	0	0	0	0	0	0	0	0	0	0
34.925	-4.685	0	0	0	0	0	0	0	0	0	0	0	0	0	0	0	0	0	0	0	0	0	0	0	0	0	0	0	0	0	0	0	0	0	0	0	0	0	0	0	0	0	0	0	0	0	0	0	0
34.925	-4.595	0	0	0	0	0	0	0	0	0	0	0	0	0	0	0	0	0	0	0	0	0	0	0	0	0	0	0	0	0	0	0	0	0	0	0	0	0	0	0	0	0	0	0	0	0	0	0	0
34.925	-4.505	0	0	0	0	0	0	0	0	0	0	0	0	0	0	0	0	0	0	0	0	0	0	0	0	0	0	0	0	0	0	0	0	0	0	0	0	0	0	0	0	0	0	0	0	0	0	0	0
34.925	-4.415	0	0	0	0	0	0	0	0	0	0	0	0	0	0	0	0	0	0	0	0	0	0	0	0	0	0	0	0	0	0	0	0	0	0	0	0	0	0	0	0	0	0	0	0	0	0	0	0
34.925	-4.325	0	0	0	0	0	0	0	0	0	0	0	0	0	0	0	0	0	0	0	0	0	0	0	0	0	0	0	0	0	0	0	0	0	0	0	0	0	0	0	0	0	0	0	0	0	0	0	0
34.925	-4.235	0	0	0	0	0	0	0	0	0	0	0	0	0	0	0	0	0	0	0	0	0	0	0	0	0	0	0	0	0	0	0	0	0	0	0	0	0	0	0	0	0	0	0	0	0	0	0	0
34.925	-4.145	0	0	0	0	0	0	0	0	0	0	0	0	0	0	0	0	0	0	0	0	0	0	0	0	0	0	0	0	0	0	0	0	0	0	0	5.650765896	0	0	0	0	0	0	0	0	0	0	0	0
34.925	-4.055	0	0	0	0	0	0	0	0	0	0	0	0	0	0	0	0	0	0	0	0	0	0	0	0	0	0	0	0	0	0	0	0	0	0	0	7.514903069	0	0	0	0	0	0	0	0	0	0	0	0
34.925	-3.965	0	0	0	0	0	0	0	0	0	0	0	0	0	0	0	0	0	0	0	0	0	0	0	0	0	0	0	0	0	0	0	0	0	0	0	8.151637077	0	0	0	0	0	0	0	0	0	0	0	0
34.925	-3.875	0	0	0	0	0	0	0	0	0	0	0	0	0	0	0	0	0	0	0	0	0	0	0	0	1.523864508	0	0	0	0	0	0	3.810247183	0	0	0	9.128246307	0	4.564123154	0	0	0	0	0	0	0	0	0	0
34.925	-3.785	0	0	0	0	0	0	0	0	0	0	0	0	0	0	0	0	0	0	0	0	0	0	0	0	1.595062971	0	0	0	0	0	0	4.021858215	0	0	0	8.08223629	0	4.041118145	0	0	0	0	0	0	0	0	0	0
34.925	-3.695	0	0	0	0	0	0	0	0	0	0	0	0	0	0	0	0	0	0	0	0	0	0	0	0	0	0	0	0	0	0	0	0	0	0	0	7.425505161	0	0	0	0	0	0	0	0	0	0	0	0
34.925	-3.605	0	0	0	0	0	0	0	0	0	0	0	0	0	0	0	0	0	0	0	0	0	0	0	0	0	0	0	0	0	0	0	3.117995501	2.227140188	5.661028862	0	0	0	5.3465271	0	0	0	0	0	0	0	0	0	0
34.925	-3.515	0	0	0	0	0	0	0	0	0	0	0	0	0	0	0	0	0	0	0	0	0	0	0	0	0	0	0	0	0	0	0	3.57114768	2.550820112	7.245034218	0	0	0	6.842532158	6.408468723	0	0	6.408468723	0	0	0	0	0	0
34.925	-3.425	0	0	0	0	0	0	0	0	0	0	0	0	0	0	0	0	0	0	0	0	0	0	0	0	0	0	0	0	0	0	0	5.210121632	3.721516132	7.832351685	0	0	0	7.397221088	6.524820328	0	0	6.524820328	0	0	0	0	0	0
34.925	-3.335	0	0	0	0	0	0	0	0	0	0	0	0	0	0	0	0	0	0	0	0	0	0	0	0	0	0	0	0	0	0	0	0	0	9.072460175	0	0	0	8.568434715	7.10200119	0	0	7.10200119	0	0	0	0	0	4.034767151
34.925	-3.245	0	0	0	0	0	0	0	0	0	0	0	0	0	0	0	0	0	0	0	0	0	0	0	0	0	0	0	0	0	0	0	0	0	9.292819977	0	0	0	8.7765522	6.858789921	0	0	6.858789921	0	0	0	0	0	4.017397404
34.925	-3.155	0	0	0	0	0	0	0	0	0	0	0	0	0	0	0	0	0	0	0	0	0	0	0	0	0	0	0	0	0	0	0	1.972021222	3.415459156	12.62946415	0	0	0	6.508435726	6.496989727	0	0	0	0	0	0	0	0	9.062934875
34.925	-3.065	0	0	0	0	0	0	0	0	0	0	0	0	0	0	0	0	0	0	0	0	0	0	0	0	0	0	0	0	0	0	0	0	0	12.24156761	0	0	0	6.308537483	0	0	0	0	0	0	0	0	0	8.903972626
34.925	-2.975	0	0	0	0	0	0	0	0	0	0	0	0	0	0	0	0	0	0	0	0	0	0	0	0	0	0	0	0	0	0	0	0	0	12.14303207	0	0	0	0	0	0	0	0	0	0	0	0	0	8.785491943
34.925	-2.885	0	0	0	0	0	0	0	0	0	0	0	0	0	0	0	0	0	0	0	0	0	0	0	0	0	0	0	0	0	0	0	1.931715012	3.345650434	11.9128046	0	0	0	0	0	0	0	0	0	0	0	0	0	8.89191246
34.925	-2.795	0	0	0	0	0	0	0	0	0	0	0	0	0	0	0	0	0	0	0	0	0	0	0	0	0	0	0	0	0	0	0	0	0	11.5494976	0	0	0	0	0	0	0	0	0	0	0	0	0	8.695270538
34.925	-2.705	0	0	0	0	0	0	0	0	0	0	0	0	0	0	0	0	0	0	0	0	0	0	0	0	0	0	0	0	0	0	0	0	0	11.15796375	0	0	0	0	0	0	0	0	0	0	0	0	0	8.295871735
34.925	-2.615	0	0	0	0	0	0	0	0	0	0	0	0	0	0	0	0	0	0	0	0	0	0	0	0	0	0	0	0	0	0	0	0	0	12.71804428	0	0	0	0	5.966270924	0	0	0	0	0	0	0	0	8.066101074
34.925	-2.525	0	0	0	0	0	0	0	0	0	0	0	0	0	0	0	0	0	0	0	0	0	0	0	0	0	0	0	0	0	0	0	0	0	11.31187725	0	0	0	0	5.405342579	0	0	0	0	0	0	0	0	7.517103672
34.925	-2.435	0	0	0	0	0	0	0	0	0	0	0	0	0	0	0	0	0	0	0	0	0	0	0	0	0	0	0	0	0	0	0	0	0	10.93136311	0	0	0	0	5.242011547	0	0	0	0	0	0	0	0	7.373194695
34.925	-2.345	0	0	0	0	0	0	0	0	0	0	0	0	0	0	0	0	0	0	0	0	0	0	0	0	0	0	0	0	0	0	0	0	0	10.69865036	0	0	0	0	0	0	0	0	0	0	0	0	0	6.867779732
34.925	-2.255	0	0	0	0	0	0	0	0	0	0	0	0	0	0	0	0	0	4.612291336	0	0	0	0	0	0	0	0	0	0	0	0	0	0	0	10.75623035	0	0	0	0	0	0	0	0	0	0	0	0	0	7.132926464
34.925	-2.165	0	0	0	0	0	0	0	0	0	0	0	0	0	0	0	0	0	3.609503984	0	0	0	0	0	0	0	0	0	0	0	0	0	0	0	11.46890545	0	0	0	0	0	0	0	0	0	0	0	0	0	6.80548811
34.925	-2.075	0	0	0	0	0	0	0	0	0	0	0	0	0	0	0	0	0	2.020110607	0	0	0	0	0	0	0	0	0	0	0	0	0	0	0	9.954984665	0	0	0	0	0	0	0	0	0	0	0	0	0	6.36617136
34.925	-1.985	0	0	0	0	0	0	0	0	0	0	0	0	0	0	0	0	0	2.230286598	0	0	0	0	0	0	0	0	0	0	0	0	0	0	0	9.514303207	0	0	0	0	0	0	0	0	0	0	0	0	0	6.26134634
34.925	-1.895	0	0	0	0	0	0	0	0	0	0	0	0	0	0	0	0	0	0	0	0	0	0	0	0	0	0	0	0	0	0	0	0	0	10.37565613	0	0	0	0	0	0	0	0	0	0	0	0	0	7.281715393
34.925	-1.805	0	0	0	0	0	0	0	0	0	0	0	0	0	0	0	0	0	0	0	0	0	0	0	0	0	0	0	0	0	0	0	0	0	10.09170437	0	0	0	0	0	0	0	0	0	0	0	0	0	7.426006317
34.925	-1.715	0	0	0	0	0	0	0	0	0	0	0	0	0	0	0	0	0	0	0	0	0	0	0	0	0	0	0	0	0	0	0	0	0	9.614364624	0	0	0	0	0	0	0	0	0	0	0	0	0	7.051104069
34.925	-1.625	0	0	0	0	0	0	0	0	0	0	0	0	0	0	0	0	0	0	0	0	0	0	0	0	0	0	0	0	0	0	0	0	0	0	0	0	0	8.128468513	0	0	0	0	0	0	0	0	0	7.923539162
34.925	-1.535	0	0	0	0	0	0	0	0	0	0	0	0	0	0	0	0	0	0	0	0	0	0	0	0	0	0	0	0	0	0	0	0	0	0	0	0	0	7.919715881	0	0	0	0	0	0	0	0	0	7.853017807
34.925	-1.445	0	0	0	0	0	0	0	0	0	0	0	0	0	0	0	0	0	0	0	0	0	0	0	0	0	0	0	0	0	0	1.005986094	0	4.582826138	0	0	0	0	7.667378426	0	0	0	0	0	0	0	0	0	7.643445015
34.925	-1.355	0	0	0	0	0	0	0	0	0	0	0	0	0	0	0	0	0	0	0	0	0	0	0	0	0	0	0	0	0	0	0.900084317	0	4.100384712	0	0	0	0	7.687656879	0	0	0	0	0	0	0	0	0	7.819600105
34.925	-1.265	0	0	0	0	0	0	0	0	0	0	0	0	0	0	0	0	0	0	0	0	0	0	0	0	0	0	0	0	0	0	0	0	0	0	0	0	0	7.13109684	0	0	0	0	0	0	0	0	0	7.341832161
34.925	-1.175	0	0	0	0	0	0	0	0	0	0	0	0	0	0	0	0	0	0	0	0	0	0	0	0	0	0	0	0	0	0	0	0	0	0	0	0	0	7.358134747	0	0	0	0	0	0	0	0	0	5.712930202
34.925	-1.085	0	0	0	0	0	0	0	0	0	0	0	0	0	0	0	0	0	0	0	0	0	0	0	0	0	0	0	0	0	0	0	0	0	0	0	0	0	7.157108307	0	0	0	0	0	0	0	0	0	5.581497192
34.925	-0.995	0	0	0	0	0	0	0	0	0	0	0	0	0	0	0	0	0	0	0	0	0	0	0	0	0	0	0	0	0	0	0	0	0	0	0	0	0	7.276666164	0	0	0	0	0	0	0	0	0	0
34.925	-0.905	0	0	0	0	0	0	0	0	0	0	0	0	0	0	0	0	0	0	0	0	0	0	0	0	0	0	0	0	0	0	0	0	0	0	0	0	0	6.788086414	0	0	0	0	0	0	0	0	0	0
34.925	-0.815	0	0	0	0	0	0	0	0	0	0	0	0	0	0	0	0	0	0	0	0	0	0	0	0	0	0	0	0	0	0	0	0	0	0	0	0	0	6.057041645	0	0	0	0	0	0	0	0	0	0
34.925	-0.725	0	0	0	0	0	0	0	0	0	0	0	0	0	0	0	0	0	0	0	0	0	0	0	0	0	0	0	0	0	0	0	0	0	0	0	0	0	5.598426342	0	0	0	0	0	0	0	0	0	0
34.925	-0.635	0	0	0	0	0	0	0	0	0	0	0	0	0	0	0	0	0	0	0	0	0	0	0	0	0	0	0	0	0	0	0	0	0	0	0	0	0	4.099106312	0	0	0	0	0	0	0	0	0	0
34.925	-0.545	0	0	0	0	0	0	0	0	0	0	0	0	0	0	0	0	0	0	0	0	0	0	0	0	0	0	0	0	0	0	0	0	0	0	0	0	0	0	0	0	0	0	0	0	0	0	0	0
34.925	-0.455	0	0	0	0	0	0	0	0	0	0	0	0	0	0	0	0	0	0	0	0	0	0	0	0	0	0	0	0	0	0	0	0	0	0	0	0	0	0	0	0	0	0	0	0	0	3.731606722	0	0
34.925	-0.365	0	0	0	0	0	0	0	0	0	0	0	0	0	0	0	0	0	0	0	0	0	0	0	0	0	0	0	0	0	0	0	0	0	0	0	0	0	0	0	0	0	0	0	0	0	0	0	0
34.925	-0.275	0	0	0	0	0	0	0	0	0	0	0	0	0	0	0	0	0	0	0	0	0	0	0	0	0	0	0	0	0	0	0	0	0	0	0	0	0	0	0	0	0	0	0	0	0	0	0	0
34.925	-0.185	0	0	0	0	0	0	0	0	0	0	0	0	0	0	0	0	0	0	0	0	0	0	0	0	0	0	0	0	0	0	0	0	0	0	0	0	0	0	0	0	0	0	0	0	0	0	0	0
34.925	-0.095	0	0	0	0	0	0	0	0	0	0	0	0	0	0	0	0	0	0	0	0	0	0	0	0	0	0	0	0	0	0	0	0	0	0	0	0	0	0	0	0	0	0	0	0	0	0	0	4.49866581
34.925	-0.005	0	0	0	0	0	0	0	0	0	0	0	0	0	0	0	0	0	0	0	0	0	0	0	0	0	0	0	0	0	0	0	0	0	0	0	0	0	0	0	0	0	0	0	0	0	0	0	4.792421341
34.925	0.085	0	0	0	0	0	0	0	0	0	0	0	0	0	0	0	0	0	0.119182952	0	0	0	0	0	0	0	0	0	0	0	0	0	0	0	0	0	0	0	0	0	0	0	0	0	0	0	0	0	5.072348118
34.925	0.175	0	0	0	0	0	0	0	0	0	0	0	0	0	0	0	0	0	0.25465858	0	0	0	0	0	0	0	0	0	0	0	0	0	0	0	0	0	0	0	0	0	0	0	0	0	0	0	0	0	4.030185223
34.925	0.265	0	0	0	0	0	0	0	0	0	0	0	0	0	0	0	0	0	0	0	0	0	0	0	0	0	0	0	0	0	0	0	0	0	0	0	0	0	0	0	0	0	0	0	0	0	0	0	4.03177309
34.925	0.355	0	0	0	0	0	0	0	0	0	0	0	0	0	0	0	0	0	0	0	0	0	0	0	0	0	0	0	0	0	0	0	0	0	0	0	0	0	0	0	0	0	0	0	0	0	0	4.076276779	0
34.925	0.445	0	0	0	0	0	0	0	0	0	0	0	0	0	0	0	0	0	0	0	0	0	0	0	0	0	0	0	0	0	0	0	0	0	0	0	0	0	0	0	0	0	0	0	0	0	0	4.131123543	0
34.925	0.535	0	0	0	0	0	0	0	0	0	0	0	0	0	0	0	0	0	0	0	0	0	0	0	0	0	0	0	0	0	0	0	0	0	0	0	0	0	0	0	0	0	0	0	0	0	0	4.608680248	0
34.925	0.625	0	0	0	0	0	0	0	0	0	0	0	0	0	0	0	0	0	0	0	0	0	0	0	0	0	0	0	0	0	0	0	0	0	0	0	0	0	0	0	0	0	0	0	0	0	0	4.940156937	0
34.925	0.715	0	0	0	0	0	0	0	0	0	0	0	0	0	0	0	0	0	0	0	0	0	0	0	0	0	0	0	0	0	0	0	0	0	0	0	0	0	0	0	0	0	0	0	0	0	0	5.256814003	0
34.925	0.805	0	0	0	0	0	0	0	0	0	0	0	0	0	0	0	0	0	0	0	0	0	0	0	0	0	0	0	0	0	0	0	0	0	0	0	0	0	0	0	0	0	0	0	0	0	0	5.908939838	0
34.925	0.895	0	0	0	0	0	0	0	0	0	0	0	0	0	0	0	0	0	0	0	0	0	0	0	0	0	0	0	0	0	0	0	0	0	0	0	0	0	0	0	0	0	0	0	0	0	0	0	18.28306961
34.925	0.985	0	0	0	0	0	0	0	0	0	0	0	0	0	0	0	0	0	0	0	0	0	0	0	0	0	0	0	0	0	0	0	0	0	0	0	4.932941437	0	0	0	0	0	0	0	0	0	6.145031929	7.85630703	4.4856143
34.925	1.075	0	0	0	0	0	0	0	0	0	0	0	0	0	0	0	0	0	0	0	0	0	0	0	0	0	0	0	0	0	0	0	0	0	0	0	0	0	0	0	0	0	0	0	0	0	0	0	30.0679512
34.925	1.165	0	0	0	0	0	0	0	0	0	0	0	0	0	0	0	0	0	0	0	0	0	0	0	0	0	0	0	0	0	0	0	0	0	0	0	0	0	0	0	0	0	0	0	0	0	0	0	34.35025787
34.925	1.255	0	0	0	0	0	0	0	0	0	0	0	0	0	0	0	0	0	0	0	0	0	0	0	0	0	0	0	0	0	0	0	0	0	0	0	0	0	0	0	0	0	0	0	0	0	0	0	36.19204712
34.925	1.345	0	0	0	0	0	0	0	0	0	0	0	0	0	0	0	0	0	0	0	0	0	0	0	0	0	0	0	0	0	0	0	1.640230656	3.510399342	0	6.617187977	0	0	0	0	0	0	0	0	0	0	0	0	31.133255
34.925	1.435	0	0	0	0	0	0	0	0	0	0	0	0	0	0	0	0	0	0	0	0	0	0	0	0	0	0	0	0	0	0	0	1.933989882	4.139099121	0	10.37985516	0	0	0	0	0	0	0	0	0	0	0	0	36.57043839
34.925	1.525	0	0	0	0	0	0	0	0	0	0	0	0	0	0	0	0	0	0	0	0	0	0	0	0	0	0	0	0	0	0	0	2.12766695	4.553604126	0	12.40602875	0	0	0	0	0	0	0	0	0	0	0	0	35.12133026
34.925	1.615	0	0	0	0	0	0	0	0	0	0	0	0	0	0	0	0	0	0	0	0	0	0	0	0	0	0	0	0	0	0	0	2.212423325	4.734998703	0	0	0	0	0	0	0	0	0	14.78409863	0	0	0	18.8708725	18.8708725
34.925	1.705	0	0	0	0	0	0	0	0	0	0	0	0	0	0	0	0	0	0	0	0	0	0	0	0	0	0	0	0	0	0	0	2.314581633	4.953636646	0	0	0	0	0	0	0	0	0	11.80449009	0	0	0	13.41430664	26.82861328
34.925	1.795	0	0	0	0	0	0	0	0	0	0	0	0	0	0	0	0	0	0	0	0	0	0	0	0	0	0	0	0	0	0	0	3.591407299	4.194344521	0	0	0	0	0	0	0	0	0	0	0	0	11.99840832	11.99840832	23.99681664
34.925	1.885	0	0	0	0	0	0	0	0	0	0	0	0	0	0	0	0	0	0	0	0	0	0	0	0	0	0	0	0	0	0	0	4.82959938	5.640408516	0	0	0	0	0	0	0	0	0	0	0	0	12.62286282	12.62286282	25.24572563
34.925	1.975	0	0	0	0	0	0	0	0	0	0	0	0	0	0	0	0	0	0	0	0	0	0	0	0	0	0	0	0	0	0	0	4.195564747	4.899929523	0	0	0	0	0	0	0	0	0	0	0	10.7689333	10.7689333	10.7689333	21.53786659
34.925	2.065	0	0	0	0	0	0	0	0	0	0	0	0	0	0	0	0	0	0	0	0	0	0	0	0	0	0	0	0	0	0	0	4.124141693	4.816515923	0	0	0	0	0	0	0	0	0	0	0	0	11.59155178	11.59155178	23.18310356
34.925	2.155	0	0	0	0	0	0	0	0	0	0	0	0	0	0	0	0	0	0	0	0	0	0	0	0	0	0	0	0	0	0	0	3.985353708	4.654428005	0	0	0	0	0	0	0	0	0	0	0	10.08925056	10.08925056	10.08925056	20.17850113
34.925	2.245	0	0	0	0	0	0	0	0	0	0	0	0	0	0	0	0	0	0	0	0	0	0	0	0	0	0	0	0	0	0	0	3.462342739	4.043612003	0	0	0	0	0	0	0	0	0	0	0	7.439292431	7.439292431	7.439292431	14.87858486
34.925	2.335	0	0	0	0	0	0	0	0	0	0	0	0	0	0	0	0	0	0	0	0	0	0	0	0	0	0	0	0	0	0	0	3.620312214	3.905697107	0	0	0	0	0	0	0	0	0	9.493999481	0	0	6.560331821	6.560331821	13.12066364
34.925	2.425	0	0	0	0	0	0	0	0	0	0	0	0	0	0	0	0	0	0	0	0	0	0	0	0	0	0	0	0	0	0	0	3.300947666	3.561157227	0	0	0	0	0	0	0	0	0	6.617346287	0	0	0	7.31681633	14.63363266
34.925	2.515	0	0	0	0	0	0	0	0	0	0	0	0	0	0	0	0	0	0	0	0	0	0	0	0	0	0	0	0	0	0	0	3.236804247	3.491957426	0	0	0	0	0	0	0	0	12.28523636	0	0	0	0	5.693389893	11.38677979
34.925	2.605	0	0	0	0	0	0	0	0	0	0	0	0	0	0	0	0	0	0	0	0	0	0	0	0	0	0	0	0	0	0	0	3.139812469	3.387320042	0	0	0	0	0	0	0	0	11.40636921	0	0	0	0	3.736492157	7.472984314
34.925	2.695	0	0	0	0	0	0	0	0	0	0	0	0	0	0	0	0	0	0	0	0	0	0	0	0	0	0	0	0	0	0	0	2.798268795	3.018852711	0	0	0	0	0	0	0	0	10.63970757	0	0	0	0	0	9.470387459
34.925	2.785	0	0	0	0	0	0	0	0	0	0	0	0	0	0	0	0	0	0	0	0	0	0	0	0	0	0	0	0	0	0	0	3.627600431	2.039669752	0	0	0	0	0	0	0	0	18.54015923	0	0	0	0	0	18.16252327
34.925	2.875	0	0	0	0	0	0	0	0	0	0	0	0	0	0	0	0	0	0	0	0	0	0	0	0	0	0	0	0	0	0	0	3.588579416	2.017729521	0	0	0	0	0	0	0	0	11.76182175	0	0	0	0	0	13.68531036
34.925	2.965	0	0	0	0	0	0	0	0	0	0	0	0	0	0	0	0	0	0	0	0	0	0	0	0	0	0	0	0	0	0	0	0	0	0	0	0	0	0	0	0	0	9.295609474	0	0	3.242135048	0	3.242135048	9.726405144
34.925	3.055	0	0	0	0	0	0	0	0	0	0	0	0	0	0	0	0	0	0	0	0	0	0	0	0	0	0	0	0	0	0	0	0	0	0	0	0	0	0	0	0	0	8.810148239	0	0	2.88783145	2.88783145	2.88783145	5.775662899
34.925	3.145	0	0	0	0	0	0	0	0	0	0	26.22902489	0	0	0	0	28.34668922	0	0	19.27548599	12.85032368	0	0	0	5.674339771	5.674339771	5.674339771	0	0	0	0	0	0	0	0	0	0	0	0	0	0	0	0	0	8.783032417	4.391516209	0	4.391516209	0
34.925	3.235	0	0	0	0	0	0	0	0	0	0	17.79342079	0	0	0	0	25.92214966	0	0	13.15503883	13.15503883	0	0	0	0	14.10881042	0	0	0	0	0	0	0	0	0	0	0	0	0	0	0	0	0	0	5.974193573	2.987096786	0	2.987096786	5.974193573
34.925	3.325	0	0	0	0	0	0	0	0	0	0	0	0	0	0	0	29.02837372	0	0	14.30261803	21.45392609	0	0	0	0	20.07083702	0	0	0	0	0	0	0	0	0	0	0	0	0	0	0	0	0	0	7.502166748	3.751083374	0	3.751083374	7.502166748
34.925	3.415	0	0	0	0	0	0	0	0	0	0	0	0	0	0	0	31.80425453	0	0	27.06020546	13.53010273	0	0	0	0	23.52894974	0	0	0	0	0	0	0	0	0	0	0	0	0	0	0	0	0	0	9.239151955	4.619575977	0	4.619575977	4.619575977
34.925	3.505	0	0	0	0	0	0	0	0	0	0	0	0	0	0	0	0	0	0	38.50453568	19.25226784	0	0	0	39.38127136	19.69063568	0	0	0	0	0	0	0	0	0	0	0	0	0	0	0	0	0	0	9.682226181	4.841113091	0	4.841113091	0
34.925	3.595	0	0	0	0	0	0	0	0	0	0	0	0	0	0	0	0	0	0	59.56972885	0	0	0	0	0	62.47210312	0	0	0	0	0	0	0	0	0	0	0	0	0	0	0	0	0	0	0	0	0	8.067901611	0
34.925	3.685	0	0	0	0	0	0	0	0	0	0	0	0	0	0	0	0	0	0	23.59842873	0	0	0	0	0	85.03234863	0	0	0	0	0	0	0	0	0	0	0	0	0	0	0	0	0	0	0	0	0	7.808867455	0
34.925	3.775	0	0	0	0	0	0	0	0	0	0	0	0	0	0	0	0	0	0	17.82581711	0	0	0	0	31.02790642	62.05581284	0	0	0	0	0	0	0	0	0	0	0	0	0	0	0	0	0	0	0	0	0	5.877984524	0
34.925	3.865	0	0	0	0	0	0	0	0	0	0	0	0	0	0	0	0	0	0	0	0	0	0	0	0	103.1008911	0	0	0	0	0	0	0	0	3.086787224	0	0	0	0	0	0	0	0	0	0	0	0	0	0
34.925	3.955	0	0	0	0	0	0	0	0	0	0	0	0	0	0	0	0	0	0	0	0	0	0	0	0	106.5907898	0	0	0	0	0	0	0	0	2.68279314	0	0	0	0	0	0	0	0	0	0	0	0	5.344127178	0
34.925	4.045	0	0	0	0	0	0	0	0	0	0	0	0	0	0	0	0	0	0	0	0	0	0	0	0	105.2762756	0	0	0	0	0	0	0	0	0	0	0	0	0	0	0	0	0	0	0	0	0	8.247175217	0
34.925	4.135	0	0	0	0	0	0	0	0	0	0	0	0	23.56691551	0	0	0	0	0	0	0	0	0	0	12.53366184	62.66831207	0	0	0	0	0	0	0	0	0	0	0	0	0	0	0	0	0	0	0	0	0	6.924882412	0
34.925	4.225	0	0	0	0	0	0	0	0	0	0	0	0	14.63344097	0	0	0	0	0	0	0	0	0	0	0	45.19496536	0	0	0	0	0	0	0	0	0	0	0	0	0	0	0	0	0	0	0	0	0	15.36886978	0
34.925	4.315	0	0	0	0	0	0	0	0	0	0	0	0	12.77957821	0	0	0	0	0	0	0	0	0	0	0	33.13537979	0	0	0	0	0	0	0	0	0	0	0	0	0	0	0	0	0	0	0	0	0	4.473916054	0
34.925	4.405	0	0	0	0	0	0	0	0	0	0	0	0	0	0	0	0	0	0	0	0	0	0	0	0	15.01156902	0	0	0	0	3.041569948	0	0	0	0	0	0	0	0	0	0	0	0	0	0	0	0	0	0
34.925	4.495	0	0	0	0	0	0	0	0	0	0	0	0	0	0	0	0	0	0	0	0	0	0	0	0	7.801058769	0	0	0	0	0	0	0	0	0	0	0	0	0	0	0	0	0	0	0	0	0	0	0
34.925	4.585	0	0	0	0	0	0	0	0	0	0	0	0	0	0	0	0	0	0	0	0	0	0	0	0	9.539282799	0	0	0	0	0	0	0	0	0	0	0	0	0	0	0	0	0	0	0	0	0	0	0
34.925	4.675	0	0	0	0	0	0	0	0	0	0	0	0	0	0	0	0	3.054301739	0	0	0	0	0	0	0	7.438400745	0	0	0	0	0	0	0	0	0	0	0	0	0	0	0	0	0	0	0	0	0	0	0
34.925	4.765	0	0	0	0	0	0	0	0	0	0	0	0	0	0	0	0	2.335000038	0	0	0	0	0	0	0	10.12375259	0	0	0	0	0	0	0	0	0	0	0	0	0	0	0	0	0	0	0	0	0	0	0
34.925	4.855	0	0	0	0	0	0	0	0	0	0	0	0	0	0	0	0	1.158550978	0	0	0	0	0	0	0	1.363587141	0	0	0	0	0	0	0	0	0	0	0	0	0	0	0	0	0	0	0	0	0	0	0
34.925	4.945	0	0	0	0	0	0	0	0	0	0	0	0	0	0	0	0	0	0	0	0	0	0	0	0	0	0	0	0	0	0	0	0	0	0	0	0	0	0	0	0	0	0	0	0	0	0	0	0
35.015	-4.775	0	0	0	0	0	0	0	0	0	0	0	0	0	0	0	0	0	0	0	0	0	0	0	0	0	0	0	0	0	0	0	0	0	0	0	0	0	0	0	0	0	0	0	0	0	0	0	0
35.015	-4.685	0	0	0	0	0	0	0	0	0	0	0	0	0	0	0	0	0	0	0	0	0	0	0	0	0	0	0	0	0	0	0	0	0	0	0	0	0	0	0	0	0	0	0	0	0	0	0	0
35.015	-4.595	0	0	0	0	0	0	0	0	0	0	0	0	0	0	0	0	0	0	0	0	0	0	0	0	0	0	0	0	0	0	0	0	0	0	0	0	0	0	0	0	0	0	0	0	0	0	0	0
35.015	-4.505	0	0	0	0	0	0	0	0	0	0	0	0	0	0	0	0	0	0	0	0	0	0	0	0	0	0	0	0	0	0	0	0	0	0	0	0	0	0	0	0	0	0	0	0	0	0	0	0
35.015	-4.415	0	0	0	0	0	0	0	0	0	0	0	0	0	0	0	0	0	0	0	0	0	0	0	0	0	0	0	0	0	0	0	0	0	0	0	0	0	0	0	0	0	0	0	0	0	0	0	0
35.015	-4.325	0	0	0	0	0	0	0	0	0	0	0	0	0	0	0	0	0	0	0	0	0	0	0	0	0	0	0	0	0	0	0	0	0	0	0	0	0	0	0	0	0	0	0	0	0	0	0	0
35.015	-4.235	0	0	0	0	0	0	0	0	0	0	0	0	0	0	0	0	0	0	0	0	0	0	0	0.264901727	0	0	0	0	0	0	0	0	0	0	0	0	0	0	0	0	0	0	0	0	0	0	0	0
35.015	-4.145	0	0	0	0	0	0	0	0	0	0	0	0	0	0	0	0	0	0	0	0	0	0	0	0.856992185	0	0	0	0	0	0	0	0	0	0	0	0	0	0	0	0	0	0	0	3.864294052	0	0	0	0
35.015	-4.055	0	0	0	0	0	0	0	0	0	0	0	0	0	0	0	0	0	0	0	0	0	0	0	0.355999768	0	0	0	0	0	0	0	0	0	0	0	0	0	0	0	0	0	0	0	0	0	0	0	0
35.015	-3.965	0	0	0	0	0	0	0	0	0	0	0	0	0	0	0	0	0	0	0	0	0	0	0	0.351303965	0	0	0	0	0	0	0	0	0	0	0	0	0	0	0	0	0	0	0	0	0	0	0	0
35.015	-3.875	0	0	0	0	0	0	0	0	0	0	0	0	0	0	0	0	0	0	0	0	0	0	0	0	0	0	0	0	0	0	0	0	0	0	0	0	0	0	0	0	0	0	0	2.696790695	0	0	0	0
35.015	-3.785	0	0	0	0	0	0	0	0	0	0	0	0	0	0	0	0	0	0	0	0	0	0	0	0	0	0	0	0	0	0	0	0	0	0	0	0	0	0	0	0	0	0	0	3.464058876	0	0	0	0
35.015	-3.695	0	0	0	0	0	0	0	0	0	0	0	0	0	0	0	0	0	0	0	0	0	0	0	0	0	0	0	0	0	0	0	0	0	0	0	0	0	0	0	0	0	0	0	0	0	0	0	1.184762239
35.015	-3.515	0	0	0	0	0	0	0	0	0	0	0	0	0	0	0	0	0	0	0	0	0	0	0	0	0	0	0	0	0	0	0	0	0	0	0	0	0	0	0	0	0	0	0	0	0	0	0	0.863145471
35.015	-3.425	0	0	0	0	0	0	0	0	0	0	0	0	0	0	0	0	0	0	0	0	0	0	0	0	0	0	0	0	0	0	0	0	0	0	0	0	0	0	0	0	0	0	0	0	0	0	0	0
35.015	-3.335	0	0	0	0	0	0	0	0	0	0	0	0	0	0	0	0	0	0	0	0	0	0	0	0	0	0	0	0	0	0	0	0	0	0	0	0	0	0	0	0	0	0	0	0	0	0	0	0
35.015	-3.245	0	0	0	0	0	0	0	0	0	0	0	0	0	0	0	0	0	0	0	0	0	0	0	0	0	0	0	0	0	0	0	0	0	0	0	0	0	0	0	0	0	0	0	0	0	0	0	0
35.015	-3.155	0	0	0	0	0	0	0	0	0	0	0	0	0	0	0	0	0	0	0	0	0	0	0	0	0	0	0	0	0	0	0	0	0	0	0	0	0	0	0	0	0	0	0	0	0	0	0	0
35.015	-3.065	0	0	0	0	0	0	0	0	0	0	0	0	0	0	0	0	0	0	0	0	0	0	0	0	0	0	0	0	0	0	0	0	0	0	0	0	0	0	0	0	0	0	0	0	0	0	0	0
35.015	-2.975	0	0	0	0	0	0	0	0	0	0	0	0	0	0	0	0	0	0	0	0	0	0	0	0	0	0	0	0	0	0	0	0	0	0	0	0	0	0	0	0	0	0	0	0	0	0	0	0
35.015	-2.885	0	0	0	0	0	0	0	0	0	0	0	0	0	0	0	0	0	0	0	0	0	0	0	0	0	0	0	0	0	0	0	0	0	0	0	0	0	0	0	0	0	0	0	0	0	0	0	0
35.015	-2.795	0	0	0	0	0	0	0	0	0	0	0	0	0	0	0	0	0	0	0	0	0	0	0	0	0	0	0	0	0	0	0	0	0	0	0	0	0	0	0	0	0	0	0	0	0	0	0	0
35.015	-2.705	0	0	0	0	0	0	0	0	0	0	0	0	0	0	0	0	0	0	0	0	0	0	0	0	0	0	0	0	0	0	0	0	0	0	0	0	0	0	0	0	0	0	0	0	0	0	0	0
35.015	-2.615	0	0	0	0	0	0	0	0	0	0	0	0	0	0	0	0	0	0	0	0	0	0	0	0	0	0	0	0	0	0	0	0	0	0	0	6.901747227	0	0	0	0	0	0	0	0	0	0	0	0
35.015	-2.525	0	0	0	0	0	0	0	0	0	0	0	0	0	0	0	0	0	0	0	0	0	0	0	0	0	0	0	0	0	0	0	0	0	0	0	9.989200592	0	4.994600296	0	0	0	0	0	0	0	0	0	0
35.015	-2.435	0	0	0	0	0	0	0	0	0	0	0	0	0	0	0	0	0	0	0	0	0	0	0	0	0	0	0	0	0	0	0	0	0	0	0	11.23064518	0	5.61532259	0	0	0	0	0	0	0	0	0	0
35.015	-2.345	0	0	0	0	0	0	0	0	0	0	0	0	0	0	0	0	0	0	0	0	0	0	0	0	1.781398296	0	0	0	0	0	0	4.315368176	0	0	0	8.593894005	0	4.296947002	0	0	0	0	0	0	0	0	0	0
35.015	-2.255	0	0	0	0	0	0	0	0	0	0	0	0	0	0	0	0	0	0	0	0	0	0	0	0	1.472787142	0	0	0	0	0	0	3.699807882	0	0	0	7.858185768	0	3.929092884	0	0	0	0	0	0	0	0	0	0
35.015	-2.165	0	0	0	0	0	0	0	0	0	0	0	0	0	0	0	0	0	0	0	0	0	0	0	0	0	0	0	0	0	0	0	0	0	0	0	8.297793388	0	4.148896694	0	0	0	0	0	0	0	0	0	0
35.015	-2.075	0	0	0	0	0	0	0	0	0	0	0	0	0	0	0	0	0	0	0	0	0	0	0	0	0	0	0	0	0	0	0	2.961253405	2.115181446	6.312656879	0	0	0	5.961954117	0	0	0	5.852991581	0	0	0	0	0	0
35.015	-1.985	0	0	0	0	0	0	0	0	0	0	0	0	0	0	0	0	0	0	0	0	0	0	0	0	0	0	0	0	0	0	0	0	0	6.314251423	0	0	0	5.963459015	0	0	0	5.562213898	0	0	0	0	0	0
35.015	-1.895	0	0	0	0	0	0	0	0	0	0	0	0	0	0	0	0	0	0	0	0	0	0	0	0	0	0	0	0	0	0	0	3.337956905	2.384255409	7.365974903	0	0	0	6.956753731	0	0	0	6.218529701	0	0	0	0	0	0
35.015	-1.805	0	0	0	0	0	0	0	0	0	0	0	0	0	0	0	0	0	0	0	0	0	0	0	0	0	0	0	0	0	0	0	0	0	8.769789696	0	0	0	8.282578468	6.938796043	0	0	6.938796043	0	0	0	0	0	0
35.015	-1.715	0	0	0	0	0	0	0	0	0	0	0	0	0	0	0	0	0	0	0	0	0	0	0	0	0	0	0	0	0	0	0	0	0	8.805630684	0	0	0	8.316429138	6.714500904	0	0	6.714500904	0	0	0	0	0	3.958330154
35.015	-1.625	0	0	0	0	0	0	0	0	0	0	0	0	0	0	0	0	0	0	0	0	0	0	0	0	0	0	0	0	0	0	0	0	0	12.74343204	0	0	0	6.567167282	6.676136494	0	0	0	0	0	0	0	0	9.431576729
35.015	-1.535	0	0	0	0	0	0	0	0	0	0	0	0	0	0	0	0	0	0	0	0	0	0	0	0	0	0	0	0	0	0	0	0	0	12.24099922	0	0	0	6.308244705	6.205837727	0	0	0	0	0	0	0	0	9.072663307
35.015	-1.445	0	0	0	0	0	0	0	0	0	0	0	0	0	0	0	0	0	0	0	0	0	0	0	0	0	0	0	0	0	0	0	2.059766293	3.567430019	12.0799408	0	0	0	6.225245953	6.024043083	0	0	0	0	0	0	0	0	9.027377129
35.015	-1.355	0	0	0	0	0	0	0	0	0	0	0	0	0	0	0	0	0	0	0	0	0	0	0	0	0	0	0	0	0	0	0	2.602927208	4.508162022	12.41097546	0	0	0	6.395840168	0	0	0	0	0	0	0	0	0	9.007513046
35.015	-1.265	0	0	0	0	0	0	0	0	0	0	0	0	0	0	0	0	0	0	0	0	0	0	0	0	0	0	0	0	0	0	0	2.269036531	3.929877043	12.09876728	0	0	0	0	0	0	0	0	0	0	0	0	0	8.68772316
35.015	-1.175	0	0	0	0	0	0	0	0	0	0	0	0	0	0	0	0	0	0	0	0	0	0	0	0	0	0	0	0	0	0	0	0	0	11.37475681	0	0	0	0	0	0	0	0	0	0	0	0	0	8.523140907
35.015	-1.085	0	0	0	0	0	0	0	0	0	0	0	0	0	0	0	0	0	0	0	0	0	0	0	0	0	0	0	0	0	0	0	0	0	11.62673187	0	0	0	0	5.473486423	0	0	0	0	0	0	0	0	7.11581707
35.015	-0.995	0	0	0	0	0	0	0	0	0	0	0	0	0	0	0	0	0	0	0	0	0	0	0	0	0	0	0	0	0	0	0	0	0	11.20011997	0	0	0	0	5.26920414	0	0	0	0	0	0	0	0	7.194945335
35.015	-0.905	0	0	0	0	0	0	0	0	0	0	0	0	0	0	0	0	0	0	0	0	0	0	0	0	0	0	0	0	0	0	0	0	0	11.54801846	0	0	0	0	5.534743786	0	0	0	0	0	0	0	0	7.540299416
35.015	-0.815	0	0	0	0	0	0	0	0	0	0	0	0	0	0	0	0	0	0	0	0	0	0	0	0	0	0	0	0	0	0	0	0	0	10.79318428	0	0	0	0	0	0	0	0	0	0	0	0	0	6.903727531
35.015	-0.725	0	0	0	0	0	0	0	0	0	0	0	0	0	0	0	0	0	0	0	0	0	0	0	0	0	0	0	0	0	0	0	0	0	10.37248039	0	0	0	0	0	0	0	0	0	0	0	0	0	6.899272442
35.015	-0.635	0	0	0	0	0	0	0	0	0	0	0	0	0	0	0	0	0	1.472421527	0	0	0	0	0	0	0	0	0	0	0	0	0	0	0	11.60517406	0	0	0	0	0	0	0	0	0	0	0	0	0	6.908574104
35.015	-0.545	0	0	0	0	0	0	0	0	0	0	0	0	0	0	0	0	0	2.808637857	0	0	0	0	0	0	0	0	0	0	0	0	0	0	0	10.24046421	0	0	0	0	0	0	0	0	0	0	0	0	0	6.414801121
35.015	-0.455	0	0	0	0	0	0	0	0	0	0	0	0	0	0	0	0	0	0.781411767	0	0	0	0	0	0	0	0	0	0	0	0	0	0	0	10.14314365	0	0	0	0	0	0	0	0	0	0	0	0	0	6.515448093
35.015	-0.365	0	0	0	0	0	0	0	0	0	0	0	0	0	0	0	0	0	0	0	0	0	0	0	0	0	0	0	0	0	0	0	0	0	8.979370117	0	0	0	0	0	0	0	0	0	0	0	0	0	6.076364994
35.015	-0.275	0	0	0	0	0	0	0	0	0	0	0	0	0	0	0	0	0	0	0	0	0	0	0	0	0	0	0	0	0	0	0	0	0	10.4757452	0	0	0	0	0	0	0	0	0	0	0	0	0	7.464766026
35.015	-0.185	0	0	0	0	0	0	0	0	0	0	0	0	0	0	0	0	0	0	0	0	0	0	0	0	0	0	0	0	0	0	0	0	0	9.359398842	0	0	0	0	0	0	0	0	0	0	0	0	0	6.913949966
35.015	-0.095	0	0	0	0	0	0	0	0	0	0	0	0	0	0	0	0	0	0	0	0	0	0	0	0	0	0	0	0	0	0	0	0	0	0	0	0	0	6.792276859	0	0	0	0	0	0	0	0	0	6.552507877
35.015	-0.005	0	0	0	0	0	0	0	0	0	0	0	0	0	0	0	0	0	0	0	0	0	0	0	0	0	0	0	0	0	0	0	0	0	0	0	0	0	7.827837944	0	0	0	0	0	0	0	0	0	7.683979034
35.015	0.085	0	0	0	0	0	0	0	0	0	0	0	0	0	0	0	0	0	0	0	0	0	0	0	0	0	0	0	0	0	0	0	0	0	0	0	0	0	7.368914127	0	0	0	0	0	0	0	0	0	7.196608543
35.015	0.175	0	0	0	0	0	0	0	0	0	0	0	0	0	0	0	0	0	0	0	0	0	0	0	0	0	0	0	0	0	0	0	0	0	0	0	0	0	7.539754868	0	0	0	0	0	0	0	0	0	7.223879337
35.015	0.265	0	0	0	0	0	0	0	0	0	0	0	0	0	0	0	0	0	0	0	0	0	0	0	0	0	0	0	0	0	0	0	0	0	0	0	0	0	6.951621532	0	0	0	0	0	0	0	0	0	6.76563406
35.015	0.355	0	0	0	0	0	0	0	0	0	0	0	0	0	0	0	0	0	0	0	0	0	0	0	0	0	0	0	0	0	0	0	0	0	0	0	0	0	7.472611427	0	0	0	0	0	0	0	0	0	5.618408203
35.015	0.445	0	0	0	0	0	0	0	0	0	0	0	0	0	0	0	0	0	0	0	0	0	0	0	0	0	0	0	0	0	0	0	0	0	0	0	0	0	7.471293926	0	0	0	0	0	0	0	0	0	5.631391525
35.015	0.535	0	0	0	0	0	0	0	0	0	0	0	0	0	0	0	0	0	0	0	0	0	0	0	0	0	0	0	0	0	0	0	0	0	0	0	0	0	6.2562356	0	0	0	0	0	0	0	0	0	4.83982563
35.015	0.625	0	0	0	0	0	0	0	0	0	0	0	0	0	0	0	0	0	0	0	0	0	0	0	0	0	0	0	0	0	0	0	0	0	0	0	0	0	6.719325542	0	0	0	0	0	0	0	0	0	0
35.015	0.715	0	0	0	0	0	0	0	0	0	0	0	0	0	0	0	0	0	0	0	0	0	0	0	0	0	0	0	0	0	0	0	0	0	0	0	0	0	5.822178841	0	0	0	0	0	0	0	0	0	0
35.015	0.805	0	0	0	0	0	0	0	0	0	0	0	0	0	0	0	0	0	0	0	0	0	0	0	0	0	0	0	0	0	0	0	0	0	0	0	0	0	5.198613167	0	0	0	0	0	0	0	0	0	0
35.015	0.895	0	0	0	0	0	0	0	0	0	0	0	0	0	0	0	0	0	0	0	0	0	0	0	0	0	0	0	0	0	0	0	0	0	0	0	0	0	0	0	0	0	0	0	0	0	0	0	0
35.015	0.985	0	0	0	0	0	0	0	0	0	0	0	0	0	0	0	0	0	0	0	0	0	0	0	0	0	0	0	0	0	0	0	0	0	0	0	0	0	0	0	0	0	0	0	0	0	0	0	0
35.015	1.075	0	0	0	0	0	0	0	0	0	0	0	0	0	0	0	0	0	0	0	0	0	0	0	0	0	0	0	0	0	0	0	0	0	0	0	0	0	0	0	0	0	0	0	0	0	0	0	0
35.015	1.165	0	0	0	0	0	0	0	0	0	0	0	0	0	0	0	0	0	0	0	0	0	0	0	0	0	0	0	0	0	0	0	0	0	0	0	0	0	0	0	0	0	0	0	0	0	3.570124626	0	0
35.015	1.255	0	0	0	0	0	0	0	0	0	0	0	0	0	0	0	0	0	0	0	0	0	0	0	0	0	0	0	0	0	0	0	0	0	0	0	0	0	0	0	0	0	0	0	0	0	4.228533745	0	0
35.015	1.345	0	0	0	0	0	0	0	0	0	0	0	0	0	0	0	0	0	0	0	0	0	0	0	0	0	0	0	0	0	0	0	0	0	0	0	0	0	0	0	0	0	0	0	0	0	4.262989044	0	0
35.015	1.435	0	0	0	0	0	0	0	0	0	0	0	0	0	0	0	0	0	0	0	0	0	0	0	0	0	0	0	0	0	0	0	0	0	0	0	0	0	0	0	0	0	0	0	0	0	0	0	4.62409544
35.015	1.525	0	0	0	0	0	0	0	0	0	0	0	0	0	0	0	0	0	0	0	0	0	0	0	0	0	0	0	0	0	0	0	0	0	0	0	0	0	0	0	0	0	0	0	0	0	0	0	4.571051598
35.015	1.615	0	0	0	0	0	0	0	0	0	0	0	0	0	0	0	0	0	0.265595704	0	0	0	0	0	0	0	0	0	0	0	0	0	0	0	0	0	0	0	0	0	0	0	0	0	0	0	0	0	4.610238075
35.015	1.705	0	0	0	0	0	0	0	0	0	0	0	0	0	0	0	0	0	1.142511964	0	0	0	0	0	0	0	0	0	0	0	0	0	0	0	0	0	0	0	0	0	0	0	0	0	0	0	0	0	3.92713356
35.015	1.795	0	0	0	0	0	0	0	0	0	0	0	0	0	0	0	0	0	1.043422103	0	0	0	0	0	0	0	0	0	0	0	0	0	0	0	0	0	0	0	0	0	0	0	0	0	0	0	0	0	3.966934919
35.015	1.885	0	0	0	0	0	0	0	0	0	0	0	0	0	0	0	0	0	0	0	0	0	0	0	0	0	0	0	0	0	0	0	0	0	0	0	0	0	0	0	0	0	0	0	0	0	0	3.867763758	0
35.015	1.975	0	0	0	0	0	0	0	0	0	0	0	0	0	0	0	0	0	0	0	0	0	0	0	0	0	0	0	0	0	0	0	0	0	0	0	0	0	0	0	0	0	0	0	0	0	0	4.034625053	0
35.015	2.065	0	0	0	0	0	0	0	0	0	0	0	0	0	0	0	0	0	0	0	0	0	0	0	0	0	0	0	0	0	0	0	0	0	0	0	0	0	0	0	0	0	0	0	0	0	0	0	0
35.015	2.155	0	0	0	0	0	0	0	0	0	0	0	0	0	0	0	0	0	0	0	0	0	0	0	0	0	0	0	0	0	0	0	0	0	0	0	0	0	0	0	0	0	0	0	0	0	0	4.944033623	0
35.015	2.245	0	0	0	0	0	0	0	0	0	0	0	0	0	0	0	0	0	0	0	0	0	0	0	0	0	0	0	0	0	0	0	0	0	0	0	0	0	0	0	0	0	0	0	0	0	0	5.470480442	0
35.015	2.335	0	0	0	0	0	0	0	0	0	0	0	0	0	0	0	0	0	0.037948087	0	0	0	0	0	0	0	0	0	0	0	0	0	0	0	0	0	0	0	0	0	0	0	0	0	0	0	0	5.248226643	3.160222292
35.015	2.425	0	0	0	0	0	0	0	0	0	0	0	0	0	0	0	0	0	0.805876732	0	0	0	0	0	0	0	0	0	0	0	0	0	0	0	0	0	5.661759853	0	0	0	0	0	0	0	0	0	5.12665987	6.554337502	0
[truncated: 9,094 more rows]
[truncated: 102 more columns]
