# Supplementary material for: Predicting Abundances of Aedes mcintoshi, a primary Rift Valley fever virus mosquito vector
Source: PLoS One. 2019 Dec 17;14(12):e0226617. doi: 10.1371/journal.pone.0226617 (PMC6917266; doi:10.1371/journal.pone.0226617)
Supplement: S1 Data Code — (ZIP) [file pone.0226617.s003.zip › S1_data_code/step_3_calc_environ_pred_val/LST_example_year.csv]

M_241	M_249	M_257	M_265	M_273	M_281	M_289	M_297	M_305	M_313	M_321	M_329	M_337	M_345	M_353	M_361	M_001	M_009	M_017	M_025
45.67	26.27	30.59	37.25	43.05	35.33	33.43	39.13	39.05	41.29	45.09	45.77	47.07	44.47	45.83	42.09	47.61	49.59	48.77	47.03
49.41	36.73	45.11	38.73	45.97	36.39	34.65	40.61	41.27	45.69	41.93	48.53	48.25	48.85	50.89	48.37	48.73	50.61	46.87	47.05
36.61	29.71	33.73	38.09	43.93	33.69	21.99	44.03	43.31	41.79	39.97	45.75	49.57	47.33	46.85	39.87	47.09	47.61	48.43	45.77
37.79	37.93	37.85	38.57	42.47	35.03	29.77	37.15	38.61	40.23	40.35	41.53	42.81	41.81	41.71	41.79	44.35	44.09	45.81	45.57
37.95	36.47	37.77	37.97	43.63	34.63	34.81	38.93	43.85	40.93	41.13	43.37	44.17	44.13	44.23	40.91	44.23	45.27	45.41	44.57
35.67	32.57	38.41	37.99	41.67	33.47	35.25	40.89	40.61	39.71	39.25	45.17	47.53	42.45	43.69	40.61	45.89	44.89	44.67	44.53
37.73	34.85	36.45	36.23	40.01	32.37	32.45	41.69	42.95	39.39	46.73	47.41	44.37	43.25	43.75	42.37	45.31	44.81	46.73	46.17
36.27	39.01	36.95	38.97	42.49	36.93	31.37	42.67	41.23	41.23	42.95	47.23	46.91	46.25	45.87	41.19	44.33	47.43	45.51	46.87
43.31	42.85	43.49	46.05	45.37	36.65	43.13	44.27	45.03	47.69	44.15	46.73	46.41	44.83	46.95	48.91	45.17	50.39	49.69	48.81
46.29	40.03	37.25	39.87	43.21	45.07	37.11	44.35	44.65	44.13	46.09	49.69	46.13	46.57	46.53	45.21	47.35	50.21	49.33	51.17
38.47	44.63	36.87	39.25	46.95	45.73	44.53	44.81	48.47	46.03	43.07	48.61	49.63	45.95	45.75	42.57	48.73	48.19	49.47	51.61
38.91	40.05	39.03	38.63	46.19	36.73	34.65	45.57	44.83	44.43	42.89	50.39	50.87	46.87	46.53	48.21	47.47	48.39	47.19	50.89
41.17	36.91	44.93	40.87	43.43	39.23	43.29	46.83	46.05	41.07	46.65	46.89	48.43	45.83	47.17	43.07	49.19	48.29	49.09	50.25
38.25	46.69	42.93	41.79	46.31	32.87	41.97	41.29	47.27	37.73	43.19	47.75	47.47	46.75	46.47	45.01	46.93	49.65	47.17	50.55
39.83	44.99	47.15	44.37	44.21	35.35	40.51	44.83	43.05	43.39	50.29	43.69	50.67	46.41	46.11	45.25	48.59	51.71	47.29	49.87
32.27	33.01	35.77	28.75	33.61	32.85	30.69	33.33	34.91	33.73	34.13	33.47	38.91	35.95	38.83	34.49	35.99	39.31	38.53	40.27
34.97	38.97	50.17	42.05	38.05	39.17	37.63	45.13	42.97	47.15	43.15	47.03	47.03	43.77	44.85	49.59	46.41	48.75	50.31	51.83
40.95	46.89	45.79	44.31	32.75	38.17	39.75	39.43	41.47	42.49	43.89	41.31	50.55	47.31	45.81	34.55	49.09	48.47	43.91	50.45
40.73	40.09	45.75	45.81	47.25	41.59	30.07	39.95	42.87	42.43	47.17	47.33	50.03	49.65	47.75	40.65	49.33	49.23	44.79	51.41
43.27	42.39	42.29	43.87	45.21	36.93	38.61	41.57	45.79	45.27	46.01	46.79	47.17	48.85	45.69	46.49	47.81	48.55	43.61	50.17
38.99	43.63	46.39	47.19	51.33	41.57	44.09	47.43	49.45	44.27	47.93	49.41	52.27	48.61	47.09	46.99	49.83	51.31	46.39	52.17
35.67	42.61	43.07	42.47	48.23	42.79	41.75	46.55	46.15	47.83	45.95	48.47	48.97	48.25	47.49	46.61	46.37	48.77	43.93	50.85
34.65	42.87	41.87	43.81	45.29	39.51	41.35	42.85	41.99	43.39	45.45	47.81	47.25	43.81	44.01	44.45	45.51	46.35	42.33	47.79
40.71	41.25	41.57	44.67	44.13	34.69	36.65	37.71	40.91	39.97	42.47	43.79	45.71	42.05	42.17	40.01	43.69	45.29	41.75	44.51
41.77	42.17	42.43	41.95	44.85	39.41	37.25	41.39	40.95	40.27	41.53	41.89	44.13	43.11	43.63	38.29	40.97	43.77	41.21	44.29
44.71	45.65	48.63	46.79	50.47	45.23	43.09	47.43	48.15	45.43	48.65	47.55	50.39	47.65	50.31	45.27	47.91	49.39	49.35	49.25
43.41	47.19	49.03	45.11	50.09	44.55	46.17	46.59	49.87	46.19	49.47	51.23	53.49	48.19	52.07	44.37	48.25	50.37	49.63	51.19
47.95	50.81	50.51	48.13	51.73	45.63	42.75	50.21	52.59	48.01	49.91	51.93	54.25	49.49	52.71	44.01	47.77	50.33	48.29	50.51
48.19	49.71	48.25	44.99	50.39	42.21	36.81	47.61	50.35	47.19	49.37	49.49	50.95	48.71	49.97	43.75	49.43	49.73	48.21	50.19
47.87	49.03	48.77	45.35	48.91	52.49	47.91	43.35	53.61	47.67	51.89	51.53	53.77	51.53	52.79	47.37	50.99	51.99	51.03	53.77
41.87	35.05	36.47	34.11	36.95	39.81	32.81	36.43	36.49	35.49	38.73	39.23	39.51	39.83	38.95	36.13	40.11	41.03	45.93	41.05
43.67	44.11	45.47	46.39	47.31	46.53	35.91	41.57	45.83	41.05	45.25	45.41	45.47	46.75	48.87	45.11	48.61	48.59	47.47	52.39
40.09	28.51	44.67	41.03	43.31	45.59	37.59	41.89	42.67	41.49	47.45	44.55	46.23	40.57	44.09	40.29	43.41	47.99	44.75	48.61
30.91	32.41	35.43	38.45	44.89	34.55	31.29	39.97	42.53	37.27	44.57	40.11	40.51	40.69	42.13	41.63	43.57	44.53	46.41	47.17
31.35	34.45	38.31	40.87	36.99	39.95	37.49	41.63	43.45	36.33	40.43	40.35	46.05	43.67	42.59	35.99	42.39	45.09	43.79	46.39
35.13	38.05	34.31	36.93	37.43	34.65	39.35	40.15	42.27	40.31	40.77	43.47	44.03	43.23	43.31	39.81	44.43	45.69	44.59	48.03
37.97	35.51	36.73	38.21	40.37	34.23	36.47	38.71	40.25	39.87	40.49	40.13	40.83	41.33	41.49	40.97	42.39	43.33	43.53	44.87
50.31	46.05	49.03	45.89	48.87	50.11	46.17	42.25	46.57	45.29	47.77	46.75	50.35	48.03	49.63	46.67	49.19	49.63	47.71	53.01
26.75	30.75	30.77	30.17	30.27	31.05	26.09	30.61	31.93	29.95	32.53	32.15	33.55	34.27	34.41	33.15	37.27	39.71	41.31	43.97
53.83	46.69	48.89	45.53	50.59	44.17	32.99	43.21	48.13	44.51	48.87	49.45	50.91	47.37	51.89	49.11	51.41	52.11	52.91	55.49
37.37	39.01	38.51	48.89	39.43	29.99	33.51	37.03	34.65	32.29	39.61	45.57	43.55	36.89	41.77	38.97	42.91	45.95	47.05	47.41
25.09	29.21	28.01	30.47	32.95	25.55	28.85	32.17	33.55	33.21	40.43	37.91	43.39	37.77	41.39	32.65	41.55	37.57	40.57	43.11
28.95	36.77	44.59	34.19	32.91	23.19	27.81	26.39	33.17	34.03	34.67	42.03	42.85	40.31	38.55	31.57	39.55	39.75	35.37	46.93
30.77	32.37	33.97	31.83	28.87	31.29	33.71	29.75	30.95	30.75	35.17	37.21	40.71	38.79	40.25	38.13	40.53	45.77	39.65	49.49
43.67	37.07	30.47	26.23	20.81	40.07	36.79	33.51	34.57	37.39	39.17	43.01	47.35	43.43	45.41	39.49	45.07	47.27	51.11	51.11
27.81	30.33	32.87	28.87	24.87	23.21	24.57	25.95	31.51	31.29	33.31	35.63	36.67	35.97	37.67	32.69	36.51	37.79	35.83	39.07
33.77	32.51	34.09	25.59	31.51	17.17	29.21	28.53	30.71	30.19	33.97	36.37	37.85	35.11	36.99	31.61	34.75	40.67	36.51	37.91
42.57	42.89	37.83	35.63	37.21	40.85	30.17	33.97	36.83	35.25	39.95	39.91	44.25	40.57	42.51	31.19	44.57	43.73	43.23	42.61
39.07	37.39	43.71	40.55	37.69	40.31	30.17	34.35	42.91	45.79	44.39	47.33	49.57	45.27	47.71	36.15	45.69	50.15	46.01	49.93
33.01	41.31	34.39	33.91	33.43	36.53	37.81	32.23	37.75	35.15	39.19	44.57	45.13	42.63	43.71	32.51	43.53	45.77	41.93	48.25
38.07	38.27	44.07	39.25	34.43	43.79	37.83	36.59	41.19	46.21	43.91	47.71	49.61	46.21	47.87	34.93	46.73	50.33	44.95	50.01
31.71	30.27	27.67	27.65	32.29	36.89	31.49	37.53	39.47	32.13	35.15	38.77	42.27	41.73	41.79	30.67	41.85	42.43	41.03	44.95
26.31	35.45	32.35	28.99	31.61	32.77	26.01	31.69	32.71	29.57	29.51	36.53	37.73	36.53	38.81	27.17	40.13	41.33	34.79	39.31
40.09	35.61	37.79	40.31	34.69	36.11	30.27	27.29	36.59	38.23	37.33	41.97	47.11	42.05	47.11	38.53	43.45	49.73	44.67	49.39
28.87	32.87	29.07	28.47	25.33	25.23	22.31	29.85	27.57	28.01	34.03	36.53	38.03	37.93	37.45	36.15	37.97	43.03	38.93	43.49
29.45	37.13	32.83	31.13	28.13	35.91	34.55	33.21	32.69	33.25	38.23	40.67	41.23	41.03	42.51	42.67	42.79	46.13	40.23	46.97
34.09	35.93	30.09	37.09	24.17	31.61	26.55	33.97	35.13	31.63	38.73	42.03	47.23	43.15	43.69	44.11	47.07	48.33	46.17	49.41
37.45	36.91	39.03	45.59	28.15	38.43	27.07	29.21	37.35	37.65	40.53	41.31	45.57	42.05	42.67	35.85	45.83	47.79	45.43	50.11
29.09	38.57	34.33	29.19	34.07	32.87	27.57	27.79	30.83	32.93	35.51	39.79	42.19	38.83	41.15	35.99	42.69	44.03	41.35	44.51
27.43	34.25	34.35	31.33	31.23	28.01	25.43	35.85	30.05	34.25	32.83	37.27	40.55	38.77	40.37	33.97	41.01	42.57	39.99	45.33
28.73	32.51	33.19	24.77	32.43	30.71	32.11	32.23	32.27	34.91	32.55	33.87	37.87	37.25	37.79	35.45	40.55	42.79	40.43	43.49
25.25	28.55	29.77	25.49	30.03	28.55	24.37	25.27	27.41	29.07	28.17	26.81	31.41	30.73	33.47	31.17	33.97	37.11	35.61	36.57
30.71	36.35	36.01	30.35	34.59	32.93	26.49	27.11	27.87	32.73	29.57	33.91	38.59	36.97	37.27	35.13	38.77	42.15	38.05	43.09
39.59	42.11	34.45	31.15	38.35	39.91	33.01	30.37	33.65	32.81	35.11	40.49	40.73	37.51	39.21	37.03	40.05	43.65	38.99	43.37
40.63	42.59	42.57	34.53	36.91	35.33	29.03	24.95	28.43	34.05	35.65	38.77	40.83	38.25	41.37	38.67	41.57	45.23	42.51	46.27
40.61	40.95	38.95	35.83	37.35	40.85	36.15	28.17	32.13	34.13	33.71	36.47	42.39	39.75	38.75	40.39	41.79	43.81	42.75	44.85
38.69	41.65	37.75	33.55	34.85	35.73	31.25	26.79	32.87	31.91	31.13	39.27	41.29	38.01	37.93	35.27	39.51	42.35	40.33	43.91
41.75	44.67	43.95	33.21	35.11	35.61	29.67	22.65	33.69	33.63	35.95	39.41	43.03	42.11	42.17	41.03	41.53	45.19	42.49	48.67
44.75	44.27	39.25	35.39	36.47	35.11	32.55	30.01	30.41	32.73	30.89	36.41	38.59	40.15	40.37	40.13	41.71	44.43	43.57	48.07
34.71	41.63	35.73	34.23	37.65	29.45	30.87	32.31	28.23	32.97	34.71	38.79	40.91	41.09	42.67	37.53	42.17	45.05	43.19	46.63
34.75	41.99	36.85	32.71	37.53	31.83	30.03	28.25	34.87	33.23	34.17	40.45	43.43	41.95	43.53	40.23	45.75	46.87	45.41	48.33
42.77	46.29	38.71	38.71	39.57	39.61	37.61	29.39	35.95	41.75	35.59	43.21	45.63	43.85	45.97	44.53	46.73	48.93	46.93	48.87
40.27	47.65	42.93	32.05	39.71	39.25	36.05	32.85	33.71	38.09	39.27	42.01	45.33	42.17	46.43	42.55	46.21	49.37	48.97	48.83
35.65	42.09	37.41	32.61	40.03	36.45	32.87	29.95	26.71	31.87	36.53	38.33	41.77	40.99	42.91	37.17	43.27	45.09	44.33	44.55
36.33	42.95	35.45	35.27	31.95	35.59	33.29	26.87	32.69	33.11	37.11	40.31	40.51	35.61	41.15	36.95	40.57	43.03	40.55	42.39
36.61	44.41	37.63	37.39	37.59	33.59	27.69	20.07	32.45	32.63	32.37	40.43	41.57	39.81	42.39	38.75	42.63	44.97	41.51	42.73
39.05	41.83	37.57	40.23	37.99	38.43	37.53	24.23	27.79	32.41	32.35	37.93	39.71	38.47	40.51	43.47	42.43	44.05	42.39	41.99
40.69	41.53	40.11	33.73	36.79	31.45	26.11	23.15	29.15	30.53	33.81	39.87	39.47	39.13	40.93	42.53	41.29	43.01	40.11	41.53
40.31	42.41	35.91	30.35	40.17	40.47	31.85	22.91	31.61	32.13	32.71	40.79	41.25	40.05	41.33	43.67	43.57	44.77	43.87	44.25
42.67	45.73	41.69	44.63	44.09	45.75	34.57	29.29	32.47	33.75	34.45	40.59	42.11	41.83	43.19	40.21	45.75	47.69	48.03	48.83
44.47	44.37	39.99	40.57	36.71	37.05	29.95	25.49	31.77	33.55	29.15	36.65	40.19	40.83	41.67	41.31	43.39	45.31	45.33	46.85
44.55	44.91	42.81	40.91	39.61	42.91	36.47	30.03	34.79	34.23	33.65	39.81	43.77	42.63	42.81	41.83	45.17	46.81	46.45	47.17
43.95	46.87	35.65	34.33	38.89	43.45	30.39	26.15	32.97	31.73	32.29	41.11	42.35	41.35	43.71	45.33	45.13	47.15	47.49	48.15
43.43	45.35	33.19	38.33	43.47	38.37	32.05	25.73	26.07	30.19	30.01	38.97	37.41	37.33	39.47	36.83	40.63	42.33	42.85	41.71
34.61	38.51	30.85	36.37	39.03	36.69	33.29	24.83	32.03	29.07	31.49	37.53	38.19	36.61	39.33	34.67	39.87	41.61	41.13	40.77
33.33	37.73	38.81	37.45	35.57	36.53	32.25	27.97	30.61	28.95	32.67	35.81	37.45	37.39	38.81	36.69	39.83	41.19	38.11	41.85
34.37	37.93	31.79	34.35	35.81	36.73	32.07	27.43	28.71	29.73	30.75	35.35	35.49	36.09	36.01	35.45	37.59	38.65	36.15	39.95
37.35	40.81	40.53	37.87	45.19	35.27	30.89	26.51	33.09	36.33	36.09	37.99	38.63	39.11	39.57	38.05	40.07	41.15	39.25	42.35
42.13	42.33	40.89	37.97	43.39	43.09	32.19	31.29	35.87	36.29	36.69	40.59	41.61	40.41	41.49	39.97	42.57	43.19	41.67	44.21
48.83	45.85	42.67	42.71	46.15	45.33	40.59	32.39	37.73	39.19	39.75	43.71	43.99	43.53	43.93	42.87	45.11	46.13	43.99	47.17
40.49	45.73	42.81	42.93	47.49	45.73	33.99	32.69	38.73	37.57	41.23	43.49	45.33	44.65	44.23	43.79	46.03	47.25	44.69	47.83
52.23	48.69	44.53	46.61	49.93	49.89	43.23	33.07	43.73	39.93	39.93	48.47	48.53	47.07	47.43	46.71	49.13	49.79	48.61	50.47
53.25	51.29	45.31	45.07	49.63	52.77	40.03	41.73	46.91	44.19	45.11	49.45	50.11	48.05	49.47	47.57	50.55	51.21	49.39	51.43
53.37	51.51	50.63	40.87	52.09	53.29	48.23	35.41	44.27	42.01	48.55	50.65	51.09	47.89	49.21	48.75	51.23	52.13	50.29	52.77
52.75	51.01	49.03	46.31	54.29	53.03	47.91	41.97	48.85	46.77	45.07	50.13	51.77	49.91	49.79	49.51	50.85	52.37	48.91	53.13
49.23	49.81	48.53	43.61	52.97	51.49	45.21	38.95	44.51	43.49	44.85	48.37	50.29	48.07	49.11	48.57	49.87	51.47	50.45	51.79
39.15	38.13	37.05	34.75	38.01	38.83	34.69	33.75	38.07	37.27	38.07	39.53	40.75	39.41	42.15	41.59	43.31	45.27	44.61	46.77
47.33	47.87	45.91	49.47	51.99	52.25	43.63	39.11	43.43	48.37	49.33	50.95	52.01	47.43	48.45	50.13	51.19	52.61	49.53	52.73
44.83	47.29	44.67	42.97	48.83	49.81	48.15	37.81	42.57	42.49	45.35	47.51	50.19	46.57	49.39	48.13	49.51	50.99	47.49	50.89
48.13	47.77	45.81	41.45	50.41	50.27	49.75	35.15	43.37	44.93	43.99	48.51	50.71	47.61	50.57	48.41	49.69	51.23	48.49	50.87
52.85	48.29	46.67	46.67	47.75	54.41	47.53	34.83	45.15	44.13	48.73	51.17	53.15	49.89	52.21	50.33	51.61	53.59	52.95	53.07
49.69	51.85	46.19	46.83	51.15	53.71	57.07	38.55	48.41	45.77	48.99	51.89	53.49	50.61	50.19	49.61	51.41	52.91	52.29	52.59
45.45	51.01	47.95	45.25	50.35	53.19	55.47	41.99	42.93	47.07	50.09	50.49	52.61	49.71	50.31	48.71	50.27	52.01	54.49	51.91
47.41	47.07	45.01	47.19	48.33	51.09	47.15	41.89	43.47	46.87	48.63	48.69	50.75	48.73	47.61	47.43	48.83	50.35	48.13	50.43
49.43	51.61	48.27	40.63	50.97	53.37	42.81	41.27	46.35	45.65	50.45	50.79	53.19	50.29	49.37	48.79	50.71	52.11	50.41	52.19
50.73	48.75	46.89	44.99	50.79	50.07	54.85	40.81	44.47	48.49	49.79	49.73	52.13	49.05	48.63	47.83	49.81	50.75	51.27	52.59
45.93	46.77	42.35	45.21	48.09	46.09	43.39	40.71	46.93	46.01	47.71	48.27	49.55	47.69	46.91	45.47	47.75	49.03	49.19	50.13
50.03	46.97	45.69	43.05	49.69	51.89	45.77	39.67	44.75	45.75	49.09	48.57	50.59	48.39	48.63	46.77	49.01	49.77	49.83	51.51
50.09	45.85	46.21	44.03	47.95	49.47	51.51	32.67	48.67	45.33	50.55	49.53	50.51	48.19	47.31	46.47	48.87	50.21	49.47	51.39
45.93	47.01	42.53	49.41	51.17	53.15	50.69	42.73	50.05	49.39	50.59	49.91	50.21	47.95	47.23	47.51	48.57	49.93	49.59	50.79
47.29	48.63	44.63	45.25	50.19	48.97	45.19	43.21	47.85	45.93	49.97	49.99	50.23	47.19	46.73	46.95	47.59	48.99	47.03	49.31
43.37	45.33	42.59	43.39	47.93	48.31	45.75	39.91	44.53	45.89	47.39	47.19	48.13	45.35	45.57	44.11	45.93	46.37	46.89	47.11
43.67	47.53	45.67	48.15	48.03	46.39	50.99	41.67	44.81	45.61	48.69	48.07	49.71	46.19	47.15	45.23	46.91	46.27	48.03	47.63
45.49	46.67	45.51	44.35	49.19	43.49	40.75	46.53	47.53	47.47	49.89	47.81	49.07	45.55	46.47	44.81	46.41	46.87	45.07	47.25
46.57	45.93	44.49	44.43	47.01	48.75	47.77	44.05	48.15	46.29	49.11	47.63	48.85	45.91	46.09	45.89	46.05	47.09	44.67	47.13
45.65	46.57	43.63	50.77	47.41	46.71	41.55	40.67	47.31	45.83	49.71	47.49	49.03	46.17	47.23	45.31	46.51	47.05	47.11	47.45
46.89	44.99	45.79	44.93	47.49	46.49	44.11	41.65	45.01	45.73	47.23	46.87	47.71	45.09	44.77	43.87	45.53	46.31	46.17	46.83
44.75	46.31	45.81	42.41	47.23	45.47	44.59	41.59	46.71	44.37	48.05	46.83	48.29	45.63	46.25	44.55	46.01	46.77	48.35	47.55
47.87	46.25	44.97	47.31	47.81	47.41	40.89	39.21	45.73	44.97	45.93	46.63	47.73	45.45	45.37	43.59	45.53	46.13	47.49	47.09
46.33	48.75	51.17	47.15	46.37	47.17	44.89	38.05	45.69	45.67	46.21	46.19	48.15	45.93	45.75	45.11	45.81	45.99	46.01	47.53
40.53	52.85	53.15	53.45	44.09	46.55	47.57	43.87	46.79	46.69	48.25	47.83	49.15	47.11	45.93	46.77	47.09	47.85	47.53	49.25
46.83	53.13	51.61	50.11	48.97	47.57	50.97	42.49	45.97	47.37	48.45	47.15	49.29	47.01	46.99	46.37	47.29	47.69	49.55	49.19
43.89	50.67	39.67	42.25	44.85	43.49	44.15	40.81	43.89	44.25	45.87	46.43	46.89	45.31	44.55	42.97	45.31	45.93	45.71	46.95
44.03	53.21	42.13	31.07	35.03	47.81	51.91	43.71	44.37	45.59	46.83	49.01	49.63	47.79	44.55	47.27	47.99	48.73	50.45	49.71
46.49	53.41	51.77	50.15	49.19	46.05	52.97	40.35	44.35	47.53	49.07	49.55	50.63	48.41	49.65	47.55	48.67	49.39	48.15	50.31
50.93	54.55	51.17	47.79	48.75	49.21	53.45	44.19	45.25	48.21	46.35	50.17	51.13	48.93	46.27	48.51	49.35	49.95	47.19	51.11
46.67	53.67	44.47	49.65	43.73	50.39	53.01	40.91	44.23	48.07	49.57	50.29	50.69	48.23	47.13	47.79	49.15	49.39	49.79	50.61
44.53	52.17	45.95	48.49	45.87	49.95	52.93	46.37	48.21	46.77	49.11	50.53	50.59	48.39	48.63	47.53	49.15	48.89	50.69	50.31
40.61	45.77	42.01	38.25	43.13	42.07	40.47	37.11	40.51	39.91	41.89	43.17	44.33	43.21	42.23	40.93	43.25	43.33	42.37	45.09
34.07	31.41	32.35	32.79	37.43	31.15	30.85	34.47	31.87	36.81	38.23	41.03	42.07	40.89	38.91	40.13	43.19	42.35	43.87	44.79
43.11	37.35	45.71	39.01	46.45	34.97	32.63	40.21	42.27	40.31	45.27	48.99	49.63	45.61	49.35	46.39	47.79	50.17	50.15	47.45
36.99	37.99	39.43	37.01	40.69	34.01	28.97	39.29	37.65	39.65	40.81	48.61	47.43	43.25	47.61	38.69	45.63	48.21	48.85	45.67
42.05	35.07	40.35	40.55	45.37	36.27	30.09	39.43	41.17	39.79	42.73	43.51	46.51	43.21	47.93	46.27	45.13	46.97	45.65	45.53
37.65	32.93	37.33	38.09	41.09	34.03	30.39	38.99	39.63	40.19	40.21	43.59	45.11	43.73	43.39	41.03	45.27	44.91	47.71	44.11
35.29	35.67	38.11	36.73	40.59	34.95	30.99	41.13	39.23	38.19	41.77	46.01	41.27	39.23	41.29	42.37	42.71	44.71	44.29	41.73
37.69	36.51	38.29	37.53	42.15	40.63	35.43	40.27	41.13	38.53	39.73	41.25	44.83	42.67	44.33	39.53	44.53	47.19	48.49	43.51
32.31	40.61	38.99	38.45	44.33	42.81	44.05	45.29	42.85	41.67	40.21	44.67	48.93	45.41	48.11	43.73	44.57	48.55	47.07	46.35
47.59	45.93	43.19	41.21	43.71	33.99	32.07	39.63	42.33	40.35	42.23	47.09	47.69	43.53	46.67	46.89	51.45	51.35	50.11	48.87
35.85	34.17	36.69	36.05	40.89	36.41	32.63	35.39	37.99	40.35	39.07	42.47	46.01	42.91	42.95	43.25	45.59	46.85	45.87	45.85
43.11	39.59	38.85	39.83	43.67	44.07	35.17	42.05	44.97	40.43	43.05	46.63	49.65	45.75	45.75	43.09	47.07	49.07	46.85	48.65
39.17	37.79	38.03	39.85	43.67	31.63	36.09	41.25	43.77	39.27	43.49	44.45	46.97	46.13	43.79	44.11	44.39	47.37	47.17	47.91
41.27	41.89	43.73	41.13	39.97	33.17	36.89	43.99	46.21	42.01	44.69	50.09	50.61	45.53	45.39	46.93	47.35	49.87	45.73	50.65
37.41	37.67	42.09	44.03	49.23	44.05	38.89	43.35	45.01	41.27	44.59	49.93	48.47	46.77	49.49	48.59	47.25	50.21	50.19	51.29
47.87	46.03	54.73	47.25	53.23	36.23	42.07	44.13	42.91	44.07	48.91	47.63	52.55	50.33	48.01	49.91	47.91	52.13	47.47	53.47
47.65	46.29	46.13	39.11	49.17	38.43	41.97	45.35	47.33	38.87	43.95	46.71	50.79	47.95	49.19	48.89	49.67	50.15	48.67	52.65
48.55	47.25	50.51	45.63	48.17	40.29	45.13	50.43	44.03	40.45	48.09	50.01	48.31	48.53	46.65	48.15	51.97	51.55	47.07	51.47
39.43	40.97	43.99	41.23	41.75	42.27	44.65	48.71	47.11	43.19	46.19	47.85	52.15	47.87	47.45	44.63	49.23	50.39	48.27	52.73
45.65	42.49	44.51	44.83	43.37	37.07	34.27	40.31	41.29	39.03	38.87	45.29	47.29	46.41	46.63	48.47	48.83	48.55	42.21	47.27
43.45	43.23	51.31	45.69	43.31	36.15	35.95	40.85	44.39	42.85	47.07	47.33	49.71	46.19	48.33	43.39	48.65	48.03	43.59	50.63
44.49	43.07	44.61	44.85	47.59	42.53	37.65	45.85	46.03	45.07	46.05	47.89	48.13	47.21	45.83	44.69	46.49	47.67	44.73	49.85
38.83	35.71	38.75	39.49	41.41	39.61	39.63	42.01	39.53	37.93	39.79	41.41	44.13	40.69	42.57	37.95	42.79	45.69	39.71	44.75
40.27	44.15	42.15	42.01	45.21	43.37	36.39	38.51	42.65	41.11	42.81	46.63	48.35	43.71	43.83	42.47	43.93	46.75	40.17	46.85
35.27	36.19	36.31	36.61	41.77	38.35	36.33	40.59	39.31	40.93	37.39	38.83	42.57	40.23	41.89	41.55	41.91	41.99	39.49	41.33
37.55	36.75	37.65	38.67	40.83	36.93	32.13	38.39	37.11	38.35	36.65	43.13	42.79	38.31	41.29	37.67	39.17	40.23	40.13	42.31
48.79	46.71	50.87	50.15	50.29	47.09	47.21	42.49	48.69	47.11	49.51	47.39	49.97	46.63	50.23	45.29	47.91	48.89	47.97	50.83
47.07	47.41	46.91	44.17	46.17	42.19	42.81	43.43	47.95	42.39	47.03	46.25	48.97	45.33	48.09	41.75	47.15	48.07	45.09	49.29
44.55	49.59	50.11	46.43	50.03	45.57	48.45	47.65	50.01	46.49	50.25	52.29	53.07	49.81	53.49	46.53	49.63	51.77	49.15	51.63
52.95	56.85	53.95	50.79	51.67	56.43	40.49	49.15	53.73	49.17	51.23	50.87	53.01	49.23	51.67	46.69	50.13	51.09	47.11	50.91
47.21	44.97	54.25	53.47	52.69	56.11	54.49	52.87	51.55	48.67	50.17	51.09	53.45	48.81	52.65	49.47	51.07	51.73	49.15	53.75
41.73	44.13	46.65	45.33	46.67	45.99	43.43	41.71	42.85	40.43	46.97	46.21	47.27	46.23	46.53	45.23	47.29	47.29	46.15	49.59
43.19	46.79	48.65	43.59	44.27	45.27	43.53	41.81	46.49	42.73	47.43	43.13	48.61	45.11	47.73	48.75	46.69	49.23	51.19	50.01
40.77	42.25	43.73	40.59	43.35	38.41	35.35	38.33	43.93	39.21	42.95	43.65	45.47	44.47	46.37	43.33	44.99	48.77	45.95	49.89
38.33	38.31	39.61	41.19	42.49	40.55	40.79	39.93	46.49	41.11	41.67	42.33	47.23	45.13	43.07	39.21	43.91	44.93	42.93	48.89
36.23	33.89	37.97	37.45	41.89	30.77	37.05	33.89	42.61	38.95	43.19	41.47	44.75	41.19	39.89	35.57	43.83	43.47	44.57	46.29
42.79	40.95	40.25	40.91	43.03	38.27	39.83	41.11	39.93	38.47	41.67	42.79	43.77	43.23	43.71	37.51	40.63	43.53	42.75	47.67
38.33	35.33	35.77	38.71	39.83	36.01	32.59	35.25	38.47	37.25	37.93	40.93	41.51	41.37	41.39	39.85	41.41	42.47	40.55	44.23
39.67	41.17	36.03	40.61	39.49	41.71	38.79	35.93	41.09	40.05	39.91	41.79	41.73	42.51	41.89	39.45	43.35	43.73	39.25	45.49
44.75	44.47	43.99	43.83	45.39	47.89	42.93	39.05	44.89	42.05	48.15	46.29	49.85	47.81	48.93	47.31	48.99	52.05	50.43	52.45
38.99	59.31	50.31	52.71	51.43	59.53	49.91	40.31	56.27	50.25	54.73	53.29	55.19	52.59	54.51	51.85	56.71	58.31	56.63	58.13
46.35	45.21	41.47	43.47	45.49	41.65	36.13	30.63	48.59	48.95	49.33	53.95	52.41	49.05	50.27	51.59	52.43	55.45	50.73	57.65
28.97	30.27	27.03	30.51	25.47	33.83	30.11	26.41	31.39	33.93	33.19	37.97	40.31	36.43	35.69	38.85	38.23	35.91	42.49	44.73
25.35	32.11	32.97	30.93	33.83	27.29	30.33	23.31	34.43	29.95	34.89	36.45	41.79	39.29	40.23	30.73	39.77	38.37	43.95	45.89
36.11	32.81	33.29	34.71	33.77	25.47	21.01	30.25	33.33	30.75	39.13	40.91	40.01	37.93	38.73	28.07	39.03	39.19	41.21	43.85
34.89	31.25	28.21	33.63	31.07	36.37	34.47	32.59	34.47	35.23	36.57	38.93	42.33	38.77	42.55	33.15	41.61	48.35	46.21	46.39
21.73	23.61	25.49	27.37	26.71	21.87	24.21	26.55	28.47	31.73	34.39	37.73	35.83	35.49	35.31	31.57	35.15	35.51	35.57	38.89
29.85	31.43	32.57	33.71	28.15	24.23	25.47	26.73	33.33	33.35	34.45	38.81	37.05	37.11	38.95	33.77	40.01	39.29	35.75	38.71
49.05	51.39	39.75	50.07	43.77	52.87	52.17	49.57	46.97	47.07	45.33	53.03	57.03	53.47	55.49	42.09	55.03	58.09	47.69	56.77
49.13	42.05	42.19	40.47	44.41	48.35	39.87	22.13	36.55	35.83	46.05	46.55	50.27	43.95	46.83	40.61	49.57	50.23	47.09	53.41
37.65	37.83	38.03	26.17	34.49	27.45	20.43	22.81	31.65	32.47	38.51	42.77	45.75	44.03	41.81	36.71	45.21	46.33	43.85	50.39
32.45	31.43	30.43	32.91	25.95	19.13	29.33	27.81	26.29	27.73	32.99	37.69	41.07	38.71	37.85	32.43	36.29	36.65	33.01	42.91
19.35	26.23	20.63	22.23	23.83	22.77	24.95	27.13	31.09	26.09	28.91	34.25	34.19	35.39	32.35	30.63	36.03	36.67	35.73	39.81
37.05	29.73	32.03	37.57	28.45	41.87	36.11	30.35	37.45	32.89	37.01	39.45	42.57	39.99	42.29	35.63	40.25	44.77	40.83	44.93
43.15	31.59	41.77	28.05	35.67	35.17	34.93	26.71	37.35	35.87	35.57	43.23	48.17	43.99	44.53	37.75	45.55	47.61	45.33	45.59
36.61	36.87	43.35	33.83	29.53	29.55	26.25	32.67	36.09	36.23	37.55	41.69	46.67	40.23	43.09	36.53	43.23	47.33	41.89	46.47
35.73	40.59	40.63	36.07	35.71	38.11	34.23	30.35	31.33	37.25	36.31	43.27	44.53	39.89	44.01	42.05	45.67	46.99	40.83	46.91
36.23	39.65	36.87	37.73	38.61	46.11	38.97	31.85	36.77	33.83	36.95	42.49	45.15	42.41	44.25	47.69	46.75	49.15	43.11	48.01
32.33	39.41	29.87	34.67	41.09	33.23	31.05	29.17	31.13	27.63	34.83	35.71	41.81	39.75	42.79	36.83	44.45	46.03	39.39	48.09
27.29	37.41	36.03	43.75	27.25	25.63	31.09	29.23	32.27	34.85	35.57	39.93	40.31	40.81	39.99	33.65	43.73	44.05	44.07	48.13
34.89	41.01	34.63	34.11	37.63	35.93	27.19	29.73	32.67	33.29	31.01	35.63	39.53	39.45	39.85	33.81	41.17	43.67	40.95	44.23
28.93	35.87	37.65	30.31	30.59	31.45	25.93	27.75	32.43	29.77	32.67	34.63	41.49	38.75	40.37	37.59	41.03	44.37	40.59	46.61
27.67	28.37	27.59	22.51	26.61	26.05	20.95	20.83	22.67	23.25	25.73	27.47	32.07	30.83	31.81	30.03	32.17	34.81	32.15	36.05
31.77	33.29	34.35	29.95	33.39	33.79	32.25	30.39	30.01	30.67	30.09	36.53	37.13	35.93	38.69	35.03	39.79	42.09	36.79	41.13
38.49	38.43	37.79	30.43	35.83	38.13	31.95	27.57	32.19	30.85	33.87	36.31	39.41	38.03	39.73	37.57	40.75	42.89	43.07	43.73
39.45	40.99	41.77	33.05	39.97	37.33	34.09	28.93	32.41	34.47	33.83	38.23	42.07	41.29	40.13	39.57	42.31	44.55	42.57	46.57
43.67	43.99	43.19	39.13	39.31	40.51	29.25	36.85	36.85	38.37	39.87	41.09	44.47	43.21	43.57	41.39	43.59	46.51	45.23	47.17
42.13	43.89	40.75	34.99	40.19	38.55	32.87	27.19	38.03	35.39	37.51	40.51	42.15	39.79	41.93	38.87	41.43	45.73	43.21	47.25
39.77	42.25	40.53	33.73	38.27	42.71	33.27	30.13	33.05	34.89	31.99	38.75	40.75	38.49	40.85	40.01	42.81	45.49	42.07	46.49
38.01	42.93	41.09	30.31	37.13	37.17	34.89	31.01	29.21	28.23	30.41	36.67	39.75	37.33	38.59	37.79	40.29	43.45	39.91	42.75
34.55	41.09	34.81	33.09	25.53	25.01	21.69	18.37	30.01	33.27	31.07	36.77	40.25	39.23	40.05	37.47	40.09	43.87	42.43	44.15
38.43	39.81	35.67	31.47	41.07	33.25	28.61	23.99	33.81	33.73	32.73	37.15	40.15	39.17	39.63	37.93	39.81	44.07	42.91	42.83
42.39	43.97	39.15	34.83	36.67	47.39	35.97	28.29	35.09	33.83	33.33	41.95	44.45	42.63	44.73	40.45	44.17	47.73	47.51	46.89
33.77	41.13	38.23	32.45	40.59	31.81	30.69	31.17	31.65	32.55	35.15	39.57	42.83	41.19	42.29	36.39	42.19	45.29	41.23	43.25
35.41	39.79	33.05	34.89	35.49	34.27	28.33	22.41	30.85	29.35	33.61	37.93	40.27	38.91	40.53	36.31	41.91	43.05	42.49	40.61
35.83	41.15	36.93	38.29	31.99	32.63	28.69	27.53	30.49	33.07	32.79	39.15	41.21	39.39	40.27	39.43	41.33	43.75	41.95	42.05
45.15	44.35	40.01	39.35	38.69	39.05	35.03	25.93	33.59	34.53	39.45	42.43	43.61	41.11	43.53	42.35	43.89	46.09	44.73	44.25
40.59	42.11	39.01	30.51	35.59	38.97	31.71	25.91	27.21	31.75	36.83	38.55	41.05	37.01	40.67	37.43	41.63	43.25	41.53	42.15
36.89	40.01	38.57	37.19	34.17	30.65	27.21	20.43	27.43	28.29	34.31	38.99	39.57	37.03	40.59	36.53	41.31	43.17	41.77	41.29
38.79	41.37	35.57	33.67	36.13	28.61	21.11	24.75	28.39	34.05	28.27	36.15	41.19	37.21	40.29	39.93	42.03	43.13	41.47	42.87
40.93	42.99	38.11	35.91	37.69	30.11	30.33	17.07	33.85	33.47	34.75	38.43	41.13	41.13	38.53	38.71	43.83	45.45	44.43	45.61
45.69	45.73	42.25	40.17	39.43	31.85	36.83	11.57	31.23	34.67	31.09	36.39	41.15	41.29	42.45	45.49	45.03	46.81	46.75	45.67
40.39	44.47	37.85	38.97	40.93	33.99	30.77	27.55	32.01	33.99	35.39	42.45	42.55	40.61	41.17	40.19	44.17	46.09	43.09	43.93
49.57	45.47	41.47	42.75	48.47	44.65	34.71	24.79	31.41	33.55	29.79	39.29	40.77	41.59	42.85	39.13	43.95	45.83	46.97	45.97
37.07	44.81	36.01	38.41	37.67	32.21	35.13	26.45	30.49	32.45	32.89	37.73	39.75	39.05	39.75	37.29	41.93	43.09	41.97	43.35
37.25	43.13	37.31	37.63	42.73	46.51	27.45	28.61	32.25	33.15	30.99	37.33	39.77	40.21	40.15	37.89	42.03	44.15	43.27	44.71
41.99	43.75	42.35	40.45	44.25	42.83	38.31	33.81	35.41	34.95	35.03	38.57	42.67	41.47	41.89	41.43	44.33	45.91	44.15	46.81
41.07	41.17	35.71	39.19	40.01	46.59	38.91	31.25	32.07	33.69	31.47	39.07	39.73	40.15	40.53	39.83	42.19	43.43	40.69	43.75
39.81	43.09	37.91	39.21	43.75	40.29	34.59	30.79	32.15	33.31	35.13	37.75	39.35	39.59	39.65	39.61	42.27	43.37	40.09	43.47
44.01	44.89	42.03	38.49	45.31	39.49	33.55	28.41	36.35	37.37	36.75	42.43	42.23	42.17	41.49	41.49	43.81	44.71	41.93	45.65
49.87	46.09	41.75	37.45	43.33	43.67	42.51	29.59	37.99	37.01	38.05	42.35	43.37	43.75	42.67	42.81	45.19	46.19	44.49	47.25
43.99	47.35	42.11	40.85	47.27	45.05	36.45	35.71	43.03	40.67	39.87	45.51	45.27	44.71	44.63	43.89	46.11	47.07	43.75	47.77
48.11	49.47	46.17	46.11	49.41	47.97	43.17	34.87	41.49	40.93	40.53	47.49	47.73	46.53	45.81	45.81	48.05	49.45	48.25	49.65
51.15	50.31	48.79	46.11	53.97	52.83	50.97	41.89	44.63	46.59	44.63	49.17	50.19	48.81	50.35	48.41	50.95	51.89	48.85	52.39
53.37	52.35	48.51	44.55	51.99	52.97	48.57	35.07	43.79	46.31	45.99	50.35	51.53	49.73	50.25	49.27	51.71	52.49	51.65	53.25
50.01	51.69	49.43	47.07	54.95	54.65	47.19	44.43	46.45	46.73	52.43	51.73	52.83	50.53	51.01	50.67	51.85	53.91	52.35	54.57
50.09	50.99	47.51	46.23	53.53	52.31	44.29	46.05	50.49	49.47	46.31	51.47	52.13	50.23	51.27	50.13	51.31	52.89	51.21	53.45
48.77	46.73	43.23	45.47	51.39	49.41	42.35	39.73	46.23	43.07	42.71	47.85	50.23	47.97	48.59	47.91	49.37	50.63	49.11	51.63
51.25	50.63	44.75	46.41	52.33	51.45	40.31	42.55	46.91	47.81	44.83	50.79	51.91	47.71	51.59	49.63	51.41	52.85	49.67	53.07
48.95	51.05	46.35	49.77	51.43	52.75	46.29	39.85	44.79	46.01	46.17	50.69	52.37	49.61	51.13	49.93	51.43	52.89	50.95	53.03
44.23	46.43	43.13	45.01	49.09	48.53	47.89	37.03	45.15	40.13	44.51	48.13	48.51	45.93	45.01	46.23	47.41	49.19	47.07	49.47
46.79	47.83	49.61	48.97	50.57	52.83	50.43	37.51	45.71	43.37	43.49	50.43	51.43	48.43	48.89	48.27	49.71	51.67	51.09	51.97
49.37	51.23	46.81	50.43	50.27	53.81	56.81	41.35	47.31	48.69	49.75	51.41	53.31	50.27	50.77	49.45	51.11	52.79	55.19	53.23
51.83	50.47	43.17	50.49	51.37	54.17	56.03	38.17	44.23	48.19	46.57	51.07	53.31	50.81	51.33	49.71	51.61	53.33	52.33	53.61
50.47	49.63	45.89	44.19	49.93	51.93	42.37	40.29	47.99	48.29	50.81	49.49	52.03	48.87	49.25	48.17	50.05	50.99	49.61	52.11
44.83	49.55	47.21	45.21	50.59	51.87	47.19	43.77	47.39	46.45	48.01	50.15	52.09	48.73	49.43	47.83	49.35	50.65	49.85	51.55
46.17	48.93	44.79	35.99	51.31	52.87	46.15	42.69	45.87	47.25	48.85	49.91	51.61	48.55	47.95	47.33	49.17	50.47	51.27	52.01
43.43	46.73	43.05	42.35	46.73	43.29	39.05	34.81	44.43	43.23	46.45	48.05	49.71	47.39	46.71	45.35	46.55	48.63	46.47	50.03
47.63	47.61	44.89	48.89	50.61	47.55	42.41	37.29	45.03	48.19	46.47	48.31	49.39	48.07	47.37	46.07	48.29	49.13	48.29	51.27
47.03	47.83	45.47	45.97	50.35	51.41	52.47	41.27	47.19	49.71	48.47	49.35	50.73	47.87	47.59	46.33	48.31	48.71	46.89	51.19
46.89	48.43	43.01	44.07	48.93	50.29	49.77	36.37	45.13	42.61	46.81	47.79	49.19	46.47	44.71	46.27	47.11	46.49	49.21	49.67
42.15	46.65	42.39	39.47	50.21	52.59	46.57	40.11	43.89	46.57	48.99	49.29	50.49	47.35	47.91	47.61	48.05	49.27	51.73	48.71
42.73	47.11	43.81	42.63	50.05	47.31	48.83	44.75	45.33	44.35	51.21	48.93	50.27	46.79	47.47	46.19	47.25	47.99	50.77	48.21
42.45	48.05	43.01	40.31	49.07	47.73	48.33	48.51	48.21	46.67	49.15	47.87	49.45	46.35	45.85	45.53	46.91	47.53	44.97	47.87
43.69	44.97	43.01	48.19	47.17	46.67	48.79	42.55	46.23	43.73	47.01	46.95	48.05	45.09	45.65	44.39	45.73	45.79	49.27	47.23
44.79	45.93	44.07	46.85	47.15	48.25	45.77	43.39	45.59	45.07	47.95	47.57	48.65	45.97	46.19	45.03	46.67	47.37	47.85	47.89
43.91	46.19	45.33	44.67	47.11	46.43	41.95	40.65	44.35	44.31	45.79	47.03	48.37	45.91	47.33	44.57	46.43	47.15	46.61	47.83
46.55	45.65	46.03	48.47	45.63	45.29	40.09	36.69	43.77	44.93	45.43	46.03	47.17	45.05	44.71	43.09	45.21	45.79	46.69	46.75
42.85	45.89	41.25	49.07	43.95	42.09	26.55	33.29	40.65	41.57	42.59	44.15	45.19	43.45	42.93	41.51	43.65	44.31	42.45	45.53
44.39	43.85	44.77	41.05	42.63	39.81	28.29	32.65	43.65	41.85	42.19	42.75	44.41	43.15	43.35	41.07	42.83	43.85	46.01	45.11
45.39	49.25	53.11	43.51	40.65	41.29	38.97	37.47	44.83	44.15	44.99	44.93	46.23	44.55	44.11	42.35	44.29	44.51	43.11	46.51
42.69	49.53	43.31	35.97	44.85	44.05	40.89	40.97	44.77	43.69	46.75	45.43	46.35	44.63	44.63	42.05	44.31	45.07	43.99	46.83
43.69	48.89	42.85	43.85	44.85	42.89	44.51	39.37	43.51	42.95	45.37	44.95	47.13	45.69	46.59	42.79	45.81	45.95	46.31	47.75
44.73	52.77	44.11	52.17	46.43	45.19	41.13	39.37	47.01	45.17	47.37	47.15	47.45	46.17	43.59	45.25	46.21	46.65	43.53	47.99
44.41	50.13	42.73	41.63	43.19	39.03	46.75	41.15	45.47	44.21	45.47	46.23	46.71	45.39	44.87	43.53	45.49	45.85	48.45	47.25
45.59	50.81	44.57	44.23	43.89	43.69	50.93	40.75	46.71	44.75	44.91	48.07	48.17	46.55	45.45	45.11	46.87	47.03	50.57	48.59
50.35	50.03	44.39	29.85	38.45	47.05	51.35	46.85	48.91	47.71	49.39	49.71	50.73	48.21	47.45	46.95	48.85	49.33	52.45	50.05
51.49	53.33	55.17	48.53	46.15	54.33	51.79	45.13	48.89	48.15	49.83	49.91	51.71	48.47	46.47	46.27	49.25	48.95	50.41	50.47
50.53	53.53	45.39	53.69	48.37	50.71	51.11	41.11	46.87	48.33	50.61	50.57	51.79	48.75	47.07	48.03	48.83	49.27	50.49	49.91
49.41	48.43	51.67	52.81	41.81	47.23	51.97	43.71	47.83	46.23	48.43	48.95	49.91	47.71	44.97	47.03	47.71	47.69	48.49	49.43
31.95	28.31	31.73	32.27	36.13	30.15	28.03	32.73	29.35	34.03	38.11	38.85	38.67	42.17	40.41	40.57	40.01	41.25	43.21	43.77
37.29	35.59	40.05	38.75	43.35	36.45	32.97	37.33	38.47	44.15	42.77	47.77	48.65	44.25	45.75	44.03	45.75	47.33	45.71	45.45
32.91	33.45	34.23	31.29	32.63	28.73	29.35	35.37	38.51	34.69	36.81	42.27	41.37	41.43	39.19	42.51	41.95	42.85	42.35	42.81
36.93	31.59	35.85	39.27	44.49	36.33	32.71	38.81	40.79	38.85	41.03	41.99	43.35	42.63	40.13	40.19	40.83	40.73	42.51	43.91
37.61	34.71	39.75	40.39	40.81	35.43	30.51	36.67	37.67	38.33	40.31	44.17	44.51	45.43	43.31	45.07	43.75	46.09	47.01	45.29
45.89	38.07	41.45	39.73	43.01	39.65	41.33	43.03	41.49	40.57	43.79	48.53	46.19	45.59	44.75	45.21	46.01	47.47	48.75	45.53
43.45	38.53	39.71	37.67	40.31	36.25	34.41	43.17	42.87	43.43	42.97	41.81	48.17	44.25	42.49	47.01	47.83	47.23	43.79	45.07
47.37	45.67	43.03	40.87	49.61	40.11	45.59	46.13	45.11	45.65	48.55	47.11	52.71	46.65	50.29	43.05	49.09	52.37	50.71	46.85
48.17	42.47	42.37	41.55	49.61	39.33	46.45	44.79	47.27	44.99	44.01	49.69	51.89	48.11	50.75	46.75	49.21	54.21	49.37	51.11
39.47	40.31	41.23	40.69	46.19	39.93	36.19	42.89	44.43	39.39	44.81	42.89	46.55	44.81	45.81	40.07	46.19	47.97	47.43	47.53
40.71	38.39	39.71	39.15	41.41	46.75	32.29	44.11	41.65	40.15	43.65	44.95	48.45	41.47	42.57	44.65	45.71	47.87	48.27	47.75
36.43	37.11	40.01	41.81	39.95	38.65	34.05	39.77	39.89	35.83	39.17	48.93	47.41	41.99	44.69	39.87	44.81	44.49	46.19	47.03
38.93	40.47	45.99	42.75	45.93	30.55	36.49	43.51	45.21	44.87	43.55	46.45	49.57	45.05	46.27	41.93	48.25	46.67	46.35	50.29
42.29	40.85	43.95	43.89	49.83	45.19	40.55	44.01	45.13	45.31	42.49	48.03	48.67	47.57	47.11	48.11	47.69	48.95	48.61	53.41
47.57	43.61	46.81	44.21	48.93	39.13	41.63	32.63	44.75	43.31	38.79	48.79	48.51	48.63	47.71	42.45	46.21	50.43	45.59	49.33
45.73	48.21	51.19	48.23	50.93	37.85	45.95	47.17	44.69	43.45	46.59	47.77	51.07	47.89	47.01	42.41	49.11	48.53	44.75	51.25
44.75	40.55	48.17	43.85	46.93	37.67	46.49	49.93	46.35	42.21	48.11	48.77	53.49	48.59	50.55	47.19	52.25	51.47	47.67	52.77
43.63	33.11	46.39	45.07	46.33	39.91	42.35	47.21	45.61	40.87	37.73	47.65	51.73	46.83	47.15	48.97	50.87	51.21	49.55	51.47
38.67	53.01	54.33	53.07	54.53	43.35	40.51	49.25	49.67	47.47	45.95	51.47	52.89	49.41	50.71	48.45	53.93	53.09	46.85	55.01
48.81	37.19	47.27	47.47	47.77	39.91	37.91	41.73	46.07	45.51	47.11	48.43	50.95	44.55	47.83	43.15	48.87	51.39	43.79	51.13
33.67	33.49	37.19	37.51	36.75	35.53	34.57	38.29	39.37	37.43	37.01	41.15	41.33	39.71	40.19	41.79	41.25	40.37	39.77	43.45
33.27	33.91	36.49	36.23	35.93	34.43	28.63	38.35	38.71	33.11	39.77	39.35	42.39	39.51	39.91	32.61	38.75	42.15	40.31	43.45
47.15	48.39	50.31	48.73	52.11	45.97	47.79	50.19	50.87	44.45	48.93	49.77	52.55	48.17	49.39	49.55	50.27	51.17	46.51	51.37
34.67	32.49	35.67	34.89	38.37	36.99	35.11	33.13	36.41	38.17	34.17	39.25	38.15	39.87	38.75	37.27	38.35	40.51	35.63	40.51
40.33	41.63	43.57	42.47	44.57	43.37	33.67	40.67	44.23	43.17	42.37	46.07	47.41	44.41	44.63	39.21	42.93	43.79	41.75	45.67
56.33	52.91	55.05	48.85	52.61	51.59	48.85	49.63	51.97	47.85	49.97	50.75	52.83	49.01	52.81	45.37	48.53	50.53	48.93	51.67
54.73	54.31	56.59	52.13	53.73	55.35	49.79	51.91	52.41	49.69	51.95	52.05	53.39	48.69	53.71	45.35	49.25	51.17	50.19	53.75
43.71	48.25	45.39	44.81	45.51	46.87	46.23	45.97	45.93	44.09	45.67	45.65	48.51	44.91	47.81	39.79	43.83	48.43	47.27	50.09
54.41	52.83	55.89	51.51	51.89	55.37	52.05	53.01	50.81	47.91	50.73	50.43	52.41	48.85	51.69	47.09	49.73	50.09	46.69	53.19
44.85	49.61	45.03	43.05	45.63	46.71	46.51	46.31	45.41	43.99	45.33	42.93	45.43	43.47	45.61	42.53	44.83	46.25	42.19	49.35
44.65	51.15	50.05	53.15	56.25	49.85	47.53	45.23	51.41	48.21	51.83	49.25	50.97	49.57	51.59	50.45	51.15	51.69	51.13	54.53
28.95	51.39	48.27	46.51	44.77	52.75	48.59	44.43	47.07	45.51	48.91	49.75	51.15	48.93	49.81	49.23	49.47	50.23	50.17	52.09
43.17	42.91	42.65	41.51	47.33	44.31	47.01	39.43	42.01	42.15	40.71	46.73	48.67	45.03	46.25	43.17	47.65	47.63	46.91	48.15
45.73	42.87	38.25	41.77	44.89	39.73	47.75	42.47	42.43	42.15	46.45	45.27	46.69	45.43	44.63	35.73	43.49	45.91	45.35	48.45
42.53	41.95	40.85	44.87	44.71	37.57	40.59	42.41	45.49	43.17	42.05	44.21	45.81	44.21	43.03	39.97	43.31	46.79	43.25	47.29
44.21	39.37	44.41	43.91	44.93	41.15	37.77	41.27	41.79	42.69	44.93	44.91	47.89	46.39	46.61	44.17	43.91	48.11	46.11	48.39
37.47	35.47	39.75	39.81	40.55	40.31	33.43	37.63	41.17	37.97	39.45	38.79	42.15	41.99	40.39	39.41	40.25	42.95	44.79	44.85
44.51	45.29	43.67	44.99	44.33	44.59	43.99	45.65	46.81	43.87	45.57	45.47	45.65	46.85	46.53	43.31	45.29	47.19	47.29	49.31
33.35	32.57	32.77	32.53	33.69	34.49	32.11	32.45	34.67	32.95	31.93	34.65	35.61	35.57	35.81	34.25	39.99	43.77	43.69	47.05
35.15	34.51	37.31	35.81	39.13	44.03	44.29	44.55	48.01	44.05	41.01	47.81	52.07	49.29	50.41	48.57	48.05	54.07	52.61	55.57
40.61	39.05	37.49	36.21	34.93	39.35	36.67	34.01	37.65	41.29	49.01	55.19	54.61	51.37	53.69	54.59	53.83	56.25	57.23	58.03
28.97	40.85	31.09	28.97	33.11	26.91	16.99	29.67	36.53	32.73	34.15	39.39	41.91	39.83	42.99	38.79	41.09	43.19	41.91	46.33
25.63	34.25	32.61	30.83	44.85	36.87	30.53	30.31	39.95	33.69	35.51	43.15	46.97	43.59	44.71	39.57	41.83	46.55	46.23	50.71
38.75	36.99	33.51	29.39	40.89	31.15	31.63	32.13	37.61	39.21	42.27	46.11	42.87	42.29	44.13	39.33	42.97	46.27	45.65	50.87
34.29	33.39	36.85	28.91	28.93	37.01	34.39	31.77	34.13	34.13	38.85	41.65	40.39	40.43	39.63	34.73	40.13	44.51	42.07	49.59
32.25	36.15	34.65	33.15	32.89	35.27	32.75	30.23	33.13	31.83	36.95	40.13	41.49	38.91	41.51	31.55	38.79	42.61	37.27	44.99
33.55	43.53	32.63	33.65	31.63	35.85	11.71	33.77	36.99	35.69	40.05	39.91	43.11	42.47	42.95	33.39	42.03	43.53	39.13	47.07
39.83	47.95	46.77	47.49	40.31	48.85	37.73	34.95	47.15	48.11	38.79	46.89	49.47	50.57	50.73	49.05	49.41	52.45	46.03	53.13
38.97	40.57	39.33	40.11	27.89	15.69	23.55	31.41	32.69	33.27	39.87	48.15	46.73	47.11	46.11	37.35	45.55	47.05	43.23	49.31
34.15	38.95	39.93	35.15	32.29	29.45	31.75	34.05	32.17	35.25	43.89	45.23	46.73	44.39	43.81	36.03	44.91	48.59	43.75	49.07
42.51	36.37	42.13	34.49	33.95	35.31	32.75	30.21	34.25	36.01	37.17	44.59	46.73	43.35	43.99	36.95	45.73	46.05	44.93	49.87
32.93	34.07	35.23	21.15	28.45	27.43	26.77	26.13	34.09	32.07	36.03	38.61	37.83	38.75	37.11	24.05	39.09	41.57	38.59	40.67
23.13	19.09	20.83	23.57	21.49	22.67	24.41	21.03	25.63	25.01	26.89	30.55	29.45	29.85	28.59	22.51	31.03	32.53	28.67	32.63
36.69	34.75	35.63	27.25	36.29	37.77	33.57	33.93	36.91	34.15	42.61	38.17	42.11	39.75	43.73	41.27	45.03	44.77	39.81	44.03
38.15	36.83	37.81	34.41	28.45	30.33	35.95	30.57	33.65	35.59	35.05	38.57	42.57	40.81	43.67	36.21	43.65	44.95	40.59	43.27
40.49	44.13	40.63	32.05	40.71	34.59	26.95	30.77	35.81	31.83	35.59	38.87	43.65	38.85	44.03	33.65	46.99	47.67	44.55	49.49
38.91	40.59	36.55	30.79	29.15	25.13	29.97	33.33	31.47	33.83	36.71	39.33	41.51	41.01	44.21	37.23	43.15	46.61	41.15	46.29
40.63	42.83	36.81	35.37	37.73	36.63	32.51	28.39	31.03	32.83	37.59	42.35	45.47	41.49	45.99	36.35	46.81	49.07	47.43	49.23
37.51	37.83	35.39	35.63	26.67	26.69	22.03	27.31	33.11	31.53	36.45	41.95	43.95	40.81	41.07	36.67	44.89	45.73	44.25	45.13
33.41	36.67	33.57	27.25	34.95	33.77	25.31	29.37	31.39	31.97	31.47	38.03	40.65	39.63	39.61	36.11	42.37	43.09	44.11	44.73
29.95	32.17	29.19	26.21	25.63	22.23	23.19	24.17	28.25	27.37	29.11	30.45	34.63	33.91	34.75	33.63	36.27	38.85	35.41	40.13
34.75	34.93	34.37	24.37	28.85	27.97	26.65	25.33	27.17	26.53	30.03	32.23	34.49	33.83	35.69	33.97	37.63	40.33	39.05	41.27
36.75	39.15	35.19	28.57	31.85	35.65	27.75	27.29	30.83	33.55	29.39	37.29	38.47	37.67	38.49	34.75	38.95	41.39	36.59	42.21
35.61	39.93	39.05	36.89	34.75	38.93	32.37	26.71	31.83	30.67	32.19	37.39	39.03	38.05	38.99	38.27	39.23	42.55	41.69	43.81
39.83	43.89	39.21	39.05	37.45	36.27	28.03	26.87	33.55	31.45	33.05	39.33	41.29	40.55	40.95	38.89	41.87	44.37	41.59	45.79
42.25	45.27	41.79	32.55	39.59	38.41	34.89	30.57	38.35	34.91	38.11	40.29	42.47	43.31	42.71	39.97	43.87	46.25	41.91	46.63
43.23	45.15	42.53	42.95	43.23	40.91	37.05	22.09	37.57	36.03	37.93	43.13	44.65	42.79	43.41	42.69	44.89	46.85	46.15	47.85
42.55	44.85	42.43	34.37	36.77	37.19	32.87	28.57	34.85	33.75	39.67	42.79	44.77	44.15	42.33	41.75	44.35	46.95	43.31	46.03
38.13	42.63	40.41	35.37	36.61	31.97	27.35	26.13	31.49	28.53	33.37	39.03	41.81	41.47	40.57	38.51	39.13	44.19	44.07	43.51
36.55	39.71	36.11	28.59	33.77	26.67	27.19	24.91	31.33	33.93	34.55	37.41	39.17	38.63	38.97	38.35	39.55	42.55	40.11	41.45
38.01	42.45	39.95	32.35	36.99	36.55	28.11	26.77	30.43	32.95	35.33	38.31	42.83	40.11	41.59	41.95	42.43	44.51	42.99	44.73
43.89	42.87	43.33	35.41	40.37	39.53	33.51	32.05	34.65	37.85	40.91	44.77	45.97	42.95	44.37	44.43	45.01	46.69	45.81	47.59
37.79	40.89	38.79	33.27	33.75	36.35	33.03	29.93	32.51	35.15	35.91	39.71	42.53	38.47	41.75	40.97	42.41	44.19	42.87	45.57
46.67	42.95	43.43	36.75	41.31	37.73	34.55	29.25	32.01	37.55	39.43	39.31	42.99	40.39	41.63	42.63	43.43	45.31	45.19	46.45
44.45	44.75	43.31	38.51	42.15	47.55	36.47	31.03	37.05	37.75	37.91	41.35	44.71	42.71	43.95	43.71	43.13	46.67	43.19	46.73
47.75	43.73	41.89	43.53	43.25	45.05	33.67	28.75	35.59	35.25	35.37	42.29	43.59	41.33	44.79	43.29	44.89	47.47	44.49	46.95
31.73	34.71	32.49	32.43	32.37	33.19	26.61	25.65	30.65	33.89	30.45	37.01	38.87	36.89	37.93	34.87	38.69	40.95	39.09	40.19
34.33	39.65	35.55	30.77	35.53	37.27	27.67	28.57	34.29	39.15	35.13	38.75	41.93	40.75	42.05	40.41	41.67	43.39	43.87	43.21
44.47	42.59	38.17	35.03	39.53	36.97	27.35	17.73	33.71	31.15	36.79	39.67	41.69	39.37	42.89	40.99	42.81	44.37	44.29	41.51
43.85	43.65	36.29	41.09	36.95	33.33	33.09	10.11	31.03	33.17	32.33	38.69	41.71	40.15	40.97	40.51	40.61	42.61	43.41	42.59
33.81	44.79	35.21	30.89	39.59	36.91	32.25	23.51	32.53	32.47	34.67	37.23	40.87	41.39	41.27	33.89	42.27	43.23	42.31	40.49
43.63	44.13	40.75	37.63	40.35	40.59	28.59	30.79	32.99	33.37	33.77	38.23	41.97	40.23	40.45	42.55	42.99	44.17	42.73	45.15
38.25	41.69	33.15	34.53	42.17	36.55	30.93	27.03	31.41	35.03	35.93	41.59	41.59	38.39	42.37	38.81	42.85	44.73	41.71	43.69
39.73	43.09	40.49	40.15	40.57	39.89	30.19	23.65	32.67	34.23	31.89	37.21	41.01	37.39	41.37	39.95	42.31	44.51	41.63	45.97
43.65	45.97	38.97	37.59	43.47	40.53	36.17	25.89	37.65	36.73	34.85	39.67	42.63	42.23	41.59	42.43	44.73	46.71	46.03	47.97
40.73	48.73	46.55	40.73	48.95	44.09	37.15	30.23	36.79	37.57	38.77	43.53	45.39	44.23	45.09	44.83	47.01	48.23	48.11	49.47
51.09	52.31	44.59	48.61	52.63	49.73	41.67	34.81	39.81	40.37	41.55	43.77	45.87	46.29	46.57	45.91	48.43	49.93	47.85	50.85
40.59	45.47	37.07	40.65	48.39	43.05	29.75	27.73	35.65	36.15	37.25	38.81	40.61	40.51	40.59	40.29	42.43	43.59	41.25	44.65
41.65	43.59	37.63	38.03	44.95	43.73	30.93	24.21	33.19	32.59	34.03	41.05	40.85	40.61	41.11	40.35	42.79	43.85	42.01	44.73
44.39	45.35	40.01	40.75	46.83	43.27	31.81	33.69	36.77	35.91	37.13	43.09	43.93	43.03	43.51	42.49	44.77	45.89	43.87	46.53
46.71	46.51	42.27	41.49	48.09	45.83	34.59	35.31	42.71	42.75	41.01	45.49	44.49	43.35	44.09	43.31	45.67	46.63	45.93	47.13
49.53	48.17	43.99	43.55	47.77	46.37	38.51	38.09	44.33	43.81	42.15	46.65	46.29	45.07	44.15	44.51	47.21	48.01	46.03	48.45
47.95	49.21	45.97	47.83	51.87	50.73	45.81	36.31	45.27	45.51	44.05	47.81	48.99	47.97	48.07	46.51	48.73	49.87	49.27	50.17
49.07	51.33	50.07	40.81	55.65	53.45	42.33	36.19	44.45	48.35	47.49	51.39	52.71	51.25	50.87	50.09	52.73	53.29	52.09	53.67
53.19	50.89	50.41	52.29	54.19	53.29	51.77	49.91	49.01	48.19	49.81	50.85	53.61	50.67	51.43	50.71	52.27	53.71	51.43	54.27
52.17	51.33	49.61	51.61	53.61	52.37	45.39	38.43	48.47	46.35	48.31	51.53	52.95	50.39	51.55	50.21	51.67	53.15	49.41	53.77
49.03	51.33	46.23	43.49	53.75	53.63	38.17	48.49	49.41	44.63	49.17	51.59	52.85	50.43	51.03	50.43	51.67	53.07	51.45	53.99
51.27	51.03	48.09	45.03	50.89	53.05	52.59	49.53	47.81	47.57	43.17	51.63	52.65	49.11	51.49	50.11	50.95	52.67	48.81	53.45
48.63	50.99	47.73	40.77	51.25	52.75	38.23	48.43	44.33	42.95	47.49	51.59	52.73	49.55	51.33	50.05	50.61	52.91	51.27	53.93
48.37	50.43	46.61	46.91	51.65	54.39	51.81	49.23	50.37	46.25	51.19	51.57	54.03	49.99	51.99	50.37	50.45	53.37	55.45	54.27
49.31	47.03	42.87	42.05	48.39	49.07	41.97	34.89	48.31	47.05	46.55	48.27	50.83	48.41	48.21	47.71	48.59	50.41	53.03	51.55
48.13	49.11	44.83	44.89	49.17	52.75	51.59	43.17	45.31	47.99	48.71	50.45	52.29	49.85	49.53	48.65	49.77	51.45	49.71	52.63
51.77	52.55	45.09	45.07	49.01	54.59	46.05	38.71	48.09	50.15	49.01	52.05	53.85	51.27	51.99	50.05	51.71	53.03	56.13	54.09
48.47	50.31	46.43	45.39	50.39	50.83	40.13	35.75	44.11	46.85	47.07	48.79	51.21	48.97	49.09	47.59	48.47	50.53	49.69	51.49
49.69	49.09	45.29	41.41	50.71	50.39	42.67	43.37	43.33	42.99	45.17	50.13	51.73	49.35	49.55	47.93	49.51	50.69	52.07	52.79
46.05	48.99	44.67	48.61	50.69	45.91	45.85	45.81	47.15	46.83	46.59	50.51	51.99	48.81	48.91	47.67	48.91	50.51	53.49	52.45
46.93	49.07	43.83	43.67	51.03	48.03	41.95	39.01	45.99	46.83	47.51	49.59	51.25	48.87	47.85	47.13	48.23	49.97	49.53	52.19
44.93	47.55	42.97	48.13	49.27	52.01	45.59	35.31	45.33	45.29	45.53	47.61	49.47	46.89	46.39	45.61	47.01	48.19	47.59	50.35
45.91	47.83	44.33	46.73	50.07	51.03	50.69	49.91	49.13	46.37	49.33	49.51	50.99	48.13	48.19	46.61	48.39	48.89	51.91	51.25
44.17	48.39	43.97	44.65	48.81	50.57	51.71	37.77	47.25	46.33	49.39	49.29	49.33	47.11	46.89	47.09	47.71	48.31	49.39	48.39
43.47	46.73	44.57	43.05	49.03	51.55	49.11	41.77	46.33	46.95	48.15	47.85	49.67	46.81	47.05	46.91	47.45	48.37	47.75	49.15
43.89	47.85	44.05	47.85	49.85	52.87	45.61	44.35	46.47	48.01	51.81	48.49	50.01	46.75	47.11	46.25	47.47	46.95	47.81	48.65
44.41	45.85	43.47	44.99	47.65	48.67	49.45	49.15	45.91	47.87	46.57	47.93	49.41	46.47	46.91	45.37	46.65	45.59	48.51	47.71
45.93	46.81	44.63	44.31	46.27	47.65	47.17	40.73	48.97	46.87	46.15	48.13	49.13	46.33	46.41	45.61	46.91	47.93	50.39	48.55
44.89	46.33	47.37	46.53	44.73	44.75	44.23	37.25	46.35	43.09	46.29	47.07	48.89	46.37	47.51	45.41	46.59	47.67	45.67	48.29
44.73	43.93	42.63	45.09	45.65	43.15	36.31	34.03	42.41	41.03	42.29	44.69	46.13	44.05	45.17	42.91	44.41	45.17	45.81	46.11
43.95	44.05	35.57	38.41	42.27	43.21	33.79	27.89	41.97	41.27	39.45	42.93	44.15	42.63	42.69	41.41	42.87	43.95	44.45	45.17
42.09	42.87	41.93	36.87	41.57	40.13	34.21	28.31	39.43	37.85	40.05	40.87	42.77	41.29	40.93	39.85	41.47	42.69	43.11	43.99
42.87	43.71	40.93	33.71	38.23	38.05	27.29	29.53	39.93	40.09	40.83	41.63	43.55	42.03	42.15	40.47	42.11	42.75	43.05	44.29
39.95	45.95	39.65	34.03	44.15	35.55	33.21	30.89	42.09	39.75	39.71	43.61	44.89	43.13	42.65	41.49	43.33	43.85	42.63	45.57
38.85	49.57	41.01	32.61	41.41	33.53	22.65	29.37	39.63	42.07	41.95	42.57	43.37	42.53	40.83	40.87	42.35	43.11	40.89	44.35
42.47	46.45	42.37	37.45	42.79	37.01	38.61	35.89	39.95	39.91	43.11	42.61	44.17	43.43	42.49	41.69	43.27	43.91	46.49	45.73
47.29	44.43	43.53	41.05	38.57	40.67	48.25	33.49	42.93	43.69	46.79	45.67	46.65	45.05	43.61	42.95	45.07	45.59	44.49	47.29
45.55	49.97	54.39	41.43	37.17	41.51	44.19	38.17	43.09	42.97	44.59	45.77	47.11	45.27	46.37	43.43	45.63	45.73	45.91	47.51
43.87	48.65	34.79	45.13	44.61	44.11	47.95	37.89	44.51	45.39	45.31	47.09	47.25	45.59	46.43	44.07	45.01	46.35	45.49	47.75
48.07	50.25	51.91	53.57	45.73	48.01	50.03	46.59	48.01	49.19	48.05	50.03	50.51	48.51	48.09	48.05	48.35	49.01	45.57	50.37
46.47	52.89	51.51	50.15	50.41	54.91	51.31	46.15	47.33	48.47	48.01	49.99	51.21	48.15	46.41	47.63	48.01	48.35	48.57	50.11
49.39	51.87	50.61	49.35	49.37	42.39	52.17	46.97	46.45	48.61	48.13	50.07	51.31	48.03	47.27	48.05	48.49	47.93	49.77	49.95
44.63	52.35	51.67	50.99	45.29	52.59	49.19	45.51	44.49	47.41	46.45	48.95	49.37	47.33	45.51	46.63	46.77	46.89	47.59	48.89
33.35	29.91	37.61	34.61	37.97	31.75	29.57	35.97	32.05	38.57	37.75	42.11	42.69	40.69	38.41	38.59	43.27	41.99	42.57	44.53
31.67	28.59	30.73	32.87	34.13	29.09	26.03	34.59	29.85	34.93	37.61	40.91	40.99	41.39	40.05	43.75	43.39	43.15	43.99	43.73
37.71	38.95	40.19	38.79	34.55	33.57	32.31	41.07	37.43	38.79	42.63	46.65	49.17	44.99	44.99	44.41	46.49	47.95	49.01	46.31
36.21	39.31	37.89	35.29	38.39	32.81	30.91	41.43	38.75	36.87	41.05	46.81	48.07	43.71	45.77	41.41	45.01	44.97	43.33	44.69
36.57	32.83	39.39	34.83	38.75	35.37	31.79	36.83	39.53	36.37	37.07	43.03	41.45	43.09	41.47	41.57	43.57	42.61	45.33	41.63
35.39	27.89	38.93	39.91	44.69	37.53	38.95	42.25	39.57	42.09	39.27	41.97	44.69	42.29	43.99	40.61	43.19	44.25	44.35	44.47
41.09	38.21	42.13	40.49	41.45	36.85	39.17	38.53	39.25	40.43	39.93	45.33	46.41	44.09	50.97	41.59	46.53	49.57	51.33	46.03
45.67	45.53	45.39	45.69	48.61	40.35	47.57	46.47	48.51	46.11	47.19	45.81	52.53	49.05	50.51	43.01	47.21	52.49	48.33	43.23
34.91	37.41	40.43	39.33	42.81	37.13	34.81	43.15	41.43	42.85	40.71	45.91	45.91	42.71	45.83	44.13	45.85	46.17	45.85	44.67
38.19	36.21	40.43	38.97	44.17	43.59	39.35	41.05	41.09	37.69	40.83	46.63	46.97	43.09	44.31	45.69	43.97	47.35	47.01	46.91
41.67	36.77	39.63	39.25	46.01	45.37	41.47	43.11	44.31	42.41	41.11	46.25	48.41	44.97	42.33	42.99	47.23	46.05	46.79	46.81
33.09	30.89	38.17	35.87	39.69	34.73	26.29	33.81	37.07	36.71	39.95	40.87	41.27	39.93	38.41	41.73	41.85	41.45	40.93	42.21
42.17	46.25	45.01	44.19	44.95	32.79	40.11	43.49	44.33	40.97	45.37	46.51	47.69	43.79	46.17	43.49	45.27	49.49	47.03	47.95
45.25	39.65	41.39	43.55	50.35	31.29	42.31	44.65	44.57	41.33	44.77	48.35	48.59	46.31	46.09	43.03	48.67	49.65	46.41	50.83
44.39	44.33	49.19	44.61	48.61	35.27	40.39	47.93	45.81	39.17	40.61	46.25	50.91	46.87	47.09	46.83	47.63	48.71	47.15	51.05
49.43	48.03	55.15	53.49	51.63	38.61	45.45	50.25	46.79	48.37	46.45	47.65	51.95	47.89	48.43	46.61	49.35	51.29	46.77	51.57
46.11	45.53	42.25	46.51	48.69	43.99	31.69	43.41	47.17	42.07	43.51	47.15	51.89	47.83	50.13	45.27	49.23	48.25	46.15	51.25
38.79	42.21	45.63	45.99	47.41	43.01	42.47	44.89	47.05	44.23	48.31	49.63	51.01	47.45	47.87	46.03	49.11	50.93	50.25	50.73
51.29	45.37	52.87	47.67	56.63	44.71	40.91	48.43	47.77	46.79	48.17	49.35	54.01	50.11	49.63	47.85	51.29	52.75	47.65	52.79
49.15	44.57	50.83	49.19	49.97	41.77	34.07	43.79	44.53	48.21	45.09	49.49	50.23	48.11	48.73	47.67	49.33	46.93	43.65	50.79
32.55	36.33	34.81	36.17	38.91	36.01	29.25	36.63	34.81	35.05	33.19	37.59	35.37	37.17	35.39	36.23	36.71	38.81	32.07	39.79
39.69	50.07	43.73	45.31	41.81	44.45	43.39	48.67	46.83	39.03	45.45	49.21	50.65	48.05	46.41	44.99	45.27	49.13	43.33	49.39
55.69	56.99	52.15	49.69	49.71	51.97	44.59	45.11	50.31	44.37	51.43	50.55	53.47	48.81	52.79	49.05	51.67	51.99	43.73	54.63
38.93	41.81	42.79	41.29	42.53	45.59	36.33	45.15	42.83	43.95	44.63	45.79	46.23	43.63	46.23	44.91	44.29	44.89	42.87	45.69
49.91	51.43	51.71	49.61	51.13	50.83	49.51	48.35	48.47	47.91	48.63	50.33	50.75	47.37	50.21	45.15	45.97	48.29	47.35	50.01
51.43	50.63	51.05	47.93	49.11	49.19	46.91	46.83	48.69	46.93	46.87	47.75	49.75	46.97	48.93	42.71	45.35	47.95	46.67	48.67
54.65	51.39	54.99	52.33	51.61	53.01	50.63	49.39	51.59	49.39	49.43	50.35	50.85	48.71	51.99	44.23	47.73	50.15	48.07	52.59
54.55	57.25	56.21	52.09	53.33	50.99	52.53	52.65	52.63	49.47	50.89	50.65	53.05	49.81	52.41	45.51	49.43	49.85	50.97	54.01
51.81	51.05	53.87	48.61	51.45	51.35	49.95	48.37	49.77	46.91	48.87	48.75	51.39	46.89	50.63	45.91	48.75	49.47	48.29	52.05
30.61	30.27	27.01	30.71	31.63	35.19	30.87	35.89	34.31	35.05	35.27	35.53	36.23	35.25	36.91	35.59	36.45	36.47	38.73	41.69
46.77	48.47	45.75	44.23	45.87	46.65	48.21	44.85	47.81	44.53	46.19	43.59	47.35	44.11	46.45	43.59	47.11	47.69	50.57	49.29
45.85	50.67	52.67	50.01	51.91	53.25	50.93	48.63	47.93	45.81	46.15	49.09	49.01	46.59	49.79	45.79	48.23	49.65	49.03	50.63
48.97	50.21	45.35	44.87	50.21	44.13	45.13	44.85	45.91	42.91	45.13	47.37	47.87	42.73	46.17	41.27	43.97	46.57	44.87	48.93
47.09	45.03	42.85	42.73	46.59	38.57	39.61	41.59	44.17	44.83	46.23	46.81	46.63	44.27	44.25	40.71	45.69	47.83	48.97	49.87
43.31	37.29	42.41	43.89	44.51	43.65	40.51	40.23	46.37	41.29	44.63	44.53	48.21	44.75	46.83	41.41	45.89	47.31	48.07	47.21
41.83	39.61	44.41	42.59	45.23	43.45	37.59	43.17	45.35	43.11	44.75	44.55	48.69	44.57	46.25	42.49	46.13	47.49	46.49	48.53
38.13	37.87	39.03	37.69	41.11	40.33	34.41	36.77	42.61	39.93	41.65	41.55	43.29	42.75	42.47	41.27	43.51	44.01	44.33	45.91
55.69	55.85	54.39	55.01	55.01	56.31	44.61	49.99	55.39	49.15	51.79	50.33	53.67	52.81	54.45	51.61	54.65	55.07	54.25	54.43
49.79	49.89	54.07	56.71	56.83	58.41	59.99	56.45	55.49	49.71	55.23	55.01	55.51	51.27	54.59	54.87	55.83	57.01	53.99	57.63
36.13	36.49	35.43	35.33	35.05	34.23	35.51	34.67	35.85	34.09	36.65	40.17	38.49	40.23	46.81	48.69	53.01	55.27	52.69	56.57
34.55	36.83	37.01	37.99	37.73	31.83	25.45	32.73	39.07	37.13	43.11	43.83	44.41	41.07	42.21	42.67	44.93	42.69	46.83	45.51
39.05	35.59	38.49	36.93	38.13	31.93	32.99	31.63	37.77	37.93	45.27	43.95	47.43	42.65	44.79	38.93	45.57	48.59	48.57	51.27
39.97	40.15	38.33	36.51	33.05	31.65	35.57	37.91	32.99	37.49	44.93	46.81	48.01	44.45	45.23	36.87	44.41	42.59	44.87	50.59
30.89	36.95	35.03	33.13	34.07	35.03	33.89	32.77	34.95	33.81	37.93	40.19	43.09	41.37	43.21	37.83	41.77	42.71	42.51	46.07
43.19	39.37	41.09	39.61	32.05	35.01	34.67	34.33	42.95	42.17	46.47	51.21	51.05	45.79	48.13	44.13	47.97	53.57	47.83	55.75
42.83	44.09	40.15	36.23	36.99	37.75	38.23	38.85	39.55	42.85	43.63	49.93	50.49	51.37	49.89	46.61	49.61	54.67	57.23	55.79
42.03	49.95	57.87	40.35	35.55	37.25	38.61	28.61	40.43	36.49	40.19	44.23	46.69	46.81	45.17	41.69	48.19	49.49	49.25	52.89
47.69	42.79	35.07	34.35	42.25	50.15	29.65	23.37	40.67	36.25	41.65	48.19	48.21	47.35	46.51	40.07	50.55	50.45	47.79	53.47
30.95	39.15	35.79	38.85	41.25	49.09	44.89	40.69	39.69	39.55	40.09	47.59	46.23	44.95	45.23	39.99	48.35	49.17	42.21	51.99
35.01	46.75	37.57	40.21	45.59	30.63	28.13	33.17	34.79	37.33	41.35	45.23	47.25	47.19	47.25	36.05	44.29	48.77	44.45	48.77
38.97	34.45	38.63	39.63	35.05	28.99	34.89	34.63	37.29	40.01	41.67	43.27	47.67	45.33	46.09	40.11	46.31	47.97	44.55	47.17
31.85	33.71	33.63	31.83	33.77	34.45	34.77	35.37	32.77	29.33	31.53	37.27	37.51	38.49	38.31	41.19	40.27	41.19	35.23	41.89
35.19	33.53	31.09	23.79	25.65	27.51	27.41	35.71	33.23	32.19	29.11	37.59	40.41	37.95	39.45	32.37	40.61	42.11	40.25	41.21
38.03	41.07	35.43	31.93	29.41	31.35	28.75	30.83	38.77	37.45	37.19	40.61	42.67	41.07	43.17	33.93	41.63	45.49	41.93	46.91
43.01	40.25	38.77	32.65	29.61	35.63	33.67	31.73	31.91	32.65	37.73	39.21	43.33	40.99	42.07	37.93	46.39	47.71	44.47	48.61
37.25	42.19	41.39	29.13	37.31	27.77	27.31	26.87	33.35	36.91	38.05	39.61	42.45	41.89	44.89	36.73	45.61	48.17	42.85	49.75
39.97	41.51	37.19	35.17	39.93	35.23	36.37	39.01	37.15	36.17	42.27	37.99	44.45	41.79	43.57	39.09	45.63	45.99	39.65	47.89
37.51	39.29	38.71	40.39	34.97	33.91	28.43	30.13	32.29	31.71	31.87	41.41	42.85	38.57	40.87	36.65	43.17	45.05	40.15	43.57
32.93	42.37	38.49	42.81	38.85	38.19	39.83	27.19	32.99	33.41	32.35	40.15	42.35	40.87	42.45	37.93	44.71	46.91	43.11	47.55
36.71	38.35	38.25	34.57	36.75	40.37	35.81	32.51	33.07	35.21	37.41	39.17	43.11	40.11	41.51	38.65	42.53	45.69	41.97	44.69
29.03	35.17	36.41	32.95	36.23	30.59	29.29	26.65	29.09	29.37	31.53	36.05	37.79	34.91	37.21	34.75	39.03	41.73	40.39	42.41
32.17	38.21	37.47	32.37	38.39	34.91	29.49	26.47	29.27	29.61	30.09	32.73	37.55	35.73	37.55	35.23	38.65	41.19	40.43	42.37
36.75	42.41	39.47	35.53	33.31	41.11	33.69	28.55	31.79	34.29	33.65	38.59	40.49	38.31	40.73	40.15	40.87	43.41	39.25	44.97
40.23	44.11	40.59	39.13	36.23	40.23	29.83	23.47	34.25	34.01	35.57	38.81	43.27	40.23	42.41	41.19	43.59	45.97	41.91	48.05
30.93	41.31	35.99	32.91	34.89	30.67	26.87	25.55	31.59	34.29	35.51	39.47	42.83	40.73	41.85	39.91	40.51	44.21	39.03	45.99
39.25	42.15	38.73	28.91	33.41	36.51	31.43	24.13	33.31	34.43	38.83	40.61	40.47	38.61	41.05	39.79	41.33	43.35	39.09	44.51
44.89	45.77	40.57	35.45	41.67	36.41	34.13	31.87	37.51	41.29	42.41	42.85	45.61	41.85	44.47	43.71	45.15	47.09	45.51	49.11
45.19	47.49	40.51	31.61	44.53	40.19	36.43	31.43	42.39	42.11	43.21	43.93	47.73	45.71	44.01	44.23	45.75	48.19	45.55	48.71
49.09	46.29	43.63	37.03	40.07	41.13	34.95	32.29	39.13	42.57	40.77	43.29	45.31	43.55	44.13	42.69	45.79	48.09	47.33	49.21
42.61	47.81	43.47	38.91	43.97	45.55	33.77	30.05	37.93	42.23	40.83	41.21	46.41	44.49	45.65	43.09	46.53	48.61	46.23	48.91
37.27	42.83	36.95	36.35	35.77	43.57	35.09	26.61	31.61	35.25	33.97	36.69	39.73	37.65	38.19	37.77	39.87	41.83	41.51	42.79
44.29	46.29	42.85	32.73	41.79	42.51	35.01	28.37	35.07	37.31	37.05	41.51	43.35	40.17	42.91	41.19	44.87	46.65	45.59	47.25
43.13	39.65	32.27	32.77	35.89	26.19	24.85	31.03	31.17	29.81	30.83	34.73	37.01	35.05	37.31	35.09	38.59	41.59	40.69	43.29
37.51	35.89	31.75	26.73	26.89	25.33	25.03	24.27	28.29	23.53	29.41	35.93	35.89	36.65	36.87	33.47	37.01	39.93	39.69	37.77
34.73	40.63	36.39	34.31	32.49	30.43	28.95	25.47	28.37	31.67	29.43	35.85	39.81	39.07	39.53	36.63	39.91	43.39	42.73	41.01
38.13	44.53	37.95	38.77	35.61	36.45	26.61	16.79	33.31	32.67	34.17	39.83	43.75	40.87	43.91	40.97	43.33	48.01	46.53	45.37
42.65	46.21	38.37	34.17	33.21	37.87	30.47	23.33	27.23	35.23	33.49	39.97	45.39	41.99	44.23	39.95	45.29	47.47	46.81	45.65
40.91	42.47	35.09	37.37	35.29	32.69	20.43	26.25	31.17	33.65	33.55	37.41	40.57	38.37	40.21	36.69	40.25	43.03	41.13	40.63
37.65	42.65	34.71	33.35	37.73	36.53	24.25	23.53	33.17	34.57	34.57	38.63	40.37	38.17	40.17	39.03	41.01	42.41	43.17	42.53
35.09	41.41	39.63	40.03	41.15	37.29	28.67	29.23	29.79	29.91	35.09	38.65	40.01	36.45	39.63	40.49	42.07	43.57	43.23	41.77
38.29	47.83	39.41	31.51	40.89	35.11	30.07	30.73	31.39	32.35	33.93	41.83	44.53	42.21	43.91	40.03	44.39	46.65	46.87	44.63
39.13	43.43	38.71	35.17	38.77	42.09	33.03	25.29	30.45	30.91	33.49	40.07	40.71	40.29	40.67	40.57	42.15	44.17	42.65	43.59
38.25	45.85	37.63	39.79	42.61	39.47	35.47	34.33	33.19	32.87	34.21	39.49	42.09	41.03	42.01	39.29	43.37	45.33	44.81	45.79
45.41	46.27	39.91	43.35	41.85	45.11	35.79	23.77	36.05	34.09	38.11	38.49	43.03	42.25	43.25	39.03	44.85	46.43	46.37	47.73
39.29	44.31	41.31	41.61	38.75	38.83	28.85	23.87	34.33	29.57	33.81	38.15	38.71	39.51	38.95	37.91	41.67	43.27	43.51	44.49
41.83	41.89	38.79	41.87	42.53	38.41	39.37	25.59	32.93	33.57	32.87	38.35	38.39	38.63	37.57	38.69	41.15	42.39	39.97	43.41
39.69	41.07	38.43	35.65	45.11	35.59	31.93	22.81	29.47	32.33	32.49	37.55	38.63	39.17	40.05	39.65	41.65	42.89	42.87	43.57
42.51	43.23	38.47	37.33	43.27	37.79	31.81	28.51	34.71	34.09	34.25	40.41	40.25	40.71	40.63	39.69	41.75	43.11	40.45	43.51
43.99	45.59	38.99	39.35	45.67	46.47	37.75	29.05	37.89	36.85	35.85	41.61	42.09	42.33	42.35	41.99	43.99	45.13	41.11	45.71
45.93	48.39	41.39	44.61	49.59	50.23	47.27	34.49	40.67	42.65	40.17	47.71	46.15	46.21	46.29	45.23	47.27	48.37	47.45	48.99
47.79	47.01	44.45	45.53	47.77	45.89	43.99	42.11	43.93	43.91	40.99	46.87	46.57	45.93	45.15	45.05	46.73	48.05	46.69	48.45
53.23	50.45	49.89	49.65	54.03	52.27	47.49	42.73	45.69	48.95	45.41	48.57	50.35	47.49	48.97	48.35	50.71	51.33	50.79	51.67
51.23	48.81	46.49	47.47	51.69	51.31	51.41	44.59	45.11	47.89	45.13	49.67	50.41	49.45	49.19	48.23	49.81	50.73	48.39	51.39
52.35	51.91	47.81	43.57	54.29	53.67	50.89	43.17	51.17	49.03	47.97	51.05	53.41	50.07	51.93	50.73	51.83	53.55	49.51	53.97
51.45	50.79	47.89	50.49	52.85	52.97	50.85	46.81	49.05	46.83	50.91	51.71	51.63	49.33	49.99	49.75	50.65	52.45	49.83	53.31
49.35	51.53	48.17	49.51	53.69	53.81	39.61	45.53	50.21	46.49	43.41	52.27	53.73	49.49	52.15	50.97	51.87	53.45	51.49	54.45
51.87	51.43	45.31	44.11	52.27	53.31	51.33	49.35	44.19	49.01	48.27	50.73	51.67	49.83	50.69	50.01	50.89	52.79	50.09	53.95
50.25	50.95	48.67	45.31	51.73	53.29	51.29	49.31	40.53	47.99	48.15	51.83	52.89	50.33	52.13	50.15	50.93	52.57	53.73	53.83
47.37	49.81	47.35	42.45	50.85	53.81	49.01	44.23	44.53	50.59	49.59	51.37	53.85	49.61	52.29	50.31	51.49	52.81	50.97	54.07
50.47	49.25	47.21	47.91	49.13	53.23	50.43	47.65	45.87	47.01	47.49	50.13	52.73	49.89	51.17	49.11	50.45	51.83	53.43	53.29
47.47	49.73	44.41	48.73	50.91	51.83	45.59	39.37	46.33	45.95	49.73	50.49	52.27	49.61	50.97	49.49	49.19	51.85	51.71	53.31
51.43	51.97	42.89	49.77	50.17	54.77	48.15	41.55	46.97	49.09	51.41	52.75	53.43	50.69	51.71	50.19	50.33	52.81	55.47	53.99
46.31	50.17	46.21	42.25	51.83	53.25	52.03	39.99	45.19	49.01	49.07	52.15	53.97	50.43	50.35	49.59	50.07	52.51	55.21	53.87
47.71	49.65	48.35	47.05	52.05	53.93	53.45	32.93	49.79	47.95	48.29	51.99	53.25	48.73	49.23	49.25	50.75	51.99	54.03	54.31
47.09	48.65	40.29	47.31	51.19	52.29	46.55	41.65	44.55	45.77	50.19	49.97	51.11	47.59	48.19	47.23	48.23	49.91	53.19	50.83
46.85	47.77	42.17	45.97	47.63	53.61	46.87	44.87	48.55	45.53	47.59	48.93	51.75	48.55	48.67	47.57	48.65	50.27	50.59	52.47
44.23	46.91	40.19	43.91	49.43	50.21	45.21	33.95	49.27	45.91	47.59	49.09	50.13	47.27	47.93	46.07	47.35	48.55	48.67	51.07
50.27	47.71	42.19	49.61	49.51	50.53	47.27	47.97	44.75	49.09	50.33	50.51	51.53	48.69	48.95	47.17	48.89	48.81	49.73	51.83
42.41	45.77	41.43	48.01	47.61	48.39	50.29	41.01	47.01	47.17	46.37	47.69	49.43	46.43	46.71	46.39	47.19	48.19	50.65	47.69
42.55	45.77	41.57	43.65	48.65	52.91	49.99	44.19	46.07	47.29	48.37	47.61	49.95	46.73	46.91	47.01	47.47	48.61	49.43	49.57
44.55	46.99	42.61	41.43	49.05	48.97	45.79	41.45	46.19	47.25	48.05	49.29	50.11	47.31	46.81	46.43	47.71	48.03	47.83	49.25
44.55	46.63	43.15	49.07	48.27	44.75	47.07	34.37	44.37	43.63	48.15	48.21	49.85	47.11	47.17	46.31	47.71	47.35	48.71	49.15
45.63	44.95	46.09	43.51	45.83	45.39	41.13	38.77	46.03	39.85	45.19	45.35	47.13	44.81	43.57	43.93	45.39	45.83	49.45	47.01
44.39	44.69	42.33	42.21	42.19	44.37	37.63	35.23	40.29	40.23	43.75	44.45	46.19	44.31	45.29	43.05	44.41	45.33	44.67	46.39
41.51	42.81	39.17	44.53	43.51	40.31	32.39	30.69	39.97	41.37	40.09	42.41	44.05	42.67	42.25	41.25	42.71	43.85	44.19	45.11
41.81	43.77	41.25	40.39	38.85	39.71	33.03	29.23	38.39	42.41	38.17	41.13	42.29	41.45	40.39	40.03	41.59	42.83	46.03	44.13
41.19	39.57	40.81	36.15	37.21	39.35	28.23	26.69	36.45	37.83	36.17	39.75	42.05	40.23	38.55	38.97	40.43	41.65	44.67	42.93
41.89	41.25	41.73	31.99	36.39	39.99	33.79	27.59	36.57	36.67	36.79	39.81	40.77	40.11	38.85	38.47	39.57	40.55	41.67	42.39
42.31	45.37	39.99	40.43	40.89	35.25	41.79	28.51	39.59	37.61	39.01	41.79	42.99	41.47	42.17	39.75	40.05	42.21	42.17	43.73
40.71	43.63	39.17	39.49	39.83	35.69	30.11	34.19	39.43	36.73	39.59	41.31	42.53	41.65	41.41	39.87	41.23	42.11	40.47	44.01
39.79	45.73	43.37	25.61	41.93	32.25	30.59	35.41	39.57	38.57	43.59	44.27	44.47	43.77	42.95	41.77	43.53	44.35	45.91	46.09
43.81	44.73	39.07	42.95	46.85	38.03	37.37	35.19	43.39	40.91	43.65	43.77	45.41	43.75	42.53	42.33	43.55	44.47	47.71	46.01
42.17	46.37	48.37	46.71	45.05	41.51	49.47	36.93	45.83	43.33	45.19	46.77	47.71	45.77	45.01	44.17	45.97	46.59	46.85	48.23
42.53	53.31	31.05	35.17	46.21	45.83	47.33	38.65	45.55	44.21	47.65	47.23	48.77	46.81	46.37	44.85	46.99	46.97	49.77	48.59
48.69	46.37	45.15	46.19	41.87	47.09	44.07	40.17	44.65	45.07	46.99	47.63	48.75	46.71	46.09	45.05	46.67	46.67	44.75	48.31
44.23	48.43	45.03	43.53	47.25	47.53	50.51	39.83	43.49	47.59	46.55	47.37	48.93	46.47	45.57	44.99	46.91	46.53	47.85	48.07
50.87	52.97	53.99	55.01	49.61	46.27	53.35	43.53	47.31	47.19	46.99	48.37	49.51	47.27	46.49	45.57	47.81	47.39	45.97	49.19
49.67	47.51	43.41	49.61	46.49	45.05	49.11	41.49	45.21	45.29	48.25	48.33	48.87	46.83	44.67	44.45	45.59	46.53	44.07	48.09
26.89	29.93	34.31	33.89	34.19	35.93	29.99	34.89	30.53	34.05	40.75	42.05	44.51	40.53	40.83	37.95	43.23	41.01	40.63	46.59
26.99	26.39	31.45	34.67	32.87	32.37	29.17	35.03	29.27	35.89	36.85	40.55	39.81	37.67	40.47	42.45	41.59	40.19	41.35	44.75
27.83	30.05	35.73	34.53	31.43	29.83	25.65	33.47	33.03	37.65	36.53	39.31	43.23	39.57	37.65	37.45	42.05	42.93	40.09	42.97
32.77	32.71	37.43	35.75	37.09	32.35	33.59	37.67	39.25	39.27	40.97	44.77	43.09	41.09	45.11	40.09	44.59	42.55	45.43	44.99
33.35	32.95	39.35	38.27	41.13	32.25	32.97	39.97	41.85	37.17	37.83	42.27	44.25	41.63	40.61	40.23	42.83	42.21	42.41	42.79
30.93	30.67	34.39	33.53	35.65	29.31	32.87	35.17	39.43	36.17	35.33	41.97	40.69	40.03	43.11	34.23	40.53	38.93	40.79	38.91
32.97	35.73	38.03	36.07	33.77	33.49	30.83	36.11	38.73	35.37	36.75	43.89	41.49	42.19	46.75	31.99	42.25	42.67	42.97	41.23
38.11	32.51	40.13	39.85	42.79	33.79	35.75	37.89	37.69	38.45	42.05	45.51	48.73	41.95	47.07	41.51	47.17	49.07	49.47	46.25
37.23	30.77	38.51	37.93	39.75	32.43	40.53	38.71	39.85	36.53	36.27	41.79	42.91	42.65	45.37	41.33	41.69	45.05	45.41	42.45
39.01	36.45	42.25	40.43	41.97	39.57	43.13	40.51	42.77	41.45	38.53	45.55	47.03	42.29	46.11	40.79	44.61	46.33	46.65	43.35
34.63	38.95	40.69	39.19	40.15	38.61	36.83	38.91	39.91	36.75	37.77	41.73	44.61	41.61	41.61	39.97	42.87	43.05	43.13	43.35
40.97	39.73	41.47	45.63	49.07	42.87	40.97	41.11	42.73	44.27	43.87	45.65	45.97	43.51	44.93	44.67	46.39	47.97	45.41	46.29
42.65	40.45	47.13	44.93	47.05	35.63	35.51	43.59	44.25	43.97	38.21	43.95	48.67	41.55	45.79	44.09	45.39	44.99	42.33	46.73
38.95	47.91	50.59	45.03	50.05	45.23	40.41	46.81	45.21	39.99	44.69	49.49	52.53	45.01	46.01	43.75	49.89	51.75	44.91	51.69
44.77	44.25	47.03	42.39	43.25	35.55	39.83	44.11	45.17	42.41	46.55	45.87	51.69	44.51	46.83	43.81	49.55	48.79	46.47	49.85
50.53	42.23	51.53	49.35	47.59	38.83	36.75	49.49	50.23	47.99	44.13	46.27	53.41	49.57	47.77	46.61	49.31	49.69	49.95	52.43
55.23	56.01	59.03	48.09	55.45	51.85	50.45	49.05	50.59	49.41	48.45	52.21	56.43	51.13	54.61	51.29	54.77	51.51	50.41	54.13
50.79	48.53	55.37	53.53	52.77	42.87	41.81	44.41	49.57	46.13	46.75	50.89	55.65	49.93	52.81	49.11	52.33	51.75	49.75	51.15
49.43	44.35	52.75	53.29	52.19	43.71	48.39	53.07	54.69	48.35	50.47	51.25	55.81	48.93	53.13	51.29	52.95	51.99	49.55	53.61
53.79	47.93	49.15	49.31	52.57	44.33	44.95	43.29	47.51	46.91	48.01	50.01	52.67	48.37	49.47	50.45	50.63	51.87	48.01	52.27
40.35	39.93	41.97	41.09	43.07	39.19	39.43	41.93	40.13	38.85	40.69	43.03	42.59	41.91	41.55	38.03	41.93	42.11	35.37	43.19
45.53	43.35	42.79	47.95	53.47	45.67	45.49	42.33	47.03	41.17	48.07	51.85	51.83	46.63	50.29	43.59	49.05	49.05	45.25	50.87
54.29	52.33	52.27	50.87	53.41	50.63	45.53	47.17	50.65	41.43	49.95	52.89	54.53	49.09	51.85	46.85	49.31	50.67	51.79	52.93
48.83	50.19	54.37	48.45	53.05	50.89	50.87	45.93	50.41	47.11	49.57	51.35	51.49	49.19	51.29	43.95	48.73	50.67	45.03	51.21
45.67	51.83	52.95	50.23	49.33	51.19	49.61	49.67	49.21	41.63	47.59	49.29	51.45	48.03	49.87	44.01	47.15	47.99	47.15	48.99
56.43	54.25	56.37	54.21	54.31	49.61	51.47	50.95	51.73	50.37	50.83	52.17	52.53	47.49	52.61	47.27	48.97	49.65	48.81	50.79
51.05	52.01	51.71	49.23	50.65	50.29	49.83	48.73	49.07	46.75	48.33	47.91	50.25	46.23	49.39	42.73	46.71	47.59	46.63	50.09
53.99	50.93	52.19	49.73	51.53	48.93	48.01	48.39	50.49	46.91	48.05	47.93	49.97	46.23	49.23	42.63	46.49	47.65	48.95	49.67
45.95	49.61	49.95	49.73	50.21	48.41	50.87	47.27	50.33	47.27	48.75	48.27	51.21	47.43	50.49	45.75	48.19	47.83	48.55	51.41
29.75	30.51	27.05	30.59	32.05	32.39	32.27	32.69	33.47	35.31	36.67	36.73	37.11	34.71	36.09	34.93	35.27	35.71	36.57	38.57
29.37	29.91	28.41	29.27	30.03	31.37	25.03	29.23	29.55	31.81	32.27	33.09	32.47	31.51	34.91	33.59	35.69	36.95	38.01	40.33
44.65	46.49	48.31	46.53	49.85	46.63	48.19	45.55	48.23	43.63	40.75	46.35	44.93	44.03	46.29	42.45	46.31	46.79	48.93	49.73
48.61	47.57	47.31	47.69	49.19	48.97	47.99	47.01	48.29	42.09	44.91	47.67	49.85	46.61	47.87	44.35	47.33	48.35	50.05	50.41
41.47	49.51	45.11	47.01	49.41	46.09	48.79	48.85	48.91	42.65	48.29	48.01	50.03	47.43	48.85	45.73	46.61	50.17	49.07	51.51
45.27	46.99	48.71	40.45	44.93	47.21	44.17	46.73	44.61	41.15	48.67	48.11	50.51	47.19	48.95	42.67	45.73	49.79	52.09	52.07
43.17	45.17	39.29	42.63	45.47	48.83	40.25	42.13	46.81	42.57	44.61	46.15	49.35	46.69	47.63	42.31	44.61	49.65	51.01	51.15
43.45	43.77	42.29	42.29	44.31	45.03	41.35	43.39	45.89	41.31	43.67	45.83	46.27	44.07	45.53	41.95	44.19	47.23	46.77	49.33
59.21	58.57	53.37	55.39	53.17	57.39	44.49	50.47	56.47	51.81	55.67	55.91	56.71	51.71	55.97	53.93	54.93	56.37	56.51	58.29
52.43	59.25	57.17	51.65	56.17	54.83	54.19	49.45	56.99	53.33	48.31	52.63	54.03	52.29	55.75	45.81	53.79	55.87	49.75	56.13
39.85	43.21	40.75	44.17	51.61	35.61	43.65	53.45	57.59	50.67	46.91	49.69	54.03	48.69	51.91	52.75	55.59	54.97	54.23	56.15
32.61	49.99	44.31	41.15	44.39	40.53	31.81	36.31	41.51	39.05	38.89	44.37	47.07	43.29	42.21	37.87	46.51	48.23	43.73	49.83
31.19	31.81	27.13	28.15	28.67	27.61	27.49	29.69	26.11	30.89	30.81	32.07	34.01	34.63	32.51	30.21	32.93	30.97	32.41	38.87
38.61	39.97	38.73	39.17	38.21	45.17	42.65	34.17	42.53	36.47	40.23	40.05	47.27	43.23	44.63	37.25	42.57	45.47	47.73	50.21
41.33	43.75	33.81	35.49	40.31	43.21	34.83	37.99	43.01	41.65	35.41	44.31	45.85	42.55	44.29	36.27	44.37	49.35	44.51	49.91
28.47	34.31	28.59	29.37	34.17	32.39	30.87	29.35	31.31	31.25	36.27	36.65	40.21	39.35	39.87	36.03	38.43	40.13	37.95	41.21
41.21	42.95	39.87	37.85	38.15	42.95	37.79	32.63	35.75	36.83	39.31	41.95	45.21	39.67	43.89	36.41	38.87	43.75	45.11	49.57
41.79	44.39	44.07	44.09	38.95	44.87	39.41	33.31	43.25	36.95	41.97	45.91	47.91	47.85	48.77	46.11	47.47	52.85	50.91	51.25
43.91	44.63	39.01	33.41	35.59	34.47	33.89	33.31	34.43	35.55	38.47	47.31	46.27	46.45	47.37	47.87	47.53	47.17	45.87	52.59
38.07	45.03	52.13	45.35	36.69	38.29	27.75	38.01	42.07	39.71	44.57	49.23	51.69	48.83	50.35	41.87	46.93	53.83	52.51	55.13
41.37	44.65	25.07	32.53	35.75	32.09	28.45	32.49	38.41	38.87	41.07	46.19	47.43	46.23	46.79	41.01	46.51	48.47	48.05	51.77
35.49	39.01	32.95	38.93	37.33	48.19	33.49	37.01	44.35	44.35	42.41	48.81	49.11	47.67	48.93	41.75	50.09	50.41	48.15	49.13
37.33	36.63	33.39	33.17	36.15	26.85	31.41	31.15	35.55	36.23	34.31	39.79	41.29	40.03	40.29	34.95	40.77	40.03	42.29	43.21
36.09	35.21	29.81	30.91	31.45	31.99	32.03	28.69	32.99	33.89	34.77	36.85	40.23	37.17	39.21	32.57	41.61	41.81	40.99	44.99
33.41	30.69	31.83	27.73	29.99	32.27	29.23	29.59	31.21	33.43	34.77	36.53	38.35	38.65	38.23	28.71	41.59	41.67	37.89	42.27
39.51	39.79	36.99	36.65	39.11	41.59	27.41	34.03	35.29	36.07	35.15	38.87	43.79	40.01	42.53	39.67	43.67	44.95	44.25	47.59
41.71	42.69	38.37	34.17	33.11	36.49	30.59	28.23	33.53	35.67	37.11	42.01	44.19	40.75	42.85	37.99	45.65	46.17	43.45	46.29
38.09	44.31	41.05	40.11	39.17	36.79	34.73	28.25	34.59	29.99	33.25	41.61	43.11	41.59	40.55	37.19	41.79	45.55	40.05	42.19
40.85	37.95	36.17	43.17	33.31	27.83	32.71	26.67	33.35	31.87	33.63	40.31	40.47	39.71	40.41	38.33	42.83	44.93	37.91	44.75
38.03	38.77	34.55	30.23	33.17	33.15	30.93	31.95	34.53	33.11	38.73	39.11	43.23	39.45	40.43	37.49	43.63	45.51	41.15	45.79
35.71	39.07	32.93	34.01	35.89	28.33	20.77	25.13	31.83	33.05	31.79	38.15	37.77	38.59	39.55	32.87	41.91	43.99	43.65	45.65
37.21	39.09	39.21	38.25	38.15	34.53	25.65	22.97	31.65	31.65	31.89	36.37	39.95	38.91	40.39	36.97	41.43	44.13	40.35	44.55
37.09	41.11	36.55	45.57	40.45	37.31	26.65	25.17	30.85	28.85	33.33	33.59	38.67	37.79	39.79	38.75	40.95	43.41	41.87	45.29
37.47	40.49	36.07	33.93	31.73	34.01	25.71	24.83	30.99	30.65	34.77	36.35	39.55	38.05	40.45	35.79	40.81	43.15	42.19	45.35
41.55	41.39	38.25	36.37	33.59	36.17	27.23	25.55	29.87	33.69	36.55	38.01	39.29	37.83	40.57	35.77	41.89	44.33	43.43	46.21
36.37	41.03	36.49	31.61	34.25	37.87	25.89	28.07	30.35	31.53	33.71	37.17	41.19	38.39	39.43	35.75	40.99	43.51	40.73	44.33
39.35	42.11	35.39	32.57	33.89	37.97	31.85	29.17	31.71	28.11	33.67	40.91	41.41	40.93	40.73	37.31	42.45	44.77	40.23	44.91
38.83	42.03	38.21	30.03	41.23	37.61	33.75	29.91	30.03	35.23	33.55	40.93	42.31	39.93	41.65	39.55	41.39	43.99	41.47	45.81
36.49	43.37	43.05	33.33	35.71	36.99	30.15	28.49	35.35	35.03	36.85	39.19	43.07	41.07	41.49	40.53	43.01	45.35	42.71	46.85
34.91	42.75	36.87	31.01	39.99	38.03	29.49	26.99	33.53	34.05	33.05	39.27	41.57	40.43	39.23	39.35	41.63	44.23	42.71	45.41
34.77	46.77	39.93	36.33	49.05	43.87	39.31	31.45	36.79	38.97	38.23	43.01	45.59	42.43	44.57	39.27	43.99	48.33	44.25	50.01
38.25	40.95	35.97	38.07	40.17	40.67	32.17	25.91	30.13	33.73	31.67	34.49	36.81	37.77	38.77	40.69	39.37	42.75	41.21	43.85
43.67	41.45	36.87	33.23	29.61	28.75	27.59	26.43	33.01	34.57	31.47	37.97	40.23	38.69	39.41	37.69	40.69	42.83	38.35	40.01
40.89	42.21	36.63	28.09	34.25	30.37	28.81	26.83	29.05	29.45	29.01	32.61	37.59	34.51	37.99	40.61	40.05	43.31	40.49	41.45
41.35	41.45	39.79	28.69	38.89	35.09	28.83	23.83	29.73	29.87	29.29	39.77	39.33	35.63	40.03	37.47	42.21	44.33	42.49	42.99
40.25	45.09	40.03	31.93	39.29	42.09	23.17	29.09	30.63	32.19	35.79	41.55	44.19	42.21	43.77	42.11	44.55	48.07	43.67	45.03
48.55	43.77	39.05	29.39	40.47	31.97	21.87	27.01	30.35	32.37	31.03	38.33	42.35	42.11	41.39	39.71	42.87	47.21	45.49	46.85
45.49	46.03	35.69	42.35	38.75	31.97	39.43	27.89	35.79	34.69	34.53	40.53	44.59	44.99	43.35	39.95	43.45	47.53	45.65	48.87
41.51	45.17	38.99	38.31	36.81	31.15	27.95	29.93	29.53	34.05	35.87	39.11	43.37	43.55	43.13	38.81	44.51	46.75	45.25	46.45
42.33	42.61	32.91	31.35	37.63	36.17	34.71	31.93	29.81	32.65	32.27	36.17	41.97	39.23	40.49	37.05	43.03	44.31	43.95	44.03
42.37	44.41	37.97	38.83	38.29	34.97	30.77	31.31	31.87	35.63	34.61	39.27	42.07	40.79	41.21	39.89	43.81	45.09	45.03	43.53
33.53	40.81	35.99	38.89	39.79	38.63	31.25	32.13	33.01	35.19	32.91	38.65	40.17	38.51	39.11	38.83	41.89	43.45	42.53	43.71
41.63	43.67	38.89	34.37	38.13	35.25	27.01	27.95	28.89	17.57	28.89	39.65	39.29	38.89	38.21	36.15	41.89	43.61	43.79	42.49
41.15	43.47	40.27	36.03	43.71	41.91	32.93	32.41	31.89	31.35	32.19	40.39	41.19	39.81	40.19	40.39	43.11	44.27	44.97	43.27
44.31	47.09	40.27	39.51	39.41	44.09	32.87	33.97	35.07	37.67	32.25	39.21	42.85	41.37	43.77	40.85	45.39	47.17	47.57	46.77
43.39	46.11	41.81	37.13	45.35	42.29	43.19	21.99	36.71	31.05	34.11	38.29	42.55	42.85	43.09	44.93	44.27	47.11	46.83	46.89
44.91	44.33	35.73	38.39	42.61	43.85	33.67	23.51	33.91	34.49	33.77	39.35	43.71	41.19	41.51	43.45	43.75	45.39	45.43	43.95
35.45	39.51	36.09	34.65	41.39	35.91	26.77	23.99	31.07	31.97	31.97	38.27	37.37	39.05	38.11	37.85	40.69	41.87	42.37	42.69
40.17	41.31	35.91	35.43	38.51	32.35	26.89	22.83	32.01	28.07	32.25	35.93	38.51	38.07	36.63	37.19	39.49	40.71	37.79	41.43
37.63	41.93	34.43	39.57	44.37	37.01	31.73	30.41	31.45	34.25	34.83	40.35	40.69	39.25	39.53	39.41	41.55	42.59	40.11	43.29
41.13	43.15	41.57	41.79	46.71	42.95	38.83	34.71	37.97	40.05	39.21	43.69	44.29	44.41	42.47	43.33	45.37	46.31	45.25	46.95
50.15	47.75	43.11	41.11	47.67	45.51	36.19	40.59	44.29	41.97	42.21	47.75	45.95	45.41	45.09	44.37	46.81	47.59	45.55	48.37
49.43	48.55	44.91	42.55	48.87	49.69	45.13	40.57	43.81	45.21	42.15	46.41	47.55	46.85	45.27	45.65	47.45	48.41	47.51	49.11
47.93	46.25	44.11	44.65	47.33	48.11	48.57	42.11	43.15	43.63	43.93	45.43	46.69	46.51	44.99	44.93	46.85	47.63	45.85	47.95
51.53	50.15	49.65	45.37	53.87	51.77	56.43	47.37	46.39	48.13	50.41	50.55	51.15	48.59	48.97	48.99	50.97	51.49	53.41	51.79
52.57	51.71	48.77	48.91	53.97	53.31	43.63	47.19	46.57	48.77	47.83	51.91	53.53	50.65	51.37	50.35	52.31	53.11	54.59	53.73
52.07	51.13	47.85	48.19	52.81	52.59	36.07	47.27	50.81	44.07	49.21	50.95	52.03	48.77	49.73	49.53	50.77	52.15	53.87	53.21
52.03	51.63	44.19	44.23	53.31	51.73	47.55	43.39	48.13	44.77	46.09	51.21	53.07	49.41	51.11	50.45	51.71	53.45	52.91	54.53
52.13	51.83	46.31	37.61	52.59	53.61	44.01	41.41	48.97	44.51	51.57	52.37	53.71	50.59	52.87	50.91	51.37	53.29	52.87	55.03
47.47	50.97	46.01	44.15	50.91	53.07	48.95	44.83	46.41	48.99	48.99	51.27	52.35	48.49	49.31	49.59	49.95	51.71	49.03	53.57
51.09	49.33	42.27	48.33	49.17	53.19	49.51	45.83	45.93	49.21	48.41	50.65	52.85	50.07	49.75	49.79	50.53	51.97	53.69	53.47
46.25	48.93	44.31	44.49	48.27	51.65	46.05	40.47	47.77	48.21	43.09	48.63	50.75	48.79	48.29	48.35	49.33	50.73	49.31	52.27
52.07	51.45	50.11	48.79	51.25	55.39	45.99	36.59	51.33	52.59	48.47	52.77	54.31	50.27	53.05	51.45	52.81	54.03	52.51	55.53
46.15	47.55	43.43	45.57	47.99	51.31	37.01	34.41	45.87	42.07	43.93	49.35	50.35	48.13	48.93	47.65	48.63	50.33	50.37	51.57
48.45	49.31	39.87	48.61	50.51	52.59	38.89	38.31	46.69	46.73	48.29	50.59	51.85	48.75	49.21	48.33	48.87	50.89	51.75	51.75
49.01	49.31	47.73	46.17	51.63	52.61	49.55	34.11	46.03	47.31	47.11	49.43	51.71	49.33	48.33	48.17	49.27	50.65	51.25	52.67
43.59	47.69	42.51	45.85	48.57	51.51	41.55	36.79	46.07	46.71	43.51	48.77	50.51	47.95	47.15	47.15	47.27	49.49	52.17	51.09
46.61	49.67	45.27	50.01	51.99	54.07	35.91	40.11	51.89	49.35	51.65	51.03	53.23	49.57	49.81	48.99	49.03	51.29	52.13	53.81
45.59	47.97	38.67	49.39	49.77	52.07	47.71	41.67	49.21	42.75	48.09	49.75	51.63	48.37	48.97	47.45	48.85	50.11	52.49	52.29
45.49	47.17	40.35	48.17	49.49	52.15	46.41	40.67	49.03	47.81	47.39	49.79	50.95	48.17	48.67	46.73	47.79	49.05	52.89	51.59
43.51	46.91	43.65	47.19	47.13	50.23	46.63	38.65	45.03	45.53	47.37	49.45	50.95	47.87	47.37	46.45	48.35	49.15	49.09	49.89
45.15	47.87	45.99	47.91	48.23	43.83	40.81	36.71	44.09	43.09	44.45	49.01	50.59	47.21	46.97	47.39	47.95	49.05	50.21	49.31
46.73	47.61	40.91	45.13	46.55	40.37	44.79	42.87	48.37	48.41	48.19	48.39	49.57	46.97	47.99	47.27	48.11	48.31	52.17	49.75
42.35	45.15	41.81	49.45	46.25	43.31	38.81	37.69	46.25	42.59	43.03	46.65	49.37	47.09	45.89	46.25	47.67	47.41	52.03	48.79
42.45	42.89	31.25	41.17	42.87	39.73	40.45	37.99	41.71	41.87	38.75	43.09	46.01	44.43	44.33	43.75	45.19	45.73	47.05	46.01
39.79	40.93	33.39	44.37	40.33	39.45	32.43	26.85	36.71	40.87	35.49	39.25	43.71	41.51	40.31	40.17	41.65	42.69	44.41	44.29
41.13	40.53	33.01	30.41	38.57	38.97	24.07	27.99	36.75	41.47	30.51	39.83	42.17	41.21	39.81	39.63	41.43	42.31	42.35	43.73
40.71	41.59	34.95	39.57	38.69	37.45	26.85	27.19	35.59	35.55	36.61	39.85	42.27	40.81	40.13	39.43	41.13	42.25	41.01	43.57
39.31	41.77	33.09	33.79	36.77	37.11	35.91	25.81	36.79	36.49	36.81	39.59	41.99	39.95	37.17	38.51	39.91	41.07	40.45	42.57
39.81	43.59	35.93	37.19	36.81	37.99	28.91	29.53	39.13	35.77	37.61	40.61	41.49	40.65	39.43	39.19	39.99	40.57	40.17	43.21
39.77	40.67	25.67	21.73	37.69	33.73	32.33	33.07	35.21	35.75	35.99	39.01	40.07	39.21	37.39	37.67	39.25	40.03	40.37	41.69
42.83	46.35	38.35	40.47	42.61	39.63	32.91	31.17	40.33	37.39	41.49	42.39	43.55	42.63	42.75	41.11	42.81	43.07	44.91	45.03
42.05	47.01	36.93	29.33	38.03	40.87	40.25	34.85	42.23	40.89	41.89	42.75	44.47	43.25	43.11	41.79	43.07	43.77	43.05	45.35
39.49	44.87	33.27	41.29	45.07	42.15	40.61	35.99	44.59	40.79	44.89	43.91	45.59	44.23	45.09	42.53	43.11	44.89	44.61	46.55
44.49	46.09	35.45	40.67	46.05	42.35	44.33	38.73	43.13	44.33	43.65	45.33	46.27	45.19	45.07	43.61	44.29	45.53	47.69	47.29
45.11	44.21	39.09	36.03	45.37	39.99	41.81	37.09	44.43	43.89	45.25	44.99	45.77	44.85	45.21	43.69	44.77	45.15	44.47	46.89
42.45	48.23	48.35	48.47	40.33	45.65	47.81	34.49	46.87	43.13	45.35	46.29	47.95	45.55	43.33	43.93	45.05	45.47	47.27	47.31
52.13	46.31	45.23	44.17	43.11	49.03	46.77	41.65	44.95	45.83	46.25	47.67	48.77	46.47	46.69	44.63	46.39	46.47	47.71	47.99
41.89	46.07	47.51	48.95	44.69	45.91	43.19	40.99	43.07	45.47	43.61	45.91	47.29	45.19	43.31	43.23	45.39	44.95	46.27	47.01
44.49	47.35	36.33	50.09	44.67	48.25	44.79	39.81	46.75	46.29	46.37	46.57	49.13	46.95	45.55	44.43	46.63	47.69	47.35	48.27
22.73	26.41	25.89	25.65	24.43	29.69	16.87	27.09	24.31	30.05	30.13	33.25	36.39	33.21	32.77	27.27	35.21	34.79	36.67	40.13
23.11	20.27	24.81	26.03	18.79	25.43	27.71	26.23	21.27	25.21	26.11	31.97	34.39	30.49	28.87	32.07	34.65	32.37	34.21	38.09
27.37	24.41	34.15	32.39	30.77	25.03	26.75	31.49	30.27	30.63	32.75	37.93	38.29	37.67	38.53	36.57	41.83	41.69	39.23	43.49
31.79	36.17	39.21	35.45	34.43	30.73	32.31	38.73	36.83	37.77	40.35	42.45	40.01	40.31	43.27	40.75	42.59	43.21	43.29	43.49
28.69	26.65	36.85	34.47	34.79	29.95	29.03	34.91	33.69	31.63	35.43	39.47	41.01	36.79	41.89	36.61	41.63	37.85	41.85	39.89
32.57	31.67	33.71	39.85	38.37	31.79	38.09	41.87	41.11	41.81	37.45	44.53	42.15	42.15	41.77	43.93	42.39	40.59	42.33	42.25
29.59	22.49	33.95	35.73	35.61	30.33	29.51	35.83	34.29	35.09	34.19	40.31	37.41	34.79	42.31	39.79	38.71	39.71	40.63	40.75
38.07	32.49	41.05	41.29	40.23	35.41	41.53	42.87	41.67	39.75	38.39	40.87	45.75	42.51	42.03	41.35	43.37	46.17	45.41	45.67
42.19	33.77	47.05	43.49	44.01	32.19	38.41	36.33	41.59	39.69	37.43	48.47	47.81	44.39	50.03	45.49	45.63	48.29	48.13	44.11
40.21	34.95	40.47	40.63	41.85	38.61	35.39	37.63	39.17	34.97	39.37	40.81	42.99	39.11	41.01	40.19	41.49	41.45	44.35	41.57
35.53	38.05	39.19	44.83	47.77	29.91	39.79	40.57	38.41	39.13	41.79	43.63	44.03	39.89	41.11	39.47	43.17	43.11	43.85	42.29
27.73	34.11	37.67	36.39	34.75	35.37	28.55	30.15	31.11	30.49	34.23	35.43	37.67	33.71	33.29	28.59	35.49	35.49	33.87	35.39
43.63	37.51	49.13	48.11	41.65	40.79	41.97	38.51	44.63	47.03	45.21	47.27	48.75	46.85	46.73	43.79	47.25	47.47	46.89	48.29
42.01	47.73	53.45	49.75	47.43	40.51	44.15	43.67	44.77	47.97	48.25	45.23	49.33	49.09	47.77	47.87	52.65	51.23	51.09	52.47
51.75	48.99	47.81	45.75	49.39	46.09	42.81	45.25	43.83	47.43	40.89	47.79	50.81	48.03	46.95	42.13	48.99	49.77	46.19	50.17
49.65	54.41	50.57	48.71	51.47	39.13	38.67	47.95	43.83	42.57	41.07	49.41	52.89	49.17	51.43	42.71	50.49	52.79	49.93	53.15
51.07	40.45	53.57	46.87	51.19	51.27	39.03	43.47	49.31	42.59	50.03	47.77	54.57	48.55	51.35	46.83	49.95	51.99	46.93	50.47
48.43	53.61	53.81	52.65	54.13	53.11	46.05	50.43	51.77	42.95	49.63	50.29	54.49	49.59	51.21	48.91	51.47	53.75	47.91	52.45
46.23	50.81	52.61	50.91	51.53	47.71	44.79	45.69	46.73	47.37	47.29	49.39	51.33	45.59	50.59	43.75	51.67	52.95	49.01	50.95
41.81	43.69	51.29	48.93	52.09	42.95	41.25	50.51	47.27	46.09	47.41	49.25	51.41	47.57	51.03	47.99	50.19	51.15	47.57	51.51
44.13	37.99	41.47	39.87	42.85	42.73	34.39	40.69	41.29	38.07	41.27	43.31	46.15	38.93	41.35	41.53	42.17	45.19	41.13	46.67
50.39	51.21	49.55	49.19	53.09	45.61	50.55	45.81	47.15	40.63	49.77	51.27	51.83	47.25	51.03	49.69	51.03	53.59	46.97	53.39
52.59	52.29	54.87	51.25	54.71	53.15	48.53	52.49	49.05	45.13	50.35	52.25	53.49	49.45	53.43	44.93	51.01	52.93	46.29	51.39
49.91	49.55	50.97	50.21	52.43	50.07	49.21	50.51	48.49	43.33	46.37	50.71	50.27	47.41	50.83	48.91	48.37	50.11	45.23	49.61
49.53	49.37	51.45	48.65	49.43	44.83	40.47	42.65	48.09	40.53	46.05	48.79	49.79	46.21	50.37	44.99	44.81	46.29	45.85	45.83
52.05	54.05	56.15	51.59	53.69	50.17	50.65	44.91	48.47	47.11	49.15	53.07	53.93	49.77	52.71	45.73	47.47	48.75	48.59	51.99
48.93	51.73	52.47	50.19	48.95	47.07	45.91	50.51	48.09	47.35	48.57	47.89	50.63	46.57	48.65	42.37	46.43	47.85	45.71	49.47
48.37	46.39	48.97	47.61	49.05	48.85	48.31	47.43	48.13	44.67	45.69	46.79	46.85	45.35	48.09	42.25	45.07	46.05	45.35	49.13
53.75	48.11	54.37	51.85	47.09	49.65	51.01	42.87	50.37	44.57	46.77	45.61	47.99	44.63	47.05	43.19	44.91	45.39	46.15	50.19
27.37	28.23	27.97	28.39	27.59	29.57	28.67	28.45	28.59	27.41	27.59	28.73	28.47	28.13	28.09	28.45	28.03	28.15	28.83	28.71
30.29	34.53	31.39	30.19	29.95	29.39	26.53	27.59	34.33	34.07	33.83	30.09	30.15	31.41	31.07	31.65	29.65	31.49	33.81	30.49
40.49	49.47	48.07	46.99	49.51	47.61	42.05	45.53	51.67	46.75	46.53	47.59	50.01	45.19	47.55	44.09	46.03	49.25	50.59	46.91
49.63	49.51	51.21	49.71	46.25	40.95	41.73	43.59	44.31	46.31	46.53	45.49	52.13	47.61	46.93	40.97	44.43	48.23	49.89	51.71
49.89	50.19	47.37	48.53	48.81	49.01	46.37	48.65	48.75	43.05	50.33	49.59	51.47	46.45	47.61	43.55	47.83	48.43	49.21	51.37
49.67	49.03	48.93	47.17	48.83	47.35	45.65	36.69	43.35	43.21	49.31	49.87	50.97	48.83	49.09	44.09	44.99	50.63	52.53	51.53
44.33	44.73	44.71	43.21	45.17	45.01	44.53	45.83	44.59	40.49	42.15	44.77	46.51	44.13	46.17	41.73	44.75	47.39	46.95	48.73
58.77	57.17	55.57	50.73	49.57	52.41	42.07	48.23	54.39	47.59	46.49	49.69	54.47	52.47	54.47	49.75	51.01	55.53	55.69	54.51
43.73	51.09	54.07	53.69	55.59	51.29	43.63	49.41	46.11	46.03	52.99	51.53	54.11	51.77	51.31	53.15	54.41	53.45	51.93	55.87
49.35	52.55	49.99	49.85	49.53	33.19	41.71	44.73	45.91	46.15	49.61	50.55	50.47	48.05	44.01	45.75	50.51	46.99	52.97	51.59
34.33	39.61	37.37	38.37	34.57	38.79	37.75	40.59	40.03	37.21	37.59	40.39	45.99	41.33	43.53	37.03	44.25	43.13	44.01	46.59
28.29	32.07	31.23	31.19	33.23	25.61	21.41	25.91	29.75	31.63	32.95	36.09	33.63	33.49	35.55	34.07	36.01	36.07	33.99	38.51
38.79	38.17	37.59	37.57	36.35	34.27	32.85	27.53	33.45	36.15	37.95	36.63	44.23	41.39	43.27	40.11	43.37	45.09	43.07	48.83
44.53	42.69	40.99	39.21	43.49	40.31	35.69	31.09	27.23	31.79	30.97	40.45	41.71	41.37	43.19	40.09	42.41	46.53	43.67	49.39
28.57	36.55	32.91	36.43	35.35	35.95	31.23	31.49	36.87	28.31	33.75	39.63	42.33	42.51	41.05	36.65	38.11	41.15	41.27	45.15
39.31	44.99	35.63	42.07	41.77	44.67	37.91	36.95	39.83	29.37	38.01	42.95	49.85	48.37	45.47	40.39	46.79	46.51	46.05	52.01
37.43	42.75	35.81	37.29	40.77	44.25	34.95	32.05	35.49	34.19	32.01	42.79	45.67	44.37	45.39	39.37	39.93	48.25	44.65	49.03
40.09	44.65	41.37	36.17	36.69	36.43	20.31	30.45	34.75	32.93	36.51	43.63	45.63	44.77	44.23	44.33	41.13	47.23	46.61	47.65
39.93	42.51	40.81	35.85	36.23	36.61	34.37	33.45	35.25	36.57	39.03	42.43	43.99	43.01	43.49	38.87	44.43	47.39	41.57	50.95
48.11	40.99	33.87	33.85	35.93	30.17	24.41	24.61	32.87	34.97	40.23	40.41	42.31	40.47	41.37	33.85	39.47	42.91	42.85	44.35
38.27	44.29	31.59	35.01	41.63	35.01	32.17	29.35	36.35	35.59	35.39	41.13	44.41	41.79	43.57	38.81	41.11	44.81	42.75	48.67
40.31	39.39	29.59	37.17	40.87	34.25	25.17	28.15	34.99	34.85	32.99	40.05	42.93	40.93	41.17	32.13	43.41	43.15	41.05	43.99
34.57	34.99	25.97	30.63	30.99	34.33	25.71	30.71	33.85	32.45	32.51	33.65	40.43	36.91	37.65	30.19	40.35	42.29	40.25	43.53
34.15	35.31	25.95	33.79	23.59	31.17	28.89	26.61	31.69	31.55	33.27	35.23	39.15	36.81	37.79	29.47	39.23	40.19	37.97	39.51
28.81	37.89	34.97	30.09	21.95	33.17	31.95	30.73	34.67	33.21	35.89	38.25	40.59	39.25	39.99	34.79	42.13	44.65	41.63	46.53
38.57	39.97	39.95	36.87	33.59	37.17	31.57	31.41	35.59	35.27	37.45	39.85	44.55	42.45	44.03	41.73	46.37	46.99	43.19	45.73
39.05	43.75	42.73	34.13	33.95	41.73	32.77	30.17	35.69	34.35	36.87	41.83	45.21	41.85	45.13	40.53	44.01	47.83	44.15	47.29
42.01	42.35	37.75	32.21	32.79	29.63	29.85	31.03	32.63	32.27	37.41	42.17	41.77	41.19	41.59	35.71	44.55	46.57	41.79	46.03
37.79	43.31	40.13	29.69	34.39	38.77	31.41	30.43	35.39	35.71	35.97	38.85	41.99	42.85	43.27	40.23	44.95	46.75	48.41	48.97
35.53	46.23	39.75	37.33	38.73	32.97	31.19	29.11	34.45	34.33	34.65	38.43	42.47	42.77	41.87	40.99	45.51	46.87	43.45	47.49
39.55	43.59	40.89	36.63	39.59	39.55	33.25	38.97	35.25	36.27	39.99	41.37	47.35	44.21	45.23	39.83	47.47	49.29	47.23	49.63
36.39	45.49	38.25	41.25	41.75	33.45	29.47	27.01	34.05	32.03	36.21	41.29	42.37	41.51	44.07	38.17	43.93	47.07	43.67	48.81
46.27	45.97	40.65	33.73	37.59	35.63	35.27	27.91	30.05	33.29	35.65	41.15	42.65	41.27	43.67	40.21	43.57	47.67	44.47	49.45
43.61	44.21	37.11	34.41	39.37	37.65	26.55	25.17	31.09	29.79	32.95	38.33	41.51	40.17	41.19	43.55	41.53	45.61	42.57	47.43
39.45	42.91	36.03	32.87	33.77	34.37	29.73	25.09	31.31	33.57	29.89	40.01	40.71	38.47	40.11	39.01	41.39	44.17	40.93	43.61
39.71	44.31	41.51	34.47	42.53	38.91	28.09	31.95	33.21	30.89	32.01	40.39	44.19	42.63	43.73	45.45	43.65	46.51	44.63	47.49
38.59	43.59	36.61	28.51	38.27	33.39	29.35	25.31	30.75	31.17	34.81	39.05	41.39	39.89	41.51	37.99	41.47	44.81	41.51	46.65
41.51	44.67	40.71	35.27	37.23	42.37	35.23	27.21	32.27	30.35	29.27	41.03	42.47	41.57	42.85	41.01	42.17	46.89	45.71	47.29
39.03	41.77	35.51	32.05	38.09	41.99	36.69	31.39	29.67	27.83	33.25	37.61	39.43	35.63	38.59	38.29	39.91	44.13	38.65	44.63
37.43	40.23	41.11	33.29	38.43	35.37	29.45	30.47	29.11	32.57	31.51	39.45	39.73	39.27	40.11	35.03	40.51	43.27	35.97	43.09
37.73	42.37	35.17	37.27	39.39	39.11	30.37	30.25	30.13	31.21	32.79	38.33	41.43	40.27	39.35	39.03	40.85	43.53	41.45	44.43
38.43	45.37	38.99	42.31	39.95	41.17	26.99	27.01	31.75	31.39	34.65	33.37	40.91	40.69	41.73	37.13	42.39	45.97	42.63	42.05
48.13	43.31	41.41	27.69	37.37	34.03	24.81	21.73	30.79	33.71	33.65	35.11	41.31	37.57	41.73	42.23	42.39	45.47	45.83	44.03
46.77	46.05	42.85	32.41	33.01	35.71	26.01	24.63	31.39	33.49	34.59	37.77	42.29	42.63	43.09	39.93	42.41	46.53	45.29	47.05
48.59	47.71	37.69	40.85	44.01	38.27	32.53	26.79	30.07	36.61	35.55	41.51	46.03	42.43	46.69	44.83	46.93	50.75	46.25	49.33
45.25	46.27	41.23	40.35	39.49	32.97	37.25	27.21	32.31	38.13	41.07	44.45	46.21	46.45	44.55	43.25	45.15	49.33	47.19	48.41
42.69	47.03	42.55	44.73	43.89	35.99	30.65	32.51	33.05	35.87	37.65	40.19	44.87	42.67	43.99	44.63	44.65	48.63	45.87	49.45
46.51	43.99	41.07	36.63	40.39	40.05	31.63	23.23	25.73	32.81	31.91	34.91	42.71	37.87	41.77	38.19	43.39	46.81	44.75	45.47
36.23	45.61	35.87	43.75	37.31	31.61	37.23	25.35	33.79	35.25	35.33	37.99	42.27	41.35	42.45	41.33	42.77	45.11	45.01	43.75
38.37	42.13	36.47	40.77	36.25	33.71	25.59	32.83	31.85	32.35	31.93	38.47	41.41	40.27	39.93	40.79	42.49	43.87	43.59	43.11
46.15	41.73	36.39	35.91	42.61	35.51	28.43	29.29	30.17	33.75	33.15	38.05	40.67	40.15	41.21	40.31	41.81	43.73	43.43	42.17
41.97	42.67	40.47	34.69	40.23	38.69	39.59	35.41	31.23	25.43	33.83	37.11	40.41	40.67	41.15	39.21	42.55	44.23	43.47	41.13
39.97	42.63	37.83	37.23	43.95	38.33	29.11	31.09	33.07	28.69	34.99	36.91	39.27	39.05	40.89	38.69	41.73	44.67	44.65	42.65
38.13	43.41	40.19	41.45	43.53	39.81	35.35	33.71	32.09	35.59	29.45	40.87	40.35	40.07	40.29	36.93	42.29	44.53	43.95	45.21
41.51	45.87	40.15	37.11	45.97	41.63	37.29	35.75	32.81	33.53	37.91	44.25	42.15	41.53	44.31	38.75	45.15	46.35	47.27	46.43
42.35	46.63	40.79	39.59	44.97	40.15	35.33	36.59	34.83	38.93	33.05	39.91	42.51	42.49	42.17	41.31	44.95	46.15	45.43	46.69
42.33	45.11	35.35	39.05	42.61	41.05	33.13	25.23	36.43	35.85	34.59	44.17	45.77	43.69	44.41	42.69	45.23	46.11	46.73	46.49
41.75	41.75	36.67	36.31	43.91	39.21	31.95	22.07	34.87	33.49	35.59	40.47	41.81	40.93	40.83	40.53	42.43	43.51	42.99	44.37
42.55	43.17	36.51	35.57	44.99	38.61	31.39	28.89	37.81	35.71	37.27	40.53	41.29	41.49	41.49	40.89	42.61	43.67	42.11	44.47
41.89	46.77	43.77	42.59	49.33	45.15	36.73	28.31	39.51	41.67	40.71	44.19	44.39	44.31	44.07	43.59	45.37	46.37	45.79	47.39
42.33	47.43	41.31	43.01	49.85	45.93	41.03	35.79	42.05	41.05	40.71	44.15	45.89	45.49	45.27	44.41	45.91	46.95	46.09	47.95
48.43	49.85	49.03	49.45	53.75	51.41	47.11	42.81	46.09	46.27	40.33	47.77	50.15	47.85	47.65	48.07	49.93	50.81	49.89	51.65
49.25	50.11	46.41	46.59	52.07	47.83	47.27	35.39	44.37	43.11	45.55	47.17	48.81	48.33	48.35	46.69	48.73	49.41	48.27	49.95
49.33	47.33	47.27	45.99	47.77	48.89	49.25	44.43	46.15	43.41	44.49	47.69	48.91	47.93	46.61	46.55	48.37	49.33	48.09	49.81
51.61	51.01	48.71	46.43	53.55	52.55	55.45	40.63	52.19	48.63	51.45	52.17	53.29	50.85	52.13	50.57	52.29	52.55	51.63	53.55
51.87	51.05	47.97	47.25	52.75	52.51	49.95	44.67	47.73	47.25	44.87	49.77	51.31	48.89	50.25	49.13	50.35	51.43	50.73	52.59
51.41	50.99	45.79	46.77	51.39	52.51	48.35	44.21	44.33	43.05	46.67	51.65	52.51	48.65	51.39	49.93	51.15	52.19	51.13	53.61
49.29	51.63	45.39	39.17	52.37	53.75	47.07	43.81	43.77	46.87	42.27	51.99	53.81	50.61	50.95	51.09	51.93	53.01	51.35	54.99
47.95	50.95	47.13	47.81	50.91	53.71	48.19	42.69	47.97	48.29	39.33	50.73	53.35	49.39	51.43	50.37	51.41	52.63	51.09	54.31
52.25	50.47	50.03	49.59	50.13	54.37	37.43	45.73	49.83	48.17	44.15	51.11	53.47	50.03	53.11	51.21	51.97	53.11	51.79	54.63
49.03	46.73	41.85	42.87	47.79	50.51	36.27	38.91	42.79	42.43	42.91	47.17	49.17	46.07	47.23	47.33	48.33	49.67	49.85	51.41
47.05	49.73	43.53	50.55	47.17	50.67	42.63	37.47	42.21	44.81	47.93	49.91	52.31	50.05	51.63	49.79	50.59	51.99	50.17	54.01
48.99	48.55	48.05	47.55	48.99	51.27	44.71	38.17	44.75	45.23	50.09	49.95	50.79	48.21	46.75	47.67	48.45	50.19	50.81	51.87
48.87	49.69	42.93	50.19	51.13	53.61	48.29	42.99	49.93	44.77	50.07	50.15	52.85	50.01	50.17	49.25	50.67	52.09	50.05	53.43
50.87	48.53	43.61	46.57	50.37	51.75	47.39	43.03	44.83	44.73	47.53	50.13	51.17	48.21	48.21	47.75	48.71	50.29	49.05	51.87
51.65	49.47	48.09	46.71	51.45	52.83	48.31	43.81	46.55	46.95	47.37	49.79	53.21	49.99	49.75	49.65	50.25	52.05	51.33	53.39
47.39	50.11	44.45	48.45	50.13	53.33	44.15	46.41	51.11	48.97	49.11	51.77	53.97	50.11	50.71	49.49	50.81	51.81	53.09	54.41
45.43	48.77	43.01	50.45	49.55	52.65	44.71	39.25	51.07	49.29	50.15	50.39	52.01	48.97	49.05	47.77	48.93	49.87	52.45	52.55
46.83	48.27	42.29	48.83	48.99	50.99	47.75	34.99	46.85	48.97	47.91	49.71	50.17	48.17	48.93	47.33	47.55	49.25	50.03	51.89
45.23	47.31	40.65	44.35	46.43	51.15	43.43	39.31	45.01	47.67	48.13	48.89	51.19	48.49	47.37	47.57	48.89	50.19	50.77	51.21
44.21	47.75	37.41	44.35	47.65	51.15	42.19	41.17	46.29	48.13	44.53	47.91	50.65	47.57	48.57	48.57	48.71	49.45	49.55	50.89
41.87	46.61	41.07	44.49	48.59	48.61	38.99	40.49	44.71	42.79	44.55	47.97	48.31	47.21	45.79	47.55	47.79	47.43	52.07	48.87
44.37	44.35	40.23	43.15	41.63	43.09	36.33	34.19	39.47	39.21	37.97	43.63	46.27	44.69	44.43	44.61	46.07	46.01	47.05	46.41
40.77	43.19	37.41	38.71	36.85	44.05	30.87	32.65	42.31	43.47	38.15	41.27	46.21	43.37	41.29	43.07	44.77	45.57	47.39	46.19
40.81	41.35	35.79	38.01	39.29	35.17	31.85	25.37	36.95	39.09	34.01	40.73	43.57	41.41	39.67	40.33	42.07	42.83	43.79	43.87
40.19	43.19	35.89	34.65	38.77	39.45	28.05	29.09	36.35	37.59	35.47	40.29	42.53	41.83	41.03	40.81	42.57	43.73	45.15	44.91
41.17	41.31	36.37	40.61	36.65	39.69	31.97	30.47	36.93	36.87	35.27	38.53	42.13	40.97	39.33	39.75	41.47	42.55	42.19	43.89
39.23	43.93	38.63	36.75	34.87	38.71	33.03	27.29	37.11	35.51	36.61	41.99	43.89	42.65	41.41	41.19	42.51	43.67	43.67	44.97
36.65	41.79	35.33	38.77	38.83	37.17	19.81	28.89	34.45	33.01	34.75	39.73	40.99	40.25	40.63	38.99	40.33	41.43	41.39	43.09
40.45	42.93	36.15	38.19	37.55	36.45	40.71	25.79	38.79	36.65	39.59	42.61	43.55	42.19	41.41	40.47	42.07	43.25	42.93	44.83
41.77	44.41	40.33	41.93	43.53	34.57	37.69	32.75	40.33	37.97	38.81	42.01	43.09	41.99	39.65	40.45	41.27	42.55	40.65	44.41
41.37	44.95	36.81	37.03	37.25	38.09	34.53	27.55	40.77	37.39	41.03	42.53	43.45	42.43	40.69	40.83	41.21	43.21	41.59	44.63
40.69	44.57	40.49	41.87	44.17	43.87	40.35	34.47	40.59	38.21	40.65	42.35	43.51	42.69	42.69	41.33	42.69	43.49	43.55	44.41
43.81	44.99	41.67	49.65	47.25	39.27	37.91	32.75	41.15	38.77	42.71	43.85	44.31	43.95	41.61	42.63	43.97	44.75	45.11	45.95
42.21	47.67	42.95	31.97	46.99	39.73	40.43	35.93	42.65	43.05	42.13	44.41	46.21	44.61	44.03	42.87	44.23	44.77	45.39	45.85
44.09	43.79	45.11	45.15	45.19	40.85	45.15	40.27	41.03	43.79	44.75	45.11	46.79	45.35	44.47	44.11	45.53	45.53	46.45	46.67
43.89	48.25	48.13	48.03	48.33	48.63	44.31	39.05	44.83	45.47	45.81	47.89	48.49	46.81	47.57	45.69	47.17	46.33	48.57	48.01
41.71	48.55	44.53	46.85	46.35	46.81	47.85	42.29	44.65	45.79	45.35	46.95	48.05	46.63	44.87	45.21	47.29	47.35	48.03	47.89
43.19	45.81	40.97	51.19	43.37	46.27	48.25	44.21	45.53	42.37	46.27	45.93	46.79	45.11	44.41	43.67	44.35	44.97	46.83	46.21
20.97	17.67	22.63	27.45	21.63	25.89	17.79	23.77	20.45	21.19	27.15	28.85	27.79	29.53	26.69	26.95	29.35	29.67	29.71	33.55
21.23	23.11	21.97	22.17	27.05	25.97	23.61	29.35	26.07	28.89	29.91	32.29	28.67	33.17	33.21	31.83	33.25	33.13	33.95	37.27
21.93	22.07	25.07	27.35	26.77	24.73	24.83	28.63	26.81	27.75	29.79	30.75	31.73	31.75	34.27	28.73	33.67	32.61	34.91	36.99
29.79	30.59	34.45	32.03	28.97	21.61	32.07	34.29	33.37	35.99	37.33	39.81	40.43	36.71	41.95	38.35	40.41	37.63	38.13	43.25
23.07	28.09	29.89	32.15	29.79	26.13	28.21	30.67	29.61	31.71	32.51	36.23	36.89	35.75	41.67	38.05	39.31	40.27	42.51	42.39
34.29	31.65	36.45	37.65	36.37	29.55	26.45	36.73	32.41	36.25	37.29	42.67	42.99	38.39	37.47	39.49	42.05	40.51	43.95	41.49
30.61	29.51	32.71	36.01	33.77	28.69	32.13	35.75	28.61	27.83	34.35	37.19	36.97	36.49	37.25	38.05	37.63	39.19	41.69	40.07
38.03	29.91	38.23	38.01	40.15	34.15	41.29	38.69	37.61	41.19	42.05	41.17	42.61	42.71	43.35	41.71	45.17	45.01	45.35	43.67
33.89	29.45	38.17	36.51	38.61	29.93	33.47	36.73	34.41	35.99	39.29	39.09	45.11	38.73	43.91	39.29	42.73	41.15	39.57	40.19
30.49	32.65	38.57	40.25	40.07	33.97	29.99	35.13	35.79	35.55	38.05	41.71	43.83	40.41	41.83	41.65	42.47	42.29	43.95	42.59
38.15	39.33	47.17	44.83	48.31	37.91	39.29	42.51	40.39	45.95	43.29	44.67	46.99	45.79	45.45	42.95	43.41	46.19	46.21	43.21
38.41	37.73	38.65	40.31	38.77	40.73	30.75	37.73	36.73	37.55	34.53	41.49	45.71	41.19	41.99	40.95	40.17	42.33	44.53	40.39
43.21	43.83	53.45	49.51	52.27	37.29	42.57	41.49	44.03	42.43	38.97	47.01	50.95	46.25	46.89	44.63	45.71	48.29	46.93	47.73
45.25	50.21	55.17	50.21	52.15	36.03	39.49	42.97	44.43	44.03	47.11	49.25	53.31	47.55	49.43	46.33	49.27	49.67	48.43	47.75
53.79	46.13	50.37	46.83	51.09	55.35	44.19	40.75	46.33	46.87	44.37	47.43	50.93	48.53	50.03	48.93	48.51	48.49	47.37	49.99
49.87	47.39	58.13	53.11	52.69	47.05	41.43	40.81	48.05	46.17	49.13	48.51	54.27	49.23	47.17	45.57	49.85	53.17	50.85	53.05
46.55	47.51	44.89	41.23	47.13	37.65	41.85	39.67	45.37	36.81	41.71	45.37	48.53	47.93	45.67	38.19	48.19	45.75	43.39	48.95
54.13	54.99	55.09	52.97	53.53	48.57	41.37	42.35	50.21	45.45	49.29	49.07	53.63	45.43	50.83	48.59	50.87	51.53	47.11	51.77
45.29	44.17	49.49	44.15	48.73	42.45	40.41	45.75	47.65	41.63	48.51	49.75	52.87	46.91	48.59	44.91	50.25	50.13	44.95	51.05
45.51	53.53	55.37	48.49	52.95	45.09	43.01	48.63	48.31	48.95	45.89	50.39	52.45	47.97	52.17	51.59	50.49	49.89	44.11	50.77
43.77	45.75	49.03	50.61	50.13	46.99	39.83	45.75	51.21	44.77	44.63	49.11	51.49	46.13	50.55	50.83	48.79	49.71	44.73	50.41
50.09	52.63	54.61	54.05	52.61	48.91	51.09	52.45	48.57	47.99	48.83	53.51	54.25	52.83	53.45	49.55	52.97	54.75	48.45	52.09
51.65	50.83	53.45	47.97	50.85	49.01	50.39	48.27	47.19	44.57	48.17	48.33	51.75	48.85	50.07	48.87	48.71	49.23	46.47	49.95
52.47	53.59	53.29	49.57	52.17	48.85	47.63	48.15	47.97	44.37	47.23	49.89	50.09	46.37	50.79	48.09	47.67	49.33	45.49	51.67
52.23	53.59	53.11	49.33	52.85	50.27	49.57	47.51	49.17	45.01	48.83	49.79	53.45	48.77	51.59	47.07	46.65	48.33	46.15	49.95
49.95	51.57	53.35	50.17	50.51	48.95	47.69	46.47	49.57	45.37	48.73	50.89	52.93	48.85	51.03	45.73	46.53	48.89	46.63	51.19
43.77	48.51	48.45	46.13	45.45	47.85	42.37	47.37	44.19	42.09	43.71	45.51	45.01	44.61	45.81	43.05	41.19	42.05	42.59	45.19
43.33	48.09	47.55	48.13	47.73	47.63	42.29	45.37	45.47	45.01	44.91	45.99	46.39	44.25	46.75	41.17	44.75	46.39	45.59	47.85
39.17	39.65	37.11	36.89	36.67	36.83	34.19	36.95	34.81	35.51	38.27	37.81	39.13	36.11	38.37	35.01	37.59	38.31	36.27	40.79
35.63	47.29	48.21	47.29	49.37	42.69	44.57	40.93	48.73	43.67	46.81	50.31	50.05	45.19	47.79	43.69	46.93	48.87	49.29	50.63
38.23	51.45	50.53	49.43	53.29	47.95	39.79	35.91	52.85	44.11	44.61	48.91	50.85	46.79	51.79	44.43	46.05	49.15	50.15	51.63
47.79	51.61	46.59	48.07	49.77	49.59	45.11	46.01	46.91	45.85	45.65	46.97	50.37	48.49	49.37	43.69	46.45	49.77	49.53	51.19
46.13	47.87	44.31	47.05	48.51	46.53	47.81	43.95	45.25	41.99	39.61	47.31	50.07	46.09	47.15	44.61	48.77	50.53	51.05	52.17
44.61	43.71	47.61	43.07	48.71	47.75	39.05	34.59	43.83	38.73	47.81	44.87	50.07	43.71	47.63	46.35	44.31	48.15	51.03	49.59
50.33	48.05	53.43	50.55	50.13	42.51	44.01	45.69	53.97	45.83	47.15	49.83	54.11	46.65	52.89	51.51	51.31	52.83	54.21	55.07
46.81	40.39	48.41	49.35	51.03	46.41	41.81	45.27	44.75	44.31	46.31	49.37	51.61	50.15	50.97	46.51	49.43	49.69	50.39	52.73
46.15	47.41	45.31	48.63	49.09	45.63	42.17	44.59	41.15	40.37	42.63	49.23	51.59	49.15	47.93	46.47	49.41	53.57	50.11	52.91
43.89	40.99	42.43	44.67	39.81	43.69	46.13	39.43	40.75	40.61	41.65	42.07	45.37	42.97	42.55	44.31	45.81	45.57	48.49	49.95
31.01	34.43	31.27	30.79	35.77	31.03	30.33	27.75	25.19	29.89	29.49	35.95	34.89	32.55	37.15	31.19	34.31	38.93	35.67	39.43
39.37	39.33	42.93	35.57	42.23	39.39	35.07	33.99	36.77	33.69	35.63	43.31	44.07	41.53	42.17	37.45	40.91	45.27	48.23	47.37
35.75	40.25	32.79	42.17	41.11	40.45	29.87	36.25	42.49	40.45	39.21	46.47	46.75	40.11	46.25	40.53	41.21	44.51	42.53	46.99
41.79	43.37	39.47	40.73	45.35	39.65	32.11	36.31	39.47	41.05	33.25	40.29	46.45	46.11	46.89	40.05	43.99	48.37	46.75	49.39
42.05	42.61	37.23	43.15	39.35	34.21	29.67	29.05	36.43	34.05	36.67	44.07	45.93	40.83	45.07	43.37	42.47	47.79	46.27	51.41
40.99	41.57	38.51	38.27	43.23	36.45	31.67	29.89	35.81	35.39	40.93	39.75	43.89	43.99	44.43	41.83	45.83	45.87	42.99	45.21
42.89	41.35	35.87	40.19	42.45	35.59	28.73	25.95	39.59	37.75	33.77	38.75	42.83	43.33	41.51	39.97	40.53	43.05	41.79	46.63
38.85	41.51	36.15	39.49	41.69	40.51	26.29	29.83	36.95	37.29	34.91	37.41	41.35	38.59	40.47	34.07	40.97	40.37	40.45	46.81
37.77	38.13	37.13	34.91	35.99	26.37	25.05	23.73	33.19	34.71	32.11	39.51	38.87	37.37	38.61	32.21	32.79	36.83	37.05	43.93
31.87	36.47	31.65	26.83	35.49	29.75	24.03	26.73	32.43	33.49	33.09	32.95	37.51	35.21	37.01	31.53	38.05	39.23	38.67	42.07
33.83	33.21	29.53	31.15	31.93	40.09	38.91	33.13	35.35	36.85	34.01	38.25	39.85	39.55	38.33	34.63	40.83	41.07	39.09	42.65
41.37	36.13	33.15	37.53	29.09	36.73	34.65	30.43	32.57	34.51	34.61	40.75	39.99	39.35	40.13	36.27	42.21	45.03	42.37	45.43
37.99	41.99	36.65	36.19	30.11	29.71	31.87	29.05	36.47	36.93	37.11	40.77	41.61	41.67	42.25	36.67	42.39	45.23	43.71	45.19
37.93	43.95	40.01	36.87	36.99	37.13	28.59	28.45	36.93	35.33	34.71	43.91	47.51	42.41	45.49	36.21	47.51	48.31	45.07	49.01
39.47	43.07	42.65	37.43	35.39	33.35	22.65	29.53	36.23	34.49	38.43	43.45	44.27	42.81	44.71	39.11	46.43	47.05	42.97	47.23
30.77	41.85	35.29	35.55	28.25	41.79	30.83	26.93	31.01	29.07	36.47	42.39	43.87	40.31	42.93	35.69	43.83	45.95	41.95	46.01
36.03	42.09	32.37	37.25	31.75	31.43	30.59	27.51	30.61	31.17	31.89	39.47	40.49	40.43	41.97	36.49	43.09	45.17	40.05	45.55
37.97	38.83	43.77	36.93	32.91	33.47	32.49	31.15	28.57	29.29	33.87	37.59	41.69	37.99	41.81	36.15	43.21	44.81	41.73	46.15
43.43	43.53	36.33	36.97	35.13	31.41	36.91	32.79	31.73	31.99	32.69	37.97	41.75	42.01	39.75	31.07	43.49	45.93	42.81	46.69
47.91	49.05	42.95	43.25	45.59	41.49	37.41	30.87	35.11	32.57	37.67	39.79	45.21	43.41	46.69	40.37	46.45	48.83	45.33	50.61
39.43	42.71	35.17	39.17	34.11	37.19	33.97	30.39	29.85	31.31	33.91	38.37	42.27	37.49	40.41	35.83	41.91	44.53	39.93	44.07
47.11	47.77	40.17	37.99	32.79	36.65	32.11	27.27	33.93	35.71	37.05	36.17	42.83	39.61	43.95	41.03	44.57	47.85	42.89	47.91
36.41	43.95	38.65	36.15	36.61	42.17	34.47	26.77	31.19	32.33	34.25	35.89	40.59	36.91	40.79	39.85	43.31	45.51	42.79	46.23
46.73	47.69	44.01	39.81	41.79	51.61	39.55	27.51	35.75	40.55	37.11	45.27	49.17	44.07	48.01	43.65	46.27	50.25	46.83	50.21
45.05	48.05	43.19	40.35	42.87	42.73	32.49	31.81	32.03	37.49	40.95	43.85	47.87	45.11	46.49	41.11	48.49	50.81	46.91	51.97
46.75	47.79	38.57	35.57	44.37	42.33	37.79	33.27	33.53	33.89	39.57	45.75	47.89	44.17	46.93	47.95	46.77	49.85	48.59	49.17
43.67	46.93	45.21	38.11	40.45	39.69	30.27	28.09	37.03	30.47	39.73	42.37	44.35	41.39	44.85	42.85	45.95	47.63	48.83	48.37
36.29	45.69	42.05	37.91	41.53	40.35	32.33	31.49	34.63	37.37	35.99	39.73	43.05	40.13	45.59	42.37	45.51	48.71	46.67	50.67
42.15	46.05	42.93	34.49	40.39	41.67	37.79	33.73	37.09	35.97	36.39	40.81	44.33	40.43	44.05	39.27	45.81	48.89	42.55	49.93
37.57	43.51	39.03	26.85	41.03	36.81	32.09	28.81	31.25	33.71	34.01	37.73	42.37	39.35	41.45	36.85	42.09	46.55	43.15	45.93
35.53	44.21	41.47	36.57	38.87	34.35	30.17	29.25	31.37	31.03	31.09	37.03	39.31	36.91	42.01	39.77	43.25	45.33	41.05	43.97
39.79	44.09	36.57	36.45	41.41	30.05	28.93	29.85	30.77	33.63	33.39	40.53	42.61	41.95	41.41	43.39	43.35	46.51	44.57	46.17
37.21	46.01	40.75	39.85	38.97	33.51	28.07	31.67	35.27	31.55	38.41	44.43	45.89	41.91	45.69	41.33	45.15	48.55	46.37	46.77
36.79	47.05	44.99	35.65	38.35	35.71	29.45	24.65	33.17	33.41	36.17	42.99	45.63	40.33	45.77	45.09	45.45	48.75	46.93	49.17
39.17	43.75	37.93	39.31	42.85	35.41	27.99	29.13	28.97	31.07	33.97	37.95	42.77	35.57	42.67	39.27	43.97	47.71	46.37	46.79
46.95	47.25	39.75	36.49	38.01	32.35	32.27	27.85	34.57	36.99	39.29	43.37	47.27	42.81	45.79	45.81	46.01	50.75	46.85	51.23
43.51	47.61	41.03	32.65	44.33	34.63	31.93	29.25	34.71	35.71	37.05	38.29	46.51	41.61	44.31	40.47	45.53	49.25	47.89	48.89
40.35	46.71	39.23	38.73	38.23	27.59	22.93	25.91	31.49	34.45	33.45	39.13	42.81	39.59	41.47	37.07	43.65	46.45	46.39	47.25
47.43	44.13	36.93	40.47	38.41	37.63	34.19	28.35	33.67	33.29	35.03	37.63	41.33	39.55	40.47	39.77	41.99	45.35	44.31	45.17
32.47	44.53	37.97	40.49	41.95	40.13	34.31	28.51	32.31	34.11	37.55	42.27	41.97	39.71	40.99	41.05	43.35	45.59	44.07	44.77
41.49	44.07	38.77	35.93	39.81	41.19	24.83	24.65	34.49	34.07	35.89	39.99	39.87	39.15	39.87	38.57	41.15	43.93	44.09	42.73
47.69	43.27	38.47	37.29	43.67	39.61	32.03	32.87	33.73	30.23	30.57	41.05	41.41	39.95	40.97	40.03	41.91	44.21	42.85	43.81
37.47	41.95	39.07	37.09	43.65	37.99	35.59	33.95	32.33	32.83	33.27	38.39	41.35	41.57	38.45	38.39	43.95	44.53	45.73	44.87
46.57	43.75	37.87	39.01	42.17	38.41	32.93	31.21	29.49	32.95	29.07	39.87	41.51	41.13	40.35	41.01	42.81	44.95	44.19	45.45
40.33	45.85	41.39	32.65	44.59	41.77	26.99	14.13	34.01	34.45	36.43	40.31	44.27	43.23	43.57	42.69	44.97	46.11	46.01	46.95
43.03	44.51	40.93	39.87	47.61	46.63	40.37	26.01	37.15	39.95	39.23	42.81	44.15	44.65	44.55	44.05	45.67	47.01	44.95	47.71
43.63	42.09	35.91	36.89	43.09	42.33	29.93	30.07	33.21	31.27	37.53	40.49	40.25	40.39	40.13	40.21	41.95	43.03	41.87	44.11
42.37	43.29	40.09	39.49	45.65	41.63	35.63	25.79	37.69	37.11	37.61	40.93	42.83	42.23	40.45	41.53	43.25	44.23	43.49	45.29
45.25	47.53	40.53	40.69	45.35	46.25	43.25	35.15	41.03	42.05	38.17	43.97	43.37	43.59	42.73	42.91	44.51	45.49	44.81	46.45
48.33	45.47	44.75	42.05	46.65	45.05	35.33	33.77	39.95	38.97	36.37	43.93	45.01	44.39	44.55	43.69	45.23	45.93	44.89	47.09
48.05	49.79	47.27	46.27	51.57	51.39	45.07	42.85	42.97	42.89	41.43	48.71	48.99	48.31	47.15	47.01	48.91	49.21	46.03	50.29
51.55	51.03	47.01	48.73	53.75	52.17	54.29	43.13	47.39	46.51	45.45	49.63	50.59	49.45	48.69	48.41	50.27	50.57	48.89	51.69
49.97	49.85	44.37	47.61	51.61	50.71	45.69	40.67	46.81	43.07	45.79	46.29	48.89	47.45	47.47	46.97	48.27	48.71	47.49	49.85
46.99	48.41	44.65	47.49	49.37	51.31	52.05	47.85	46.57	49.81	51.53	51.05	51.87	49.75	50.15	49.79	51.59	51.73	50.01	52.63
52.61	51.63	45.69	46.91	51.91	53.01	54.29	43.95	49.23	47.53	44.57	50.27	52.87	49.39	49.69	50.29	51.51	52.31	50.37	53.63
50.81	51.47	49.71	47.97	51.11	50.65	47.99	45.35	46.97	45.39	46.05	50.77	52.33	49.39	49.57	49.57	50.73	52.01	49.55	53.01
51.67	51.95	38.33	46.73	51.25	53.15	43.09	43.45	44.71	43.21	47.97	51.51	53.09	49.49	50.89	50.39	51.61	52.39	50.15	54.21
47.43	52.51	44.17	37.63	52.71	53.19	48.91	44.63	45.71	48.43	46.87	52.23	52.95	50.71	50.57	50.41	51.61	52.51	52.29	53.85
51.53	50.11	48.37	46.65	50.35	53.51	44.87	43.01	49.53	49.23	44.19	50.91	52.91	49.93	52.83	50.97	52.07	52.87	53.73	55.21
49.51	49.75	43.59	47.05	50.53	53.23	40.23	45.07	42.51	47.25	49.55	52.67	54.17	49.71	51.61	51.17	51.91	52.77	55.03	54.79
44.97	46.69	38.51	44.55	48.77	50.13	40.19	39.81	40.21	41.45	40.43	46.61	47.83	47.11	48.57	47.61	48.33	49.61	48.27	51.61
52.57	50.69	44.51	51.49	51.39	53.99	37.35	42.19	44.01	48.95	44.53	52.03	53.09	50.37	52.03	50.57	51.63	53.09	52.69	54.95
48.83	50.33	45.69	51.65	50.71	54.03	51.33	48.65	48.57	46.35	48.25	52.45	53.97	50.29	52.31	50.29	50.21	52.75	52.07	54.85
45.47	49.59	47.11	44.65	51.51	53.01	45.11	37.23	46.67	45.63	47.19	50.53	51.85	49.17	50.29	48.97	49.67	51.21	51.15	53.13
54.11	52.91	45.23	45.09	53.93	54.75	40.63	40.89	49.61	48.73	49.83	52.11	55.03	51.61	51.95	51.57	51.79	53.41	56.87	55.35
49.77	53.03	53.17	53.31	51.69	54.81	40.31	42.03	51.17	53.89	51.65	53.57	56.09	52.37	52.35	52.01	52.67	54.43	58.15	56.99
44.17	50.25	48.47	46.71	52.69	53.15	56.55	36.73	49.81	49.71	48.23	50.59	53.29	50.33	50.93	49.65	50.99	51.73	55.29	54.21
44.69	48.87	38.73	43.37	50.59	46.05	48.21	36.81	49.89	45.89	47.07	49.41	50.57	48.59	48.69	47.89	48.79	49.73	53.49	52.09
46.59	48.43	48.01	47.61	48.79	50.97	47.17	45.77	47.61	48.57	46.59	49.41	51.17	48.79	49.01	48.39	48.17	49.87	51.87	51.85
46.19	49.81	43.15	42.61	50.23	52.29	48.07	41.25	45.79	45.93	42.57	49.15	50.93	48.19	48.33	50.13	49.27	49.17	52.03	50.71
45.33	47.69	40.51	45.79	49.43	50.19	45.31	31.59	47.05	51.11	44.87	47.45	49.39	47.57	48.53	49.23	49.53	50.11	53.81	49.43
42.63	45.19	38.83	42.89	43.69	39.83	33.93	36.83	39.75	44.73	37.21	42.51	47.35	44.93	42.75	44.61	45.43	46.05	46.89	44.49
43.63	44.77	41.15	42.51	40.83	37.59	37.61	28.47	40.73	41.25	39.27	46.81	46.89	45.37	44.43	44.63	46.25	47.21	48.07	46.71
41.29	44.33	33.41	28.71	39.51	42.15	39.15	28.75	40.69	43.65	32.51	42.49	46.49	44.25	42.45	43.25	45.11	45.81	45.55	47.63
42.47	44.21	36.23	42.37	41.97	38.49	24.37	26.19	38.15	44.17	36.95	42.15	44.63	43.87	42.05	42.47	44.25	45.17	44.63	45.95
44.37	44.95	42.89	42.17	41.45	40.59	31.57	29.79	36.91	36.71	37.83	42.69	44.11	43.43	42.99	42.23	43.91	44.97	45.49	46.23
40.21	44.21	39.31	39.33	39.35	36.93	28.57	28.77	38.35	36.43	37.33	41.49	43.39	42.01	40.75	40.81	42.33	43.43	41.33	44.77
42.79	45.09	43.91	41.83	39.39	39.63	35.87	31.03	37.91	36.63	38.09	41.69	43.01	42.59	41.45	41.35	43.05	43.97	42.63	45.53
41.37	44.45	42.53	39.91	40.73	41.89	36.39	31.75	39.35	39.23	38.99	42.31	43.77	42.89	43.83	41.61	42.57	44.19	43.53	45.67
40.63	44.61	41.17	41.31	40.75	38.61	36.97	32.49	38.23	36.37	37.87	42.17	42.83	42.23	42.27	40.09	42.29	43.37	43.69	44.69
43.35	46.77	44.79	37.45	40.07	39.67	37.43	32.27	40.71	40.91	41.01	44.01	44.73	44.13	43.29	42.59	44.03	45.23	44.33	46.23
41.17	45.15	40.01	43.09	46.13	39.15	40.17	35.51	41.13	39.35	41.41	43.03	43.99	42.83	42.19	40.85	42.65	43.67	42.65	43.97
43.13	48.13	42.99	48.35	41.93	37.45	36.19	32.17	40.71	37.61	42.21	43.13	43.79	43.05	40.67	41.55	42.49	43.53	45.09	44.39
40.31	45.81	45.25	45.63	46.01	36.15	32.25	32.65	38.05	40.41	42.07	43.53	44.07	43.31	42.29	41.87	43.59	43.87	45.63	44.63
40.99	41.83	41.65	48.97	47.17	44.91	45.01	36.15	44.23	40.71	42.39	44.33	44.75	44.43	42.69	42.61	44.39	44.31	44.27	46.45
40.71	42.73	41.63	41.55	42.17	42.79	38.37	36.15	41.63	43.73	44.63	44.31	45.17	44.41	42.83	42.39	44.21	44.15	44.27	45.01
44.65	45.43	43.09	45.99	45.97	45.15	47.35	39.65	45.13	44.59	46.31	46.05	46.97	45.49	44.47	44.05	46.21	45.73	46.87	47.25
42.29	46.99	49.73	49.25	48.73	46.69	42.85	44.17	45.49	44.39	45.43	46.51	47.35	45.79	45.21	44.41	46.43	45.97	47.49	46.85
25.87	26.93	28.01	24.07	17.41	25.47	22.19	23.75	25.33	27.83	28.43	32.01	37.55	33.89	36.29	33.93	32.43	36.11	36.19	41.09
22.81	23.71	24.61	22.65	23.83	25.03	23.31	29.55	29.05	30.37	34.13	33.53	38.49	36.75	32.79	36.71	35.95	34.49	36.09	38.17
22.13	23.07	26.29	24.81	23.21	21.61	23.83	28.53	24.25	28.75	27.59	31.55	29.05	31.69	34.45	35.27	34.43	34.35	35.29	35.61
27.51	24.85	35.45	32.61	28.95	27.39	29.57	31.57	30.37	34.39	36.65	40.47	36.81	33.17	39.97	33.81	37.59	38.79	38.25	40.41
28.99	25.35	30.21	33.25	33.57	26.91	30.19	31.89	30.93	31.35	30.33	38.01	36.13	34.93	36.47	39.19	39.57	38.93	42.35	42.69
29.87	27.35	32.77	34.95	35.09	29.73	31.61	34.31	33.21	34.05	34.39	40.63	40.65	36.45	39.07	40.73	40.59	42.11	43.37	41.73
29.69	27.63	35.15	34.47	32.59	29.37	28.07	33.43	30.97	33.67	35.95	39.73	41.15	39.71	38.85	35.13	40.79	41.29	43.77	40.25
35.15	30.15	37.99	36.59	34.15	33.47	29.97	37.35	33.33	36.93	35.99	38.05	43.21	37.11	42.57	38.85	42.35	41.29	38.35	39.11
32.41	29.61	36.47	38.67	37.87	32.67	33.59	36.29	32.57	31.71	37.71	37.81	42.05	38.27	40.59	35.71	42.07	41.55	37.63	39.49
32.51	31.61	37.17	39.35	41.17	32.73	38.79	37.39	41.13	37.35	41.59	40.69	43.05	41.09	43.47	42.69	41.47	42.51	41.87	42.15
36.65	36.43	38.21	39.77	42.19	35.99	36.23	41.65	36.91	39.03	41.79	43.83	41.17	41.35	43.27	40.09	40.81	40.09	43.79	41.83
33.19	32.31	33.99	38.93	35.75	35.79	30.21	33.77	33.65	32.57	33.09	39.15	40.71	35.93	39.51	32.89	39.93	40.63	40.39	41.61
49.95	51.81	45.89	51.53	47.55	43.57	46.85	46.51	42.43	43.23	45.95	47.79	52.09	45.71	48.39	51.93	47.23	50.71	47.61	48.15
47.99	44.91	50.75	50.59	53.05	49.45	45.87	46.63	46.07	43.67	47.93	49.07	53.15	46.89	46.55	49.81	50.03	51.23	51.17	48.73
49.11	44.35	46.75	51.13	51.77	39.87	46.19	46.99	44.89	43.03	50.03	48.39	51.79	47.89	46.99	45.55	47.31	49.19	50.77	48.61
53.15	50.47	54.13	48.79	53.67	45.11	43.11	42.27	47.87	45.69	46.53	47.77	51.65	48.83	51.21	48.55	49.95	51.47	52.33	49.11
53.61	48.07	54.03	47.23	50.91	46.09	41.27	43.47	46.69	40.27	43.63	49.03	52.89	47.79	49.29	49.31	48.23	50.07	47.17	50.75
44.65	43.31	45.81	44.03	48.75	38.77	43.33	45.57	45.13	44.25	47.75	44.57	50.31	45.15	49.07	47.59	48.67	47.09	47.39	49.83
53.65	52.01	50.73	49.19	57.69	54.63	43.29	47.79	49.19	48.59	49.57	50.49	52.65	49.47	49.91	51.13	50.87	52.29	51.15	51.27
49.49	49.73	51.21	51.19	56.69	48.65	44.45	46.55	49.35	43.57	45.69	50.97	52.09	46.43	51.73	51.37	50.55	52.49	48.41	50.95
50.25	48.97	54.29	52.05	52.31	41.91	47.51	47.83	46.43	42.45	49.49	50.87	54.55	49.57	52.53	54.09	51.55	54.17	47.93	53.35
48.51	53.79	51.79	52.05	52.07	40.67	50.63	47.05	49.57	46.93	49.57	51.49	53.77	50.39	53.33	50.67	52.31	53.19	48.53	52.55
53.07	48.05	53.69	51.35	49.99	45.79	48.61	46.37	49.63	45.69	46.55	48.99	54.05	48.61	51.65	47.21	49.83	51.49	48.13	49.85
53.99	50.17	55.51	49.29	52.49	47.37	51.53	49.77	48.51	45.99	48.13	50.31	51.29	47.25	51.29	47.05	48.63	49.95	47.99	51.37
49.43	50.53	50.17	46.35	49.09	45.71	42.19	45.23	45.01	44.31	45.15	46.45	46.61	44.83	46.99	41.63	43.93	45.11	44.49	47.37
51.11	52.21	53.29	49.49	51.99	48.01	46.39	46.73	48.71	45.39	48.47	48.03	52.59	47.23	50.73	46.97	46.05	49.45	46.55	50.53
43.31	46.69	47.31	44.47	45.95	43.07	43.29	42.93	42.75	40.75	42.73	44.53	43.45	42.57	44.91	43.29	41.55	43.01	41.69	44.99
53.35	49.67	51.57	48.67	49.99	48.77	48.55	47.81	49.19	45.93	47.91	48.27	47.99	45.27	49.69	43.57	45.49	47.49	46.49	50.05
42.63	42.43	40.55	38.21	39.05	38.35	33.83	39.53	45.23	40.89	42.29	41.37	42.23	42.19	40.19	36.31	39.95	40.53	42.99	44.31
37.41	51.95	52.73	49.35	50.81	41.97	33.47	24.99	50.35	47.25	47.71	52.99	52.87	49.21	51.15	40.59	45.33	49.11	49.83	52.97
43.59	48.21	52.85	50.17	52.71	50.31	47.93	49.41	50.91	47.65	46.29	50.59	52.27	48.57	49.09	42.85	49.53	49.91	50.91	52.69
45.31	45.35	48.63	45.65	48.59	47.09	44.61	38.55	48.59	43.95	45.29	48.85	51.59	46.39	47.53	44.93	46.67	50.03	48.11	52.11
44.27	44.43	45.33	41.43	45.63	45.59	43.47	38.75	43.85	39.29	43.73	45.07	47.49	42.15	45.95	39.91	46.31	46.67	46.79	50.17
46.85	49.45	48.35	45.33	49.39	43.47	46.65	39.87	46.59	42.31	46.45	45.97	49.91	46.57	47.33	43.81	48.73	49.27	49.83	50.01
43.81	49.99	49.45	48.73	50.39	45.41	45.31	48.63	51.97	47.57	49.41	49.43	52.19	47.93	51.45	47.39	50.65	51.85	49.59	53.07
45.61	44.71	51.75	48.35	51.27	46.95	44.67	46.47	48.07	45.43	45.97	48.61	51.65	48.71	49.01	46.07	49.87	52.35	50.81	53.13
48.69	48.15	48.45	47.85	50.03	46.13	47.83	49.29	50.77	45.87	47.35	48.67	52.03	46.43	46.41	47.25	50.09	51.85	51.09	51.13
41.19	41.51	43.81	40.39	42.25	39.35	36.97	40.13	41.81	41.07	40.03	43.41	45.45	41.69	44.05	42.47	44.69	45.61	50.87	46.07
37.53	38.53	35.01	36.83	34.25	34.23	33.73	33.23	33.45	30.89	35.03	37.01	40.19	38.97	41.41	36.39	39.05	42.87	41.37	45.47
37.31	43.65	41.81	42.75	38.93	37.13	35.13	33.13	42.55	35.31	39.73	40.21	44.97	43.13	42.85	39.25	45.33	48.01	44.65	51.03
41.81	47.81	37.81	42.23	44.31	42.47	40.63	36.23	41.19	39.17	45.69	45.27	47.51	45.93	48.09	45.47	50.37	51.67	47.27	53.67
42.41	46.43	41.23	47.55	46.57	40.29	32.91	29.51	43.53	40.45	42.23	42.19	48.63	45.87	45.57	41.29	42.67	48.27	43.67	51.39
42.31	47.19	40.97	41.65	45.11	40.11	36.13	34.59	42.89	39.43	35.67	38.47	47.11	45.85	45.51	41.17	48.27	48.45	48.37	50.39
44.27	46.31	39.45	42.93	41.41	39.51	38.59	35.03	39.23	36.41	39.51	37.85	40.55	39.55	46.33	39.03	43.57	45.63	43.41	49.75
43.49	44.41	41.65	41.21	45.61	34.25	34.15	34.69	34.87	35.97	37.61	39.41	44.89	40.95	43.99	34.83	43.09	43.85	42.83	47.05
44.49	43.57	40.41	39.31	44.83	42.73	36.89	30.97	40.85	33.45	34.19	38.59	43.79	41.17	42.03	41.17	41.43	43.61	43.79	44.81
37.35	40.25	36.45	37.03	39.89	37.01	26.23	32.27	25.67	28.63	35.01	37.07	41.79	39.55	40.41	37.87	40.55	38.03	39.59	44.17
32.91	36.21	31.81	30.57	32.15	30.89	29.23	33.55	32.31	33.15	30.91	38.23	36.43	36.77	36.49	30.55	39.73	38.21	39.65	43.03
25.13	27.17	29.75	23.81	35.17	31.15	25.15	23.21	26.55	31.51	32.19	34.43	33.49	37.13	36.93	32.87	38.63	39.61	37.03	39.77
34.21	36.57	32.19	34.23	36.87	36.09	33.63	29.37	35.77	39.15	40.43	40.11	42.17	42.77	41.25	38.85	47.17	46.77	43.89	47.91
40.73	40.81	40.49	37.75	36.31	34.89	35.79	36.71	33.05	36.13	38.67	43.23	42.29	42.61	45.33	38.65	43.23	46.79	45.95	44.11
39.29	46.19	41.49	40.79	36.77	38.79	33.33	27.89	34.01	34.71	33.59	44.21	48.13	43.21	44.77	35.97	46.65	48.47	45.85	47.73
41.23	44.71	42.21	39.39	36.13	32.87	30.75	28.63	36.55	35.27	38.17	40.87	45.23	41.57	44.93	35.07	45.45	48.21	45.07	49.01
38.33	43.73	43.35	35.77	44.85	37.87	32.85	34.09	33.55	36.87	40.81	44.11	47.49	43.29	46.39	42.45	47.35	49.61	46.39	46.35
41.87	42.13	39.17	42.65	31.67	27.57	29.25	30.95	31.19	35.73	31.91	42.55	44.75	42.45	43.03	35.35	45.75	47.23	42.99	49.75
42.47	41.33	33.41	37.71	32.89	34.31	25.87	30.09	30.45	29.87	33.11	39.33	38.77	36.09	40.81	31.37	41.19	43.37	38.75	43.51
41.53	43.69	38.15	39.91	40.75	34.07	27.39	26.69	26.77	31.21	33.53	35.73	40.57	38.77	42.01	34.21	42.95	45.25	41.79	46.57
34.91	42.93	35.65	42.81	39.59	35.93	30.69	23.33	30.35	33.37	37.23	38.39	41.49	40.71	41.57	34.69	41.51	45.03	47.21	46.13
34.33	38.99	38.93	36.33	34.61	33.35	27.11	22.85	29.71	32.33	32.43	35.77	41.51	38.47	39.01	37.01	42.15	44.23	40.19	43.41
37.63	42.03	39.45	38.43	39.95	34.97	37.83	26.87	28.03	32.37	32.69	35.01	40.59	39.21	41.35	37.93	42.79	44.71	41.63	46.71
42.47	46.43	40.23	40.89	43.91	41.51	18.89	29.41	32.61	34.85	37.23	36.53	43.77	40.93	43.99	39.47	44.53	46.87	43.23	48.19
42.35	44.51	39.63	35.63	44.11	38.67	34.23	29.81	33.45	33.73	38.47	39.63	42.87	40.23	43.29	38.59	44.89	48.01	41.29	48.75
40.11	45.93	40.55	33.47	36.85	39.97	35.63	31.31	32.71	30.91	36.53	39.01	42.15	40.93	43.29	43.67	42.59	46.99	42.73	46.67
47.39	45.07	36.61	38.63	40.67	35.43	39.39	29.23	33.25	32.81	34.85	38.37	43.17	38.37	42.89	40.91	44.49	47.33	44.79	48.53
44.49	46.89	42.77	42.57	42.39	39.45	29.11	29.11	31.19	35.41	33.15	42.79	45.73	43.79	44.57	42.21	45.59	48.91	46.87	49.97
39.53	45.95	40.41	34.69	37.77	39.11	23.07	35.13	35.21	35.55	34.17	37.13	41.01	40.03	43.39	39.49	43.05	48.39	43.29	47.55
43.87	47.37	38.09	37.43	44.33	40.95	38.11	32.19	39.57	37.13	36.29	41.35	48.27	43.89	46.27	42.23	47.75	51.29	42.97	49.99
53.31	47.43	41.81	32.77	41.77	35.13	29.47	29.01	35.39	31.61	34.95	46.51	46.57	42.19	45.85	41.27	46.83	50.77	49.03	48.45
43.95	43.67	41.07	31.57	38.63	37.31	33.71	31.51	29.33	35.69	34.11	37.83	41.07	40.17	41.63	37.47	42.37	45.79	40.69	46.93
43.07	42.75	38.49	29.51	41.11	31.07	30.41	25.51	36.29	31.69	26.27	38.49	41.41	38.83	41.61	39.61	42.31	45.27	41.85	44.55
37.09	44.29	37.67	33.97	43.37	35.89	28.41	22.75	32.05	32.01	31.97	39.25	44.41	42.97	42.75	39.59	44.55	46.77	42.13	44.77
41.53	46.51	42.09	33.49	44.99	33.49	29.35	25.99	32.77	34.09	35.65	45.21	46.65	40.21	45.13	40.07	46.33	48.51	43.51	44.31
48.29	43.13	33.81	34.29	41.03	33.23	30.55	28.91	31.49	32.05	32.91	41.75	42.97	39.55	41.39	38.17	41.75	45.77	42.27	44.49
42.99	47.97	39.45	30.01	44.59	37.87	30.11	29.55	35.13	35.37	34.37	42.07	44.05	46.33	44.09	39.31	45.83	49.31	44.05	46.31
45.47	47.55	39.49	44.19	48.91	39.91	26.89	28.85	34.75	37.03	36.33	39.31	44.89	39.41	42.91	39.45	44.93	48.97	46.45	49.27
42.95	46.97	34.51	39.19	43.89	36.97	21.17	29.95	33.27	35.33	35.17	38.43	43.57	39.49	41.43	37.05	44.15	46.65	44.97	46.95
44.63	43.47	34.91	30.95	43.15	34.83	37.23	26.79	31.01	29.03	35.13	38.51	42.27	39.27	40.49	36.77	42.23	45.17	43.57	44.77
49.45	45.73	41.99	34.21	40.95	37.85	24.91	25.39	31.21	37.37	34.53	40.87	43.59	40.51	42.17	39.53	43.55	45.73	45.71	44.57
43.75	42.85	38.89	34.67	43.29	41.91	32.13	28.93	36.41	37.25	34.97	40.19	41.39	40.15	38.61	39.45	42.69	43.91	44.13	42.73
40.65	42.15	36.29	35.63	43.97	40.67	28.51	26.63	30.25	29.51	33.57	41.83	40.55	40.55	39.81	41.45	41.71	44.01	43.81	44.07
39.05	42.73	41.79	36.59	40.93	41.19	33.69	30.47	32.03	34.43	29.73	39.45	41.51	42.09	39.83	40.69	43.23	44.51	41.93	45.05
36.31	45.45	36.23	39.65	44.23	43.27	30.67	23.85	31.89	32.37	31.49	40.73	40.97	42.05	41.49	40.81	43.73	45.43	44.93	45.33
49.17	45.73	41.39	43.09	46.59	43.49	34.75	30.55	38.45	36.33	31.85	40.87	43.51	43.97	43.01	41.67	45.55	46.55	47.05	46.69
51.21	47.85	44.33	37.51	48.87	49.95	41.67	29.13	37.71	36.49	40.63	45.09	46.03	45.77	45.23	44.95	48.11	49.03	47.81	48.89
45.25	42.61	37.85	38.53	45.87	45.07	38.27	16.27	33.61	36.99	33.49	41.43	43.55	42.07	41.59	42.01	44.17	45.27	43.63	46.13
41.25	42.29	35.03	39.13	43.35	41.27	37.87	29.29	37.01	35.67	35.79	40.73	42.23	41.45	40.43	40.77	42.41	43.37	41.19	44.19
44.79	46.45	41.29	43.49	48.95	48.77	43.39	36.79	42.43	40.97	41.49	44.31	46.57	44.09	44.93	44.83	46.45	47.49	45.77	48.27
49.47	49.35	45.67	47.49	51.37	51.37	53.85	37.97	43.91	45.41	42.15	47.27	49.09	47.73	47.47	47.47	48.95	49.63	49.51	50.27
51.43	50.37	45.39	47.41	51.65	51.49	56.05	42.29	46.81	45.19	44.65	49.75	49.73	47.35	47.13	47.63	49.31	49.69	48.89	50.91
51.45	51.99	47.15	50.43	52.69	53.19	58.05	36.43	48.13	48.45	45.59	50.07	51.67	50.83	49.29	49.53	51.27	51.71	49.67	52.61
51.15	49.15	45.31	46.19	49.97	50.87	44.39	37.91	48.57	44.81	44.39	48.49	50.37	48.71	48.83	47.87	49.79	49.97	51.19	50.95
53.07	52.55	42.37	46.63	53.61	53.49	57.01	44.81	46.31	50.53	50.21	50.85	52.53	49.59	50.31	50.17	52.13	52.07	48.39	53.33
48.37	48.09	46.19	44.63	51.13	53.57	55.93	43.41	51.91	51.15	51.19	50.93	52.89	50.45	50.97	50.13	51.43	52.49	50.11	53.43
49.41	50.51	44.65	38.81	49.75	50.27	45.75	36.93	45.29	47.43	46.65	50.45	51.33	47.79	49.87	49.35	50.67	51.45	51.27	53.07
51.57	53.71	48.29	50.35	52.43	53.33	54.55	40.75	49.59	50.05	45.25	51.11	53.21	49.87	51.11	50.97	51.81	52.63	51.67	54.03
51.29	52.93	46.97	41.03	48.03	53.37	52.59	40.69	44.03	47.17	45.71	50.83	52.23	48.95	50.39	50.33	51.57	52.17	53.87	54.23
54.47	51.79	45.23	48.99	52.75	54.83	48.45	42.07	51.05	51.67	46.27	53.17	54.73	51.73	52.73	52.01	52.09	53.87	54.07	55.67
54.55	50.99	46.53	50.11	53.69	54.49	47.79	41.11	45.65	50.47	43.29	52.11	53.59	50.95	52.13	51.29	51.81	53.33	52.95	55.11
47.51	50.47	50.03	49.59	50.49	53.89	32.37	45.93	48.81	48.65	47.45	50.77	52.95	50.69	51.45	50.91	50.55	53.53	55.63	55.29
49.61	47.03	41.61	47.69	47.31	50.61	37.03	38.79	44.49	42.07	38.25	46.93	49.95	47.33	49.27	47.75	48.61	50.25	52.97	51.41
48.09	50.03	44.03	45.85	51.13	54.15	41.53	46.87	47.35	46.69	47.43	51.25	53.87	50.49	51.75	51.07	52.11	53.17	54.99	54.99
50.01	49.75	45.41	50.21	51.67	53.25	45.33	41.33	47.81	47.61	48.07	52.53	53.79	50.63	51.01	51.29	52.19	53.03	52.89	54.55
48.59	50.61	43.03	51.87	48.81	54.41	42.49	42.07	46.91	49.87	45.65	51.41	54.23	51.11	51.15	51.33	52.13	53.17	52.19	54.43
51.27	52.31	47.95	43.59	51.55	55.69	41.31	38.01	46.73	52.03	50.87	51.37	54.23	51.23	51.91	51.85	51.69	53.31	53.09	53.67
47.01	50.37	51.35	52.33	50.05	53.93	40.61	41.13	50.73	51.23	45.91	50.15	53.43	50.53	51.19	50.43	50.83	52.17	56.27	52.27
44.49	52.55	39.85	51.81	47.73	54.79	39.03	47.99	51.57	48.39	50.23	50.37	54.11	50.77	51.59	51.31	50.87	52.43	51.93	53.71
45.05	48.73	42.99	42.59	49.93	51.37	38.99	43.31	46.91	45.05	46.77	49.65	50.69	48.07	49.39	48.63	49.03	50.41	52.71	51.31
43.93	51.41	47.77	47.39	46.45	50.03	40.71	39.65	42.75	43.79	43.49	49.33	50.75	47.77	46.89	49.09	48.61	50.59	50.59	49.59
44.05	47.71	47.67	41.23	44.77	49.77	44.91	35.49	43.99	45.39	40.73	47.81	50.31	49.01	46.87	49.01	48.21	50.95	51.77	49.05
41.07	44.87	37.61	42.17	41.31	44.95	35.45	31.15	38.33	40.75	40.15	45.51	47.37	45.33	44.17	45.07	46.47	47.83	46.63	47.57
47.05	46.51	37.89	43.89	47.91	42.71	38.57	34.17	42.61	45.47	40.31	45.15	49.31	46.63	45.29	45.69	47.25	48.69	47.73	49.19
39.71	45.95	33.77	46.81	41.35	38.53	34.67	30.83	40.91	41.91	40.65	43.67	47.99	45.39	44.09	44.41	45.95	47.35	50.25	48.23
43.85	46.27	33.01	42.37	47.33	42.57	34.45	28.83	36.61	40.31	40.79	44.85	47.97	45.29	42.41	44.09	45.87	46.91	47.77	47.95
44.65	45.77	40.97	40.37	45.59	45.17	39.31	32.85	41.73	48.05	44.03	45.21	47.21	45.95	47.21	44.95	46.91	48.09	46.85	49.01
39.33	43.31	43.27	42.91	40.69	38.87	33.73	32.81	36.89	35.41	38.71	42.65	44.09	43.57	42.93	42.71	44.15	45.45	46.43	46.57
40.73	46.27	46.73	43.87	47.21	41.15	38.81	34.95	39.39	38.99	41.21	42.37	45.35	44.41	42.71	43.51	44.89	46.07	45.97	47.15
43.25	46.63	44.91	43.25	41.61	41.17	40.35	37.97	41.51	44.55	42.55	44.73	46.31	44.95	44.75	43.77	45.51	46.41	45.49	47.81
40.91	46.03	40.07	39.53	37.97	38.95	34.65	32.71	43.17	43.99	41.81	45.13	46.39	44.85	44.35	43.75	45.17	46.19	47.43	47.47
42.15	47.41	41.95	42.41	42.49	39.85	45.33	34.27	41.09	43.91	41.81	44.59	45.91	44.55	43.93	42.99	44.93	45.87	47.17	46.91
38.49	43.61	42.89	46.33	38.39	35.35	31.69	32.45	39.21	38.57	40.63	43.19	44.77	43.35	41.83	41.15	43.67	44.33	45.89	45.35
39.63	46.59	43.53	43.95	38.35	38.63	37.89	32.89	40.65	40.77	41.45	43.25	44.27	43.11	40.33	41.25	42.67	43.21	43.37	44.21
42.81	43.59	36.05	35.49	40.29	37.63	26.09	32.25	39.57	41.17	41.65	43.45	43.41	43.15	40.05	40.95	42.97	42.75	44.71	44.13
41.73	43.43	37.69	43.93	44.19	39.43	36.67	29.77	41.15	40.83	43.13	44.09	44.35	44.03	41.65	42.65	42.91	44.85	45.37	44.77
38.35	41.81	40.63	46.83	46.41	44.03	35.27	34.27	42.57	41.09	44.69	45.13	44.33	44.17	41.77	43.05	44.05	43.87	44.07	44.67
49.79	44.83	42.33	47.53	50.11	41.21	45.75	39.43	43.23	44.75	47.05	46.05	48.91	46.41	46.75	45.61	47.81	46.09	47.37	49.21
39.57	44.45	41.19	52.01	48.97	44.55	46.93	42.81	47.45	46.09	47.03	47.51	47.67	46.55	44.83	45.39	46.93	46.35	48.65	49.15
37.13	29.59	22.05	26.47	26.55	25.99	23.51	30.45	27.39	28.67	31.65	33.57	33.53	38.85	37.29	40.75	39.45	41.23	42.69	46.87
24.79	23.41	26.67	27.95	25.97	23.99	26.69	27.85	28.63	26.99	30.53	29.91	37.05	32.77	42.45	33.89	40.29	41.85	42.43	46.35
18.27	26.09	27.37	25.51	21.95	27.03	28.41	30.35	25.93	27.71	30.89	32.05	35.07	34.19	36.01	30.51	33.19	36.53	35.17	39.01
20.03	22.27	27.37	24.55	23.47	21.43	23.19	24.51	22.93	23.61	27.65	28.45	28.09	29.61	33.59	26.11	31.75	31.55	33.39	36.09
27.83	23.87	28.93	30.19	28.61	27.37	30.15	27.87	27.03	33.79	33.27	36.53	37.77	36.91	37.35	38.61	38.49	38.53	41.11	40.65
27.67	26.63	33.49	33.91	32.51	28.13	24.07	33.35	32.25	34.03	35.95	39.29	40.49	38.21	41.45	42.55	40.01	41.19	42.11	39.79
32.89	32.57	39.95	41.25	37.49	34.01	36.51	37.01	37.99	39.51	38.55	41.61	43.79	41.71	43.73	44.39	43.29	44.95	44.61	42.51
33.21	29.03	38.05	38.15	35.51	39.97	39.41	38.85	34.39	37.49	39.41	39.39	47.53	42.21	44.19	30.23	44.63	44.81	45.95	43.35
29.11	28.73	33.33	32.59	34.03	31.53	33.69	39.01	30.99	35.89	35.79	37.21	41.37	36.91	36.93	35.61	39.57	40.23	40.99	38.79
32.17	34.99	40.31	41.81	43.63	38.59	37.29	44.81	38.83	35.93	41.87	43.49	48.37	43.13	42.43	41.09	42.49	46.29	47.11	45.23
41.43	36.59	47.61	43.71	45.77	40.05	43.93	43.81	38.41	40.11	45.93	47.09	49.51	43.57	43.93	44.09	42.87	48.49	46.47	44.27
38.33	39.25	45.45	40.47	48.91	38.87	39.57	40.29	37.91	39.53	40.41	45.43	46.01	41.23	43.67	44.19	43.75	45.27	48.01	44.17
50.29	56.95	47.87	49.17	53.09	44.15	35.23	46.61	43.71	48.37	45.63	48.85	52.01	46.25	45.19	45.95	49.29	48.71	48.99	50.27
49.51	53.29	50.91	46.67	52.61	40.05	35.49	46.79	44.01	48.67	45.69	47.99	52.61	45.71	48.65	42.19	48.85	46.59	52.27	48.65
54.31	52.95	53.99	49.07	51.05	50.61	43.43	46.49	44.71	45.29	47.17	48.13	52.37	46.25	47.75	43.13	47.57	51.63	51.77	48.69
54.03	46.69	51.09	48.77	51.35	49.39	47.45	46.65	48.63	43.07	48.41	47.79	52.47	47.85	49.51	50.45	49.09	49.01	52.29	49.23
50.37	47.27	52.73	50.61	50.63	45.81	45.23	44.21	46.81	43.57	48.67	47.51	52.15	48.85	49.09	49.07	50.47	50.35	48.83	50.93
52.73	50.57	53.77	48.39	52.83	53.83	50.21	48.51	50.55	48.57	47.71	51.33	53.53	47.21	49.43	51.43	48.89	52.65	44.13	51.67
53.85	53.51	53.63	52.99	52.87	54.65	49.43	51.17	49.53	47.21	47.71	50.93	50.71	49.55	51.95	48.87	51.23	52.51	49.57	52.81
54.47	47.95	50.57	46.65	53.67	51.35	45.73	50.63	48.03	45.69	47.31	49.93	52.73	48.29	50.89	47.83	51.51	50.75	48.73	51.93
49.97	47.37	52.59	52.01	51.59	43.27	44.95	46.53	47.91	49.71	49.49	49.85	51.81	48.13	50.45	47.83	51.19	52.79	49.25	52.83
50.27	48.63	51.97	52.25	51.59	50.65	48.41	47.87	50.23	42.77	49.47	50.61	54.95	47.57	50.43	50.07	50.71	53.39	47.85	51.25
39.97	47.71	50.97	51.71	49.65	43.77	49.35	47.91	47.61	43.21	45.71	48.63	48.11	45.97	48.95	47.47	48.31	48.25	43.99	47.63
50.53	48.77	53.45	50.27	51.11	48.23	46.13	48.15	47.55	44.03	46.81	46.63	46.89	45.13	48.29	45.03	46.89	48.27	44.81	49.21
43.19	46.97	45.45	43.89	44.29	45.15	39.23	43.17	42.49	41.05	42.65	44.37	43.49	41.51	44.37	38.67	41.17	44.37	40.27	45.45
50.35	51.57	51.33	47.53	51.53	48.57	45.79	47.99	47.95	43.43	47.17	47.85	49.45	45.65	48.71	44.11	45.81	48.83	41.17	49.47
48.29	49.11	50.27	47.11	48.13	48.45	43.71	43.19	45.85	42.09	45.41	45.51	45.97	44.65	46.87	45.29	43.61	45.91	41.89	47.41
54.85	51.95	51.63	51.49	52.29	52.17	51.49	48.55	49.23	46.95	48.69	48.25	51.29	47.85	50.75	43.05	46.69	48.95	44.99	50.83
34.13	52.71	52.83	50.41	51.95	52.75	44.25	43.29	44.61	46.05	45.23	48.51	49.83	46.85	49.87	41.41	48.63	48.39	50.31	53.05
36.31	57.25	52.99	48.75	53.17	45.13	48.13	50.15	51.77	48.79	46.75	48.59	54.51	49.77	52.33	40.83	50.63	50.67	51.55	54.59
45.39	49.83	52.79	48.93	49.05	47.85	43.65	46.41	48.85	45.19	49.79	50.15	52.69	48.19	49.57	41.17	48.65	48.41	50.21	52.43
46.83	45.51	47.97	44.69	49.53	49.89	40.09	46.19	47.73	44.33	49.43	46.59	51.39	46.43	50.21	42.31	46.85	47.17	48.85	52.73
47.05	47.99	48.19	44.97	49.93	48.27	41.55	46.65	46.03	45.27	47.43	48.43	53.03	49.31	52.21	42.13	46.73	49.23	48.89	52.03
44.59	46.71	45.81	44.71	46.85	46.31	45.51	43.71	46.43	42.83	46.57	44.23	48.07	44.95	45.69	40.69	43.99	46.45	47.67	49.31
44.69	50.79	49.75	47.17	49.99	41.77	46.91	44.51	48.85	44.01	44.19	46.93	50.01	47.15	49.59	44.07	47.85	49.15	49.31	51.49
49.03	51.19	48.13	47.25	48.75	51.01	47.67	47.41	49.03	48.37	45.65	47.29	50.05	47.85	49.51	46.39	50.91	50.53	50.27	53.01
43.07	42.27	42.95	37.83	41.79	38.83	33.63	40.03	39.31	37.01	39.95	40.71	43.51	41.07	43.43	41.17	42.73	44.97	44.45	43.87
44.93	45.09	46.87	41.01	41.21	44.07	32.03	33.59	41.31	38.21	40.71	45.39	47.63	44.65	48.11	41.09	46.19	48.73	48.35	51.87
46.01	51.69	49.99	44.43	46.93	37.75	43.41	41.19	45.03	44.13	47.79	50.09	50.65	48.37	50.23	43.19	49.71	53.49	52.47	55.09
50.67	50.09	47.79	43.49	45.09	47.25	33.91	23.29	41.15	38.45	46.13	47.55	51.03	44.95	50.09	44.95	46.51	47.63	51.39	51.65
45.41	47.17	44.71	41.29	45.45	44.39	38.33	36.29	40.71	39.91	45.27	42.45	50.39	46.63	47.91	41.85	43.69	47.55	44.59	50.55
45.47	46.15	41.13	44.33	45.91	41.13	38.73	41.45	39.21	36.35	43.75	40.09	47.53	44.39	45.81	43.23	43.77	48.87	47.29	50.65
46.43	47.05	46.09	45.67	48.01	42.25	37.55	41.47	46.05	43.05	40.11	41.87	48.43	44.07	45.87	40.49	44.25	48.59	45.79	50.97
48.25	46.95	41.25	40.39	45.95	44.77	36.25	37.79	41.81	37.17	40.85	39.21	47.85	44.85	45.37	39.57	45.27	47.57	49.03	48.43
44.53	43.61	41.03	41.97	44.91	38.47	33.19	32.89	34.97	37.03	37.33	40.41	42.93	42.17	42.55	37.89	43.59	42.57	44.23	46.21
38.85	39.69	36.05	36.85	41.27	33.21	31.51	31.59	36.87	34.11	38.25	37.45	39.87	39.87	38.87	36.91	38.07	40.47	40.69	45.77
33.55	36.19	34.11	32.95	36.71	28.11	28.49	17.51	30.81	31.73	38.03	38.95	38.67	39.11	39.39	33.97	38.77	39.01	38.05	44.21
30.39	33.61	26.53	30.99	26.65	25.97	25.29	30.55	31.07	34.05	32.99	40.15	38.87	37.05	37.39	31.47	37.53	36.25	39.35	42.41
37.35	40.23	37.71	34.57	42.47	29.55	26.15	33.85	35.85	31.57	38.47	41.35	44.35	41.03	42.79	42.19	42.47	45.29	40.95	42.39
35.29	43.99	37.37	37.55	38.11	35.37	32.63	34.81	34.65	34.83	38.49	42.97	42.99	41.19	46.25	39.85	44.19	49.19	46.21	46.15
48.39	45.33	44.59	41.85	52.09	45.63	39.17	35.67	33.99	38.55	39.03	47.27	49.93	44.65	47.35	35.89	43.09	49.57	45.67	49.69
42.15	45.79	41.65	40.71	29.57	32.79	36.79	33.01	33.67	38.83	36.11	43.11	45.55	42.25	45.81	40.41	48.93	50.29	47.49	49.29
39.15	45.25	36.97	34.27	40.05	29.95	41.19	30.11	32.23	38.41	37.27	44.05	43.61	41.87	43.97	34.63	43.95	47.07	45.03	48.75
41.89	43.43	38.53	35.97	33.11	36.03	35.41	24.43	34.03	32.57	32.77	42.23	43.55	43.35	43.75	39.27	45.15	47.29	41.29	46.61
39.91	43.21	36.31	42.09	37.19	33.23	32.35	27.85	34.01	32.99	36.09	41.29	45.05	42.29	44.55	33.09	44.35	47.19	40.01	46.49
42.57	42.61	37.25	41.83	42.23	37.43	27.71	20.73	30.41	31.93	33.67	39.79	42.61	40.41	42.77	35.33	42.67	44.67	41.63	45.75
39.03	43.21	34.65	42.03	37.49	32.51	29.91	25.93	30.23	33.41	35.45	39.27	43.77	43.81	41.79	33.19	44.33	45.31	42.19	47.11
40.47	41.07	35.13	35.39	38.27	36.65	33.21	28.71	31.13	30.91	30.91	36.59	37.75	35.59	38.87	34.67	40.61	42.93	40.75	42.91
39.91	42.39	39.79	32.53	36.63	37.25	31.21	27.67	30.13	28.75	30.47	33.05	38.77	35.23	39.25	34.57	40.85	43.71	39.95	45.43
38.03	43.17	39.09	37.55	41.25	44.95	31.53	26.67	31.09	33.01	30.27	36.47	41.93	38.61	41.91	39.25	43.13	46.29	40.77	46.33
41.17	45.55	43.23	38.63	44.85	44.19	36.53	28.87	31.65	32.61	31.59	35.85	43.15	40.11	42.63	39.61	44.19	47.03	42.41	48.13
41.55	44.39	37.93	39.05	39.91	41.53	27.35	26.65	33.29	33.81	35.75	37.03	42.15	40.33	43.57	40.19	45.43	47.87	44.67	46.97
40.51	45.45	37.79	35.23	43.55	42.35	42.21	28.89	32.43	32.31	35.23	39.53	46.03	43.43	45.01	42.19	43.73	48.63	43.15	46.55
42.27	44.89	37.87	34.49	38.93	33.09	30.55	31.63	28.93	32.63	30.51	40.49	41.69	40.97	41.77	41.17	43.59	46.15	42.77	47.37
40.89	47.99	39.61	36.85	47.43	37.45	36.51	26.27	39.61	38.63	35.73	44.75	49.13	44.29	47.67	43.81	46.53	50.63	47.55	48.99
37.95	44.33	39.93	37.49	37.89	37.87	33.61	35.51	37.43	38.65	34.71	38.39	43.05	39.35	42.19	34.81	43.19	46.85	43.21	45.93
48.53	46.71	39.95	36.41	42.39	36.55	31.93	33.63	35.33	31.27	35.15	38.87	44.55	43.01	45.69	43.21	46.55	48.57	41.29	48.01
40.27	47.09	39.97	36.97	48.43	35.81	36.27	25.17	34.19	31.87	34.03	41.73	42.73	41.83	45.07	45.27	43.99	48.05	44.29	49.49
40.11	45.37	39.09	35.07	38.87	30.97	28.61	31.99	31.73	29.61	32.25	43.33	44.13	40.69	43.49	39.89	43.63	49.23	44.61	48.05
41.93	42.85	37.55	33.89	36.45	26.41	34.95	25.29	33.49	29.01	31.99	40.05	42.33	38.99	42.33	40.43	41.57	45.61	41.81	40.43
43.49	44.57	36.97	36.75	36.77	38.37	30.51	27.35	30.99	33.03	30.25	40.45	45.11	42.73	43.39	46.29	45.19	47.25	43.63	46.55
42.29	43.03	37.67	35.61	42.13	36.07	25.97	28.07	30.83	27.95	33.43	42.71	44.05	39.89	42.45	39.91	43.41	46.27	42.29	46.75
41.57	45.35	35.45	32.11	39.67	39.15	29.71	28.95	32.49	35.05	32.39	36.63	43.29	38.03	42.15	37.67	43.57	47.73	45.63	47.21
43.63	44.23	38.97	36.73	43.59	40.37	37.89	26.99	29.67	33.83	33.55	35.35	43.95	42.19	43.21	40.33	43.09	48.19	46.47	45.15
42.27	45.71	39.25	35.53	45.29	36.49	27.69	29.73	35.17	38.77	35.57	39.11	43.45	38.85	42.13	40.13	44.85	46.91	46.47	46.03
40.43	43.13	35.47	30.63	39.41	33.75	30.35	26.17	28.31	33.65	33.63	38.65	41.07	39.85	37.99	37.31	41.51	44.17	43.53	43.51
47.91	43.23	38.63	42.49	46.35	43.39	34.39	25.01	32.93	35.05	38.09	39.53	42.57	39.57	39.41	39.89	43.63	45.49	45.81	44.55
46.43	44.53	38.45	37.15	45.99	43.63	26.81	30.07	33.23	37.61	33.87	39.71	43.45	41.41	42.47	40.05	43.57	45.97	45.85	46.05
35.73	42.11	37.73	38.39	42.71	41.89	40.03	29.09	39.07	38.31	37.63	40.39	41.63	41.23	40.83	40.17	41.71	43.39	43.91	44.03
49.99	45.01	39.27	36.29	45.65	44.89	35.85	28.97	36.35	35.89	35.15	42.41	42.59	42.87	42.47	42.13	43.81	45.91	43.81	45.43
43.81	43.97	38.67	37.07	42.63	43.47	38.27	33.55	32.21	35.27	36.97	39.13	43.43	41.95	43.15	41.71	44.57	45.37	45.79	45.07
46.05	46.55	41.25	39.33	46.59	47.45	41.57	31.73	37.77	39.51	42.15	43.57	44.61	43.85	43.21	43.33	45.37	46.45	46.35	46.57
48.09	48.73	44.67	40.43	52.63	46.55	43.25	39.97	40.85	39.85	41.49	46.27	48.27	46.41	46.25	46.89	48.17	49.71	46.65	50.33
42.09	44.19	39.81	39.21	45.07	46.83	26.81	29.83	35.95	37.79	33.77	42.31	43.85	42.81	42.07	43.39	44.41	45.45	43.43	46.39
41.01	40.53	34.39	35.09	42.47	40.29	33.39	33.07	32.33	36.09	36.23	38.79	40.73	39.33	38.27	40.09	41.33	42.29	40.29	43.21
42.93	46.13	41.43	43.03	47.49	48.29	49.63	37.39	39.59	40.25	42.17	44.83	46.05	45.27	44.73	44.87	46.21	47.11	44.17	47.83
51.61	50.21	46.01	42.29	52.65	51.73	52.45	36.41	42.23	42.21	47.01	47.59	49.53	48.77	48.03	48.15	49.85	50.45	50.23	51.47
50.97	49.11	44.47	43.95	51.15	51.61	54.59	42.13	43.81	42.23	45.11	48.91	50.97	48.11	49.05	48.85	50.21	50.87	48.05	51.83
49.31	48.25	46.39	41.09	51.59	51.73	54.71	44.19	48.45	46.23	45.21	49.43	50.91	48.33	48.81	48.65	50.11	50.45	47.93	51.13
47.91	48.51	46.33	44.87	50.25	52.17	49.59	44.91	49.19	46.97	46.11	49.75	51.49	48.19	50.33	48.95	50.33	50.59	52.71	51.83
46.53	49.43	42.53	46.87	51.97	52.83	48.83	37.69	49.85	51.01	44.77	49.57	52.75	49.69	51.03	50.19	51.81	51.69	52.57	53.09
51.59	52.09	39.17	49.05	53.17	53.47	47.13	40.81	51.09	51.27	49.61	50.97	53.29	50.11	49.89	51.09	51.93	52.81	54.51	54.53
50.63	47.75	47.31	46.87	50.05	52.07	56.57	42.41	43.09	45.21	42.19	48.77	51.65	48.79	49.47	49.73	50.53	51.25	51.15	52.69
51.17	52.09	49.35	46.63	48.69	53.11	54.79	42.97	47.47	51.73	49.83	49.57	52.49	48.99	51.55	50.37	50.91	52.07	55.09	53.55
52.31	53.37	51.43	49.49	51.23	52.97	51.87	38.77	41.39	40.85	41.87	51.57	52.53	49.73	50.59	50.49	51.19	52.19	52.51	53.89
54.95	52.09	45.47	38.87	52.17	54.09	45.87	40.83	46.45	50.85	42.75	53.49	53.95	51.63	53.25	52.25	52.85	53.87	54.81	55.37
51.29	52.17	53.05	52.33	52.43	53.49	50.53	47.57	53.69	51.67	46.33	53.31	54.51	50.11	52.63	51.57	51.15	53.19	54.71	55.09
54.69	54.83	42.91	49.55	53.21	56.17	50.75	45.35	51.89	52.81	49.05	53.39	55.51	50.85	54.31	52.87	53.97	54.85	56.35	56.13
45.73	53.49	53.21	52.93	52.99	54.19	46.53	38.89	43.23	46.99	53.63	51.01	52.79	49.55	51.35	50.83	50.57	53.03	56.73	54.67
41.89	47.33	47.89	48.45	48.53	50.19	50.71	38.69	41.15	41.57	40.97	47.71	48.93	47.21	46.75	47.43	47.07	49.67	49.59	50.47
45.33	48.47	42.01	47.73	49.55	51.43	44.77	38.11	43.15	44.45	42.43	49.51	50.55	48.39	47.57	48.57	48.21	50.09	51.35	51.15
51.73	48.53	44.39	48.57	47.19	51.23	49.75	41.05	42.47	46.93	48.47	48.65	51.47	48.21	48.27	49.01	49.79	50.41	50.87	51.73
45.87	48.55	42.85	45.91	47.57	51.99	47.39	44.27	49.95	48.69	47.13	49.77	51.95	48.17	49.17	49.23	49.73	50.49	51.17	52.29
50.39	51.09	48.57	50.11	48.15	52.19	46.57	41.81	46.93	47.67	49.21	51.21	54.17	50.03	51.79	51.37	50.49	52.99	54.49	52.73
54.11	53.57	50.33	47.11	47.49	55.29	44.71	43.61	48.83	53.71	49.37	52.69	55.35	49.93	50.09	52.53	53.09	53.85	54.65	52.93
48.17	52.63	52.69	52.77	50.67	53.51	43.91	44.03	45.11	43.99	47.71	52.31	54.07	51.43	50.17	50.77	52.51	52.67	54.87	53.49
42.81	48.77	47.75	46.75	47.29	51.19	42.27	41.15	41.21	45.19	42.93	49.87	51.01	49.37	48.85	50.33	49.99	51.71	53.51	53.05
46.29	49.75	50.17	50.61	48.03	51.47	47.63	45.81	42.41	52.21	45.07	53.75	54.57	52.03	47.71	52.71	51.71	54.59	53.35	56.53
48.37	50.11	45.45	45.45	44.71	47.25	42.75	44.27	45.75	43.69	48.77	52.87	53.43	50.59	49.35	51.89	51.99	53.63	51.99	52.69
44.79	45.99	32.37	37.03	43.83	43.05	39.35	33.77	41.79	41.43	42.27	46.61	47.47	46.83	45.41	45.83	46.57	48.87	46.71	48.39
46.37	47.51	41.97	40.65	42.93	41.29	39.17	34.09	39.61	38.09	42.79	45.27	47.95	46.81	45.73	45.69	47.01	48.87	49.05	49.51
41.53	50.49	43.17	41.41	46.21	42.95	35.85	33.69	39.33	41.25	41.91	45.23	47.31	45.27	44.15	44.15	45.89	47.15	45.19	48.23
44.43	46.87	43.01	43.57	44.17	40.15	35.05	34.55	40.19	42.27	42.39	44.73	45.61	45.55	44.71	44.61	46.35	47.63	46.41	48.61
46.59	49.35	40.29	36.43	46.79	42.57	41.59	32.99	40.25	45.67	42.37	47.23	49.39	46.77	46.13	45.97	47.99	49.09	48.43	49.93
50.91	48.97	45.05	50.55	47.89	37.11	41.69	41.33	44.81	48.67	44.17	47.85	48.67	47.19	46.75	46.39	48.31	49.13	48.43	50.33
45.95	47.45	44.35	45.75	47.15	39.47	40.09	35.55	42.13	40.09	43.35	46.23	46.71	45.73	45.13	45.05	46.89	47.17	49.37	49.19
40.03	49.91	48.43	44.97	50.21	47.53	42.49	44.05	46.79	47.19	47.71	49.77	51.59	49.27	48.85	48.49	50.19	51.11	51.43	51.65
39.19	49.89	44.83	46.19	47.57	45.49	44.73	42.99	43.01	45.41	45.85	46.99	48.97	46.39	45.39	45.61	45.89	47.83	47.81	48.87
44.35	44.13	41.07	42.91	44.75	39.13	42.73	35.43	40.41	41.05	42.17	44.33	44.97	44.57	43.47	43.37	44.79	45.69	43.59	46.67
38.21	41.49	41.33	43.65	36.23	43.13	36.69	35.01	38.87	38.11	43.21	43.85	44.71	44.29	41.87	42.71	44.49	45.03	46.13	46.05
42.15	40.61	41.01	39.61	40.49	39.63	37.91	32.29	40.05	38.45	43.71	43.95	44.65	44.11	43.31	42.07	44.39	44.39	46.17	45.55
38.03	41.13	39.87	39.97	46.23	38.05	28.65	36.83	40.93	40.77	43.27	44.33	45.33	44.35	42.13	42.63	44.27	44.29	44.13	47.03
36.83	42.65	37.51	39.87	42.23	37.83	42.41	34.87	44.15	41.45	44.85	44.49	45.21	44.37	41.89	42.73	44.37	43.89	45.49	46.91
42.93	43.93	42.45	40.55	42.59	40.65	41.71	40.15	43.05	43.29	43.99	43.69	45.13	44.55	45.01	42.81	44.31	45.25	45.15	46.91
45.99	44.89	43.67	45.83	45.87	47.07	44.53	39.69	45.05	43.63	45.87	46.09	47.97	45.17	44.13	43.55	46.27	44.85	45.01	47.55
31.85	33.73	33.33	35.83	32.93	32.79	35.71	13.39	33.73	33.81	41.19	39.77	46.39	49.97	53.55	45.37	49.55	47.59	49.79	52.95
19.49	29.57	27.23	31.81	29.41	29.07	29.11	34.75	30.21	22.91	38.51	38.29	41.87	46.45	49.41	47.01	46.83	48.25	48.45	50.89
24.15	28.61	32.91	33.39	33.41	26.13	17.99	32.99	35.63	34.07	40.07	39.59	44.35	41.43	45.95	41.27	40.31	39.11	44.37	45.31
24.03	26.97	32.61	32.65	26.81	27.63	34.23	29.29	29.87	32.61	33.47	34.97	39.31	37.45	42.55	30.97	41.83	42.75	38.09	45.31
19.41	26.29	22.57	22.49	20.87	25.41	21.15	24.73	23.43	25.55	22.15	27.83	33.79	33.13	32.75	27.67	35.51	33.21	36.13	43.51
18.09	20.55	26.27	26.87	25.19	23.99	23.47	23.81	24.01	23.65	25.95	28.25	28.69	29.71	37.61	22.73	35.91	35.49	36.93	37.67
33.83	25.77	35.65	28.11	36.33	30.13	26.89	26.43	39.41	28.85	36.75	38.49	43.51	39.05	40.25	41.51	38.83	41.95	40.75	41.75
23.85	26.25	27.29	21.89	28.15	22.91	22.71	26.55	26.91	28.07	29.25	30.03	36.53	33.87	36.45	33.09	34.05	34.97	37.85	38.03
32.95	31.47	42.91	40.45	45.33	33.17	27.45	38.31	34.99	33.89	33.67	38.15	46.13	41.67	44.49	38.07	42.13	42.47	42.79	44.11
29.47	33.59	39.53	38.29	37.33	37.29	31.49	37.27	36.51	34.35	39.95	41.65	45.99	40.65	43.77	37.85	40.87	42.17	42.97	44.23
38.49	33.93	41.99	41.51	42.49	38.89	37.15	42.45	38.43	40.29	42.17	45.53	44.93	41.55	42.05	39.81	42.57	42.57	44.51	45.95
39.61	37.93	42.79	40.59	43.27	37.17	33.99	36.21	35.57	39.05	39.59	44.47	46.89	43.17	42.71	42.63	41.59	44.83	45.67	43.45
43.13	44.39	46.53	48.71	50.69	44.49	38.29	41.67	40.47	45.35	44.23	48.41	51.21	46.73	47.75	41.37	46.29	47.23	49.75	46.57
41.47	48.57	55.67	50.31	46.55	42.95	48.83	41.75	41.79	46.07	47.71	48.45	53.77	48.15	47.45	33.95	47.79	48.83	48.81	47.69
49.11	50.33	50.81	50.71	53.25	48.77	44.31	46.53	44.47	43.49	47.99	50.63	52.73	47.13	51.35	40.95	49.93	51.63	51.77	51.17
45.91	50.45	49.15	51.15	51.57	49.77	48.25	44.99	46.05	46.67	49.93	49.65	51.05	48.37	49.81	49.75	48.95	46.49	49.03	50.19
36.91	38.49	41.27	39.57	46.31	44.67	40.65	39.69	41.57	36.85	42.49	44.87	47.55	43.39	43.73	40.93	44.19	44.45	46.73	47.15
56.95	49.21	54.71	49.73	52.05	46.95	43.71	42.67	46.21	40.93	48.81	47.57	53.23	48.49	51.61	50.77	50.71	51.97	50.11	52.21
53.81	51.07	50.95	49.53	52.77	48.27	38.15	46.73	47.55	44.05	47.45	49.99	52.93	49.59	50.93	52.57	51.19	51.69	50.25	49.61
53.15	47.19	55.63	54.57	53.29	49.11	49.23	50.21	45.71	43.49	48.13	50.23	53.43	49.63	52.61	50.61	51.87	52.29	49.09	51.83
53.37	48.67	54.21	52.29	55.79	48.55	47.11	48.39	49.45	39.75	50.83	52.57	53.73	49.51	53.09	46.21	50.75	54.65	50.25	53.05
53.11	47.65	55.21	50.85	54.01	46.39	49.19	49.83	48.93	45.43	50.31	49.91	52.27	47.69	52.35	49.81	50.93	52.31	47.27	52.21
51.87	50.01	53.19	51.43	51.87	50.03	46.49	48.75	46.83	45.81	46.91	47.49	51.07	45.95	49.25	47.69	46.55	49.63	42.27	49.73
51.35	50.43	52.27	49.49	48.99	47.41	44.45	45.33	45.97	43.15	46.05	47.07	48.51	43.79	47.21	45.89	45.89	47.83	42.35	49.39
41.87	44.17	43.75	41.29	43.61	43.01	43.89	38.15	41.71	40.29	41.71	43.43	41.65	41.19	43.55	44.33	41.95	44.09	42.53	46.21
43.89	46.83	46.01	45.61	45.01	42.47	42.15	46.11	43.97	42.03	43.15	44.89	45.77	42.25	44.29	42.73	43.71	44.31	41.11	48.11
51.79	51.19	51.19	46.45	51.23	49.13	48.27	45.55	47.61	43.63	46.99	47.95	49.27	46.63	49.53	46.85	46.01	48.65	43.69	49.85
54.69	51.33	51.59	51.19	52.67	51.69	51.51	49.43	51.05	48.23	48.85	52.25	51.99	48.75	51.09	44.63	46.73	49.13	43.29	50.55
48.05	51.47	48.99	44.79	51.47	48.97	48.91	45.03	45.65	45.25	44.59	46.15	51.51	46.81	49.25	40.73	48.71	46.99	48.21	49.95
46.33	50.13	51.01	47.57	52.61	48.63	45.69	44.39	49.65	44.45	44.21	49.87	52.61	46.39	49.53	41.87	46.43	48.47	49.71	51.71
38.33	47.63	48.01	43.87	49.33	51.57	44.63	41.23	45.33	44.15	48.85	48.21	50.03	48.05	49.03	42.45	46.57	47.35	49.75	49.67
46.91	48.31	46.89	46.99	47.21	48.41	45.85	47.61	45.89	43.73	47.61	47.91	51.33	47.55	47.89	44.53	47.53	47.59	48.93	51.37
42.39	44.57	44.77	43.53	48.59	40.83	39.33	41.57	48.13	43.91	46.33	46.37	51.19	44.47	46.55	43.27	47.51	48.93	49.19	50.35
37.85	42.15	40.45	40.47	43.39	36.51	41.71	43.19	42.93	39.45	42.71	43.15	43.89	40.31	44.37	38.81	44.71	45.19	42.69	46.39
44.07	44.63	43.89	42.13	44.61	40.07	30.05	38.69	40.03	41.09	41.31	44.63	49.07	44.27	48.65	39.23	45.03	45.53	46.63	49.19
47.33	46.45	44.75	43.89	46.39	44.57	44.31	44.37	46.81	44.43	44.07	44.13	50.03	43.57	47.91	41.57	46.33	47.87	47.35	50.29
45.71	48.87	47.47	42.41	47.51	49.51	43.79	44.77	46.61	40.63	42.47	46.87	50.03	46.83	48.67	44.55	47.95	49.61	48.93	51.01
49.93	54.47	46.57	43.89	48.51	38.83	44.89	43.85	48.41	42.71	46.67	46.89	53.41	50.55	50.91	47.27	48.49	50.19	49.77	53.89
43.17	49.45	43.69	41.87	45.17	43.65	43.81	44.09	42.51	40.05	43.17	45.99	47.31	45.95	48.45	42.75	47.23	49.53	47.07	50.97
50.63	52.59	44.69	46.55	48.99	38.95	44.05	42.57	42.31	43.45	46.25	49.21	53.59	48.89	53.81	43.33	49.03	52.15	54.33	54.81
46.67	50.63	45.09	46.05	49.27	50.05	39.21	44.07	41.07	43.01	44.39	47.03	52.33	47.13	49.57	46.03	48.03	53.45	48.75	52.47
44.37	47.89	45.27	41.97	46.09	40.61	36.89	42.67	41.23	40.79	44.39	44.53	46.95	44.47	48.91	46.07	47.93	50.29	53.83	51.83
48.75	49.17	45.85	43.21	50.25	41.23	44.55	46.69	46.31	42.63	46.11	46.65	48.43	47.31	50.27	45.83	49.71	51.59	47.73	55.67
48.13	48.69	46.43	43.39	48.27	47.71	43.05	40.49	45.95	45.17	47.53	47.23	50.63	44.63	49.31	44.97	48.17	50.55	45.57	53.65
40.73	42.77	40.99	40.59	40.17	37.01	37.85	39.57	40.31	38.65	39.89	42.33	43.35	39.99	42.81	40.83	43.71	45.29	41.41	46.69
39.61	40.07	38.15	38.21	39.27	39.33	33.15	33.17	37.15	34.61	37.85	39.47	42.79	41.57	42.35	38.25	41.49	43.51	38.53	46.45
43.63	43.97	41.61	44.95	46.15	40.05	38.21	34.03	39.37	40.39	39.57	43.29	45.41	42.53	45.31	42.37	46.73	48.31	43.79	50.05
41.83	39.65	43.95	35.97	42.37	37.91	36.63	35.37	33.81	36.27	39.43	41.81	43.39	44.07	42.19	37.07	44.99	44.39	40.85	46.99
33.95	36.23	32.93	36.25	29.89	20.93	22.63	24.33	28.69	26.89	27.25	32.99	34.99	35.33	37.03	21.21	30.95	39.21	32.17	37.99
33.91	43.21	40.25	44.35	44.35	31.01	35.31	39.61	38.63	35.87	40.13	39.41	43.97	42.39	44.35	33.47	42.61	47.13	43.23	45.17
38.71	40.03	36.65	40.61	38.83	35.85	33.99	33.35	35.59	35.57	39.27	41.83	45.33	42.45	44.01	35.35	41.87	48.03	44.61	45.65
44.33	43.63	43.71	44.47	40.27	36.81	35.45	31.59	36.03	37.09	40.17	46.67	46.41	42.53	46.87	42.47	44.23	48.35	45.67	46.85
45.59	48.37	41.37	39.73	35.67	36.45	28.89	28.03	36.99	35.39	36.77	45.81	47.97	43.57	46.99	43.87	46.25	49.47	47.11	51.09
43.25	43.17	36.67	34.43	35.87	37.73	25.29	24.23	31.33	31.25	30.59	38.55	42.57	41.25	42.67	33.13	41.87	45.53	43.19	45.85
37.71	40.73	37.27	35.21	34.97	30.09	33.85	22.89	29.49	30.97	34.81	38.65	38.19	39.81	38.85	29.67	41.35	43.79	36.39	44.65
37.91	41.95	31.37	30.79	36.23	37.93	26.45	21.25	31.01	30.57	30.37	40.03	42.03	37.43	41.37	34.09	43.69	44.39	38.47	46.35
41.61	42.03	35.45	38.33	39.45	33.79	22.05	27.45	32.85	33.13	34.93	39.97	39.87	38.33	39.09	34.11	42.33	44.53	37.57	46.81
42.83	42.09	39.05	32.67	41.07	35.95	29.71	23.47	28.93	31.97	35.21	37.81	39.99	35.85	38.05	34.75	43.39	44.71	41.29	45.33
43.63	42.25	37.79	37.87	39.35	35.39	26.47	25.11	30.23	29.61	31.73	36.05	42.01	36.27	40.73	37.03	42.59	45.27	40.01	47.59
38.19	43.31	37.95	35.83	41.77	41.95	35.85	29.77	27.25	30.97	33.41	37.05	40.13	36.47	41.79	43.53	40.09	44.91	40.63	45.51
42.91	43.19	37.55	41.01	40.05	34.83	35.43	31.51	30.47	29.97	29.49	37.55	40.83	37.37	41.95	38.41	43.01	45.83	40.57	45.75
38.13	44.91	35.53	34.19	41.43	39.93	33.67	25.09	35.01	32.71	37.21	39.13	44.21	40.59	43.55	43.79	43.29	47.97	41.01	48.07
39.69	43.91	35.93	33.25	39.33	37.71	34.27	22.41	28.17	31.75	33.51	36.51	42.01	39.39	42.39	38.73	44.23	45.47	42.77	46.33
37.77	43.93	39.83	39.23	38.63	37.63	32.39	32.43	30.07	34.53	34.53	41.75	44.29	38.83	42.05	38.39	41.73	46.31	43.53	46.05
37.31	44.59	34.71	36.13	40.49	36.57	32.67	37.05	36.97	35.57	37.63	39.77	47.09	43.77	44.81	39.61	44.93	48.55	41.49	45.91
38.67	46.01	37.77	43.01	41.87	41.97	35.11	35.63	33.01	28.93	35.13	40.53	45.85	42.11	45.85	40.91	44.25	49.25	46.47	47.35
37.19	44.03	36.75	35.63	37.59	32.15	29.83	30.13	35.77	40.79	37.47	38.43	46.19	41.67	44.31	40.51	42.83	48.59	46.57	47.75
49.73	48.39	45.39	38.57	47.07	41.29	30.89	33.03	36.13	35.33	36.23	46.77	48.27	44.43	44.65	45.93	47.09	50.71	46.73	50.03
42.79	46.61	40.97	37.31	44.43	36.77	29.13	23.63	37.69	39.37	38.41	45.59	47.35	46.43	46.03	45.93	46.81	49.87	44.53	46.93
41.59	42.65	37.65	34.25	43.07	40.21	26.51	23.91	30.85	31.97	33.39	38.37	41.55	38.15	40.03	35.87	42.83	46.11	41.01	46.77
40.57	40.55	38.17	30.43	38.65	31.81	28.53	23.03	31.97	29.91	30.57	34.95	38.89	36.21	38.87	36.79	40.03	43.05	38.63	40.31
43.73	43.93	35.13	38.97	37.31	30.17	31.09	28.45	33.71	32.73	32.71	36.47	41.31	42.35	41.15	37.97	42.29	45.63	44.17	43.91
40.49	43.47	36.65	38.53	41.17	37.97	29.25	29.43	32.03	34.51	35.49	36.91	43.69	38.05	42.55	39.59	42.93	48.65	44.71	43.95
45.01	45.31	36.83	28.93	46.79	37.15	30.65	29.55	30.73	34.43	32.11	38.71	44.31	42.29	42.71	38.67	43.49	49.07	49.25	48.49
43.21	43.71	38.91	38.39	45.21	37.69	31.03	29.75	32.31	35.33	32.83	36.09	43.39	42.69	41.99	42.21	45.47	47.47	47.35	47.51
42.69	43.25	38.75	34.47	43.81	38.95	31.21	32.77	33.17	36.17	35.81	39.35	43.69	41.91	40.23	41.45	44.39	46.57	44.97	46.09
45.25	42.17	35.39	39.07	43.29	43.71	31.67	28.43	31.45	34.27	33.51	39.33	42.43	38.99	40.93	40.73	44.17	46.03	46.29	45.63
43.95	44.59	41.83	38.13	45.63	43.13	36.47	36.29	30.09	35.69	36.01	41.17	43.05	42.39	41.03	40.69	45.07	46.39	42.09	46.71
49.11	43.77	36.87	40.11	44.99	45.97	43.83	31.61	38.51	42.47	38.85	45.29	44.25	43.07	43.61	43.39	45.31	46.61	45.19	47.05
43.91	42.97	37.35	36.53	43.47	39.97	37.91	28.55	36.07	39.71	33.71	41.45	41.65	40.95	41.05	41.45	42.89	44.01	42.93	44.79
49.05	44.05	33.31	37.65	42.13	42.35	39.39	35.19	35.03	35.15	38.75	41.09	42.35	43.19	42.19	41.17	44.09	45.05	43.53	45.67
42.69	46.33	41.53	38.79	43.07	46.95	40.07	35.91	38.35	40.27	40.47	42.51	43.87	43.75	44.27	43.81	45.85	46.75	44.77	46.43
49.61	47.19	43.73	45.53	49.83	46.27	46.39	33.07	34.31	42.73	40.97	44.25	47.53	45.89	45.77	45.53	47.93	48.91	48.71	48.93
46.79	42.69	37.75	39.89	46.31	44.95	40.27	34.41	37.39	37.67	35.55	43.95	43.51	43.01	42.27	42.99	44.57	45.37	43.55	45.87
46.77	43.79	40.19	42.25	42.83	42.95	38.57	33.23	37.45	38.59	36.59	41.17	43.39	41.95	41.95	42.15	43.59	44.45	43.07	45.43
46.11	48.05	43.83	40.47	48.73	49.01	52.39	33.59	37.37	42.07	43.83	45.37	45.71	46.39	45.21	45.51	47.05	47.77	45.77	48.35
49.63	46.93	45.19	43.13	47.21	50.47	51.99	39.43	42.73	42.73	43.63	47.65	48.13	46.09	44.59	46.39	47.63	48.29	45.61	49.23
52.87	50.71	45.85	47.93	53.37	53.81	56.27	44.33	47.63	46.73	51.81	51.29	51.49	48.41	49.43	49.51	50.77	51.43	50.59	52.19
51.29	48.67	45.23	46.31	51.47	51.71	44.27	46.35	45.79	45.13	45.23	50.29	50.37	48.91	47.29	48.53	49.55	50.23	49.03	50.95
50.03	48.75	47.31	48.97	50.51	50.91	54.19	37.21	44.85	44.33	46.25	47.63	51.03	48.33	49.51	48.65	50.09	50.01	47.01	51.29
47.93	50.59	46.89	50.19	52.13	53.19	55.43	42.85	50.27	47.85	50.83	51.09	52.37	49.45	51.31	49.77	51.89	51.63	51.95	52.93
51.71	50.55	50.03	45.31	51.13	52.59	55.85	43.19	46.91	48.81	43.21	51.11	52.25	50.29	50.97	49.65	51.47	51.33	53.07	52.77
45.01	46.69	46.37	46.05	48.69	48.01	48.43	39.57	42.25	43.91	44.69	47.15	48.19	46.31	46.25	46.43	47.33	48.29	47.23	49.39
44.47	50.97	45.27	47.73	50.85	51.71	54.93	41.45	48.73	49.27	41.97	49.71	51.17	48.39	50.15	49.05	49.97	50.69	51.11	52.35
50.19	47.21	41.69	36.17	47.87	49.97	51.83	39.91	44.35	47.65	45.73	49.11	50.13	47.65	48.69	48.57	49.77	50.69	51.77	51.97
44.09	48.75	44.33	40.47	50.47	50.03	51.97	39.65	47.99	47.65	44.81	49.51	51.61	48.59	49.97	49.19	49.51	51.13	51.63	52.09
49.87	54.09	58.31	53.89	53.81	54.35	50.49	50.49	49.89	50.79	49.33	54.37	56.87	52.91	53.55	53.31	53.53	54.93	56.13	56.51
49.03	52.93	48.99	51.13	51.13	54.17	55.59	41.99	44.11	50.73	49.45	52.89	54.05	50.37	52.23	51.31	51.89	53.19	53.89	54.29
50.15	54.19	43.93	50.09	52.31	54.55	53.49	39.61	50.07	52.73	50.23	52.09	54.33	51.63	51.49	51.95	51.55	53.49	54.87	54.11
50.47	52.53	47.71	49.37	52.25	54.43	47.61	40.81	49.81	46.93	44.83	53.77	54.23	50.61	52.79	52.15	52.53	53.67	57.53	54.77
46.47	50.47	50.01	51.87	51.33	53.29	47.93	42.59	49.39	48.23	45.25	52.85	54.03	51.19	50.47	51.23	52.09	52.83	54.65	53.91
45.35	47.93	42.23	46.75	49.15	50.83	41.13	36.57	41.79	42.47	44.65	47.91	50.15	47.53	47.45	47.99	48.13	49.55	50.97	51.05
50.13	50.55	47.21	51.55	47.47	54.35	38.55	42.89	46.17	49.07	45.83	50.95	53.41	49.83	50.09	50.53	51.07	52.29	56.17	51.69
51.55	53.01	50.25	47.51	53.03	55.95	39.83	44.71	49.11	52.39	48.93	52.45	56.01	51.91	53.31	52.69	53.05	54.77	54.93	56.05
50.93	53.25	47.09	48.51	49.93	55.01	41.69	48.89	50.79	49.75	48.59	53.89	55.61	52.43	51.97	52.17	53.05	54.41	54.31	55.79
47.47	54.65	47.65	49.37	52.21	53.99	47.19	47.23	47.95	52.65	51.79	51.31	55.17	51.97	52.93	51.69	52.89	54.25	55.17	56.05
42.59	53.87	51.59	49.33	47.71	53.73	46.95	45.93	53.41	50.81	51.05	53.81	55.19	51.79	51.85	53.75	52.55	54.91	54.89	55.17
44.69	48.79	44.09	42.29	43.91	49.03	42.73	35.65	39.67	49.43	41.71	49.67	50.21	48.25	47.29	47.97	48.17	50.61	48.53	51.59
42.99	47.65	44.63	40.93	46.01	46.51	42.57	38.91	40.73	42.23	43.39	47.63	47.29	46.75	46.01	46.81	46.51	49.17	48.81	50.41
44.19	46.37	39.69	38.87	43.55	46.67	39.15	36.49	40.57	39.43	41.65	45.35	47.51	45.81	44.55	44.23	45.89	47.59	48.51	47.83
44.55	47.83	41.49	41.15	46.73	40.81	41.87	34.89	41.39	42.41	43.11	45.45	46.41	45.57	45.55	44.69	45.99	47.61	45.07	48.29
47.89	51.73	43.23	47.43	51.65	48.33	44.35	40.37	44.51	42.51	46.35	49.93	51.25	48.71	48.87	47.71	49.63	50.65	48.83	51.51
45.89	50.67	46.57	47.81	49.51	39.27	44.67	38.07	42.33	37.77	44.57	47.95	49.21	47.61	47.31	46.77	48.23	49.63	47.69	50.49
47.85	50.27	34.87	44.99	45.59	38.71	41.27	36.41	44.33	42.69	45.03	47.99	49.19	46.93	46.31	46.53	47.49	49.43	48.43	50.07
47.59	48.09	46.09	46.37	46.65	48.11	42.05	35.09	44.15	44.71	42.99	47.51	48.81	45.97	45.93	45.21	47.47	47.79	48.91	49.01
42.63	49.17	43.43	38.73	45.99	42.37	45.73	39.13	44.97	46.77	45.07	46.33	48.43	45.73	46.19	45.09	47.03	46.87	48.19	49.17
47.51	49.29	43.97	37.95	45.63	40.17	51.39	37.35	43.95	43.11	45.69	46.25	47.31	45.49	44.87	44.79	45.33	46.97	46.19	47.89
39.55	49.05	37.99	41.39	44.81	41.63	43.29	36.39	41.09	40.69	44.07	46.37	46.41	45.95	44.01	44.97	46.41	47.41	46.59	48.33
43.63	47.13	43.05	47.51	40.73	45.63	46.91	41.17	45.93	45.85	46.87	48.79	49.69	47.79	47.01	47.09	48.45	49.25	48.47	50.21
41.29	45.27	42.19	43.69	46.99	47.07	43.39	33.51	41.39	38.75	43.97	45.31	46.37	45.51	44.95	44.05	46.01	46.37	47.87	47.83
40.01	42.59	42.65	44.75	43.11	40.91	30.35	34.67	41.11	39.29	41.03	44.17	44.65	44.01	41.93	42.15	44.07	44.29	45.89	44.87
37.35	43.71	44.23	37.71	44.39	38.65	40.83	29.51	43.35	40.65	42.55	43.95	44.91	44.57	41.71	42.57	44.45	43.93	43.93	47.09
42.97	44.47	41.41	41.75	38.29	40.29	38.49	33.11	43.61	40.69	42.89	43.23	43.51	43.73	41.41	42.09	43.87	44.55	44.15	46.21
41.83	47.59	46.03	41.09	42.03	41.55	45.85	39.11	43.67	40.69	44.97	44.67	44.79	44.35	40.89	41.83	44.27	45.19	46.27	46.69
38.67	45.07	42.55	46.33	42.69	43.95	39.39	38.19	44.11	41.53	45.17	44.53	45.73	44.55	44.11	44.35	45.19	44.55	44.41	46.69
33.65	33.15	32.81	35.99	37.07	34.11	26.95	33.33	33.27	37.35	37.61	45.77	48.65	44.65	47.95	43.83	47.65	45.33	45.37	50.83
21.69	31.01	31.53	28.29	32.35	31.15	32.19	34.73	29.25	34.35	37.39	40.43	46.61	48.53	48.75	49.87	49.69	47.49	46.01	51.99
26.59	30.69	34.41	32.73	31.55	26.95	34.21	41.49	35.35	44.21	48.53	48.23	49.11	45.85	48.95	46.35	48.31	43.59	47.29	50.07
23.95	25.99	33.37	31.13	33.97	30.35	32.59	35.49	35.79	42.85	41.13	48.23	46.85	45.45	44.05	46.33	47.35	48.11	45.99	48.91
26.07	24.59	32.21	34.17	33.41	31.33	29.03	39.03	35.83	36.99	37.75	45.21	47.65	45.31	47.95	43.85	47.57	46.17	47.21	47.95
29.31	31.13	37.03	36.67	34.19	31.89	32.49	32.99	39.35	37.77	36.59	43.03	44.51	40.79	42.03	37.89	42.13	39.87	41.61	43.75
27.15	24.23	33.25	32.73	34.03	29.51	32.99	33.15	33.07	31.35	36.45	36.49	40.79	40.01	40.73	39.29	40.79	43.29	41.97	41.99
29.35	28.03	36.11	34.41	33.39	31.71	24.65	30.25	32.47	31.21	35.89	39.17	41.25	37.15	40.37	40.33	39.09	38.37	40.11	37.97
34.75	36.25	41.65	41.35	41.33	32.69	32.75	38.83	41.51	37.15	36.11	39.29	46.83	42.27	43.87	40.01	39.89	43.79	40.89	43.87
34.53	35.71	38.87	42.29	36.91	29.99	22.65	33.63	34.77	35.93	34.65	39.33	44.81	42.07	38.85	38.05	41.11	44.49	43.83	44.43
34.87	36.59	39.79	42.39	40.69	33.95	26.23	42.39	36.89	42.21	39.45	43.09	48.57	45.07	44.63	37.65	42.67	44.87	46.87	45.45
34.07	34.45	38.27	36.77	37.43	34.27	27.07	35.25	34.91	36.77	34.45	38.43	43.85	38.17	41.21	33.47	40.37	38.29	43.31	42.23
35.01	33.83	40.23	37.31	41.53	33.21	32.47	32.63	31.07	33.65	36.45	35.55	43.59	38.27	37.63	34.05	37.15	44.21	44.05	42.21
49.67	54.31	52.89	47.93	54.45	47.73	45.95	46.61	42.77	42.69	48.79	47.71	53.93	47.13	46.75	42.97	44.57	50.79	47.97	48.77
50.61	58.19	57.59	48.07	50.93	48.17	48.21	45.27	44.51	47.79	49.93	47.05	50.95	45.49	51.47	45.49	50.07	51.55	50.79	47.89
42.45	47.93	49.85	51.73	52.87	42.61	44.81	48.37	45.31	40.97	47.01	49.83	53.35	46.53	49.69	48.27	49.87	48.47	49.31	51.11
50.63	53.93	53.27	50.79	50.09	48.51	49.43	47.23	46.65	45.53	48.23	50.01	53.09	49.13	48.79	41.97	49.37	51.17	47.17	50.41
49.85	54.15	52.55	46.57	51.59	34.79	31.63	46.87	44.63	45.03	47.85	50.35	54.49	48.81	51.13	54.01	50.55	52.31	50.63	52.05
50.07	49.29	54.23	50.01	53.27	41.43	42.67	48.27	48.33	46.27	49.01	49.77	53.89	48.95	50.35	50.33	50.83	53.31	52.05	51.63
51.91	53.75	57.01	50.31	54.27	58.23	52.03	50.91	49.19	43.09	49.83	49.47	52.25	48.71	50.97	48.81	50.57	53.53	49.37	50.73
52.07	50.45	54.25	49.53	54.45	48.17	51.03	48.35	48.65	48.49	50.25	49.87	53.67	48.57	51.77	50.85	51.67	53.59	50.77	52.05
50.59	50.67	53.03	50.21	52.99	50.95	43.67	50.13	46.05	46.45	47.83	49.87	51.85	46.65	50.29	49.39	48.99	51.97	46.67	49.77
48.61	53.17	50.43	49.43	52.15	52.15	46.43	49.55	47.75	45.11	47.75	49.57	49.29	46.15	49.55	46.81	48.17	50.09	47.97	51.03
50.95	51.41	52.09	50.45	51.51	50.03	47.05	47.55	46.71	43.25	45.89	47.45	49.29	44.39	47.97	46.21	46.97	49.51	45.25	47.13
44.71	47.47	47.85	47.27	47.81	47.83	45.73	46.01	45.45	41.55	45.83	45.75	46.81	44.31	45.77	45.15	45.87	48.35	43.09	48.69
45.35	49.51	48.45	47.83	48.91	47.97	42.91	46.73	46.05	42.35	46.15	48.39	47.75	44.69	47.53	46.17	46.31	48.09	41.95	47.83
51.27	50.25	50.01	49.95	50.51	49.61	49.11	48.71	47.53	45.41	47.25	48.09	49.83	46.81	50.11	45.41	46.45	48.53	42.17	48.37
55.81	53.15	53.07	52.35	53.61	54.79	53.99	52.75	51.43	49.99	50.77	52.89	51.81	49.79	52.11	51.17	48.51	50.39	44.67	51.55
44.27	53.31	53.21	47.21	52.91	51.81	48.71	45.61	47.31	40.99	45.61	47.05	50.77	48.15	50.53	39.85	47.83	48.29	46.53	49.03
45.83	46.45	49.39	45.65	50.75	45.07	32.73	43.83	44.27	44.41	47.81	46.55	52.45	44.83	49.85	41.05	45.29	48.81	47.37	49.29
45.49	48.67	47.67	46.27	52.79	47.73	44.25	47.35	44.83	44.81	44.15	46.73	51.95	46.23	50.63	42.03	48.03	47.51	44.09	49.93
47.95	49.11	48.69	45.11	51.07	36.67	46.33	47.61	47.87	47.11	46.39	46.09	50.19	45.61	48.79	43.31	46.37	48.21	46.81	49.65
42.69	45.71	46.59	44.51	47.89	44.37	44.09	45.23	44.85	42.53	42.25	45.69	48.05	44.93	48.91	42.13	45.57	46.95	46.75	51.01
44.11	47.03	43.95	43.73	48.95	38.77	42.47	45.31	46.53	40.81	44.25	46.19	49.03	46.55	47.29	40.83	46.57	47.55	44.69	49.11
47.67	45.05	44.41	44.93	47.97	49.87	43.69	43.97	43.39	44.33	40.89	42.99	50.17	46.59	46.91	39.55	48.19	47.95	48.73	48.19
41.03	45.93	44.11	42.99	46.97	46.15	36.53	42.17	44.25	41.49	43.01	44.73	46.85	43.23	48.83	41.37	47.05	47.71	48.29	47.41
47.33	50.75	47.67	44.09	48.15	46.15	43.87	43.57	43.81	44.29	45.15	45.87	49.07	45.31	49.77	42.91	47.25	47.27	48.07	50.35
50.99	51.39	48.39	44.47	48.71	46.71	44.71	43.81	46.07	43.63	46.83	47.25	53.07	47.45	50.59	46.47	49.39	51.83	48.09	51.29
51.25	53.29	48.83	45.95	46.81	48.41	42.19	39.95	47.07	45.03	45.43	50.09	51.55	49.81	52.23	46.41	48.75	51.97	48.17	54.23
49.53	52.73	46.67	50.65	49.03	41.77	41.33	45.11	44.89	42.01	45.77	45.77	50.67	48.07	52.63	45.23	50.89	51.67	47.85	53.63
51.05	50.71	48.85	45.57	48.49	46.67	47.63	46.21	47.39	47.67	45.45	48.11	53.41	49.61	52.35	48.27	50.91	53.39	48.83	54.99
46.59	48.05	47.73	46.41	50.25	43.05	37.95	42.43	43.29	43.05	45.69	45.07	51.55	45.15	50.09	46.23	52.09	53.35	50.83	53.47
47.49	48.65	48.89	46.45	49.21	44.97	38.85	42.93	45.65	46.89	46.49	48.57	50.47	48.25	50.45	43.53	45.95	51.59	50.97	51.95
46.91	48.41	47.43	43.69	49.35	45.07	40.85	42.33	46.73	41.43	46.13	45.45	50.13	46.01	49.17	43.09	47.09	51.33	48.19	51.87
43.73	46.31	46.39	43.05	46.81	43.21	38.25	38.87	44.33	41.27	42.33	42.79	48.17	45.87	47.75	41.93	45.21	48.21	46.53	49.33
47.95	46.87	45.81	43.53	49.51	45.09	40.69	39.65	45.13	43.19	42.35	44.09	47.21	46.79	47.85	45.03	47.87	49.45	47.11	49.93
46.83	45.31	45.65	41.39	45.41	42.81	38.99	46.75	47.13	42.01	44.19	42.93	48.05	46.51	47.49	46.01	46.53	49.93	49.45	53.85
39.83	42.95	41.41	40.79	43.23	41.51	37.89	41.17	41.53	39.75	43.17	40.93	45.15	43.95	44.75	41.23	44.69	49.03	46.25	46.53
24.33	27.35	24.87	27.39	25.31	19.81	22.39	24.99	31.75	29.73	22.25	31.03	29.61	32.89	30.15	22.19	29.03	30.73	28.17	35.37
32.73	41.05	36.11	35.33	38.67	31.15	24.89	29.33	31.55	33.85	30.75	42.25	42.19	40.27	41.53	32.83	42.25	42.77	37.07	43.09
30.67	38.79	35.03	29.11	36.97	35.89	27.89	27.33	34.83	35.47	34.09	38.89	41.37	39.53	40.05	28.53	40.01	44.03	40.97	43.17
31.59	37.83	34.79	36.45	34.37	27.75	29.79	31.85	32.11	27.81	29.13	39.77	42.35	38.33	41.49	33.11	39.45	44.01	40.63	38.81
44.77	44.27	36.83	38.29	40.83	42.79	38.31	25.43	34.35	31.25	33.71	42.71	46.45	40.83	44.69	38.01	43.69	49.29	42.47	48.13
45.15	43.63	37.69	38.27	38.31	43.27	36.43	29.61	29.49	32.55	32.67	38.87	39.73	37.75	41.29	34.41	41.61	47.03	39.75	43.89
39.11	41.93	34.21	42.27	40.45	37.51	34.81	32.23	29.65	33.79	30.61	36.53	40.95	39.45	39.65	37.31	41.51	44.53	41.03	44.33
41.29	42.35	33.89	36.93	37.59	43.81	35.29	28.07	32.67	36.91	32.95	39.55	43.91	40.95	41.13	37.17	42.61	45.41	38.73	45.91
42.17	45.39	38.67	40.05	42.57	34.71	26.87	29.95	33.87	31.41	36.35	43.15	46.23	42.45	42.79	36.89	45.73	47.13	45.75	47.21
41.85	44.83	39.87	41.29	44.15	45.17	35.93	26.69	38.55	39.33	37.95	42.25	44.47	41.21	46.05	37.53	45.69	48.03	42.53	47.41
44.21	43.71	36.79	32.73	43.99	34.69	25.09	28.65	32.21	30.21	36.29	37.77	42.25	38.65	42.23	34.49	42.65	46.07	42.33	46.73
45.07	45.35	38.97	36.91	43.91	33.65	22.45	24.69	32.89	31.47	32.71	37.29	43.59	38.95	43.11	35.35	43.09	48.33	42.87	46.27
42.13	41.45	39.69	34.19	42.07	38.01	28.81	30.93	25.55	28.51	32.75	37.15	41.43	34.35	41.95	34.91	42.97	45.65	43.35	47.13
40.79	40.25	35.97	26.87	40.71	38.11	36.11	27.13	28.99	28.93	27.97	36.13	39.09	37.61	40.19	35.67	42.09	45.51	40.97	45.81
40.59	40.01	35.25	25.07	37.51	34.67	32.95	23.65	28.23	28.73	34.01	39.69	40.91	36.39	39.43	31.95	42.15	44.35	38.05	45.09
38.91	43.07	39.61	36.91	37.43	37.49	31.75	26.23	35.75	31.27	35.97	40.05	43.81	40.09	42.31	40.69	42.91	47.13	43.57	46.23
40.71	40.97	35.15	38.25	37.75	35.51	35.97	23.81	33.45	33.07	34.11	36.61	41.27	38.73	41.47	37.49	41.81	45.79	38.35	45.09
41.07	40.37	38.57	34.71	37.11	33.57	30.79	28.57	31.89	30.87	31.55	39.35	39.85	40.09	40.83	40.11	41.35	45.13	42.43	44.25
43.89	43.61	36.07	44.55	40.91	44.11	34.03	32.63	34.71	38.19	37.03	40.95	46.85	48.23	46.55	43.41	46.91	50.61	46.73	47.97
46.97	46.21	38.47	45.67	43.71	35.91	32.53	29.21	33.85	38.95	40.95	42.49	46.21	44.29	44.77	43.55	46.31	48.89	43.85	46.13
46.41	47.87	38.15	35.95	40.63	38.75	32.05	31.69	35.75	33.85	39.19	42.19	46.25	43.07	45.79	41.21	47.39	50.65	50.41	48.61
41.33	42.57	37.71	36.55	40.91	35.97	31.05	23.17	33.07	32.75	38.81	41.15	44.13	44.45	43.73	42.07	45.03	47.53	43.93	46.45
41.89	42.59	34.55	35.85	41.59	37.01	32.45	30.21	34.91	35.17	36.51	41.23	43.05	40.23	43.03	40.43	45.21	47.75	44.07	46.63
44.33	40.85	33.05	36.09	39.05	33.99	28.93	30.01	30.43	30.11	31.77	36.65	39.51	38.75	40.23	37.99	42.89	45.23	45.11	44.33
40.33	41.81	34.49	35.37	36.75	30.19	33.73	29.41	34.59	25.71	34.31	36.41	41.03	41.79	40.57	36.33	42.55	45.85	40.63	42.73
43.37	45.49	37.11	37.83	44.65	37.67	30.71	31.29	34.45	35.07	33.63	39.45	44.47	44.27	40.97	42.63	44.27	48.91	45.93	48.65
43.35	43.59	40.61	35.77	45.17	35.41	25.67	28.15	26.41	34.83	36.01	38.49	44.19	40.87	40.91	41.67	42.89	47.35	47.83	46.77
47.19	45.99	32.79	31.29	46.35	45.11	30.89	33.33	33.05	37.53	35.11	40.73	43.15	42.41	41.25	40.49	44.63	47.17	47.25	47.21
43.45	43.69	40.77	34.95	39.75	39.17	40.77	21.49	32.11	35.09	35.15	37.57	41.83	40.23	41.37	41.73	43.53	45.37	45.65	46.37
42.95	44.81	36.21	36.89	42.95	43.61	27.61	34.47	32.15	39.11	35.99	42.27	44.29	40.67	43.83	42.47	45.47	47.41	46.19	48.13
46.79	45.13	35.31	40.93	46.57	46.43	45.83	31.75	38.63	39.17	38.71	42.41	44.47	42.19	43.15	43.87	45.99	46.91	44.17	47.73
45.21	45.83	39.21	36.99	44.49	45.17	37.61	34.01	37.97	37.91	39.49	41.47	43.25	42.99	44.11	43.35	45.17	45.91	45.37	46.97
45.75	44.95	40.81	40.41	44.33	43.61	40.63	33.55	37.83	41.39	41.19	41.85	43.73	42.87	43.35	43.51	45.11	45.85	45.51	46.89
44.65	45.87	39.73	40.75	46.79	48.25	48.21	37.73	39.41	42.59	43.99	42.71	45.15	44.27	43.75	44.73	46.27	47.05	45.51	47.95
51.87	49.87	44.91	43.55	51.83	51.09	50.59	39.47	41.25	46.87	46.87	47.49	48.47	47.71	48.33	47.35	48.97	49.65	50.17	50.47
49.61	47.35	41.67	44.07	46.49	49.83	42.89	36.07	40.57	41.87	43.05	44.73	47.07	46.33	45.91	45.73	47.43	48.13	47.67	48.75
44.47	43.79	39.61	39.85	46.51	47.09	42.09	33.77	39.59	41.83	39.61	43.21	45.07	44.57	43.93	43.73	45.27	45.85	43.67	46.53
47.03	47.81	39.53	44.85	50.19	50.97	51.51	34.49	44.69	43.55	46.11	46.63	48.57	46.51	46.01	46.91	48.09	48.77	47.17	49.67
49.59	49.27	45.03	34.59	50.79	52.29	52.77	40.11	44.27	46.27	49.89	49.45	49.71	48.09	48.29	48.03	49.21	49.95	47.69	50.83
51.01	50.29	44.71	44.49	52.17	52.05	53.73	39.57	42.21	45.59	45.53	49.51	50.51	48.15	47.35	48.31	49.77	50.03	49.07	50.87
50.91	49.19	47.05	48.99	50.93	51.51	45.83	37.23	43.25	42.61	47.49	48.13	49.93	47.29	48.15	48.19	49.25	49.97	47.55	50.71
50.99	50.01	44.61	48.01	51.41	52.25	45.07	41.59	44.43	45.33	47.25	49.17	51.25	49.29	50.45	49.11	49.29	50.55	49.97	51.35
49.95	48.03	46.79	41.15	50.69	51.73	47.25	41.73	44.27	46.03	43.41	49.05	50.69	49.19	48.07	48.57	49.31	49.93	49.19	51.29
51.73	50.47	41.31	46.69	52.07	53.33	54.03	39.11	48.35	44.95	49.35	50.85	51.99	49.51	49.59	49.77	50.85	51.41	49.29	52.81
50.73	52.27	47.61	42.97	53.01	53.51	56.33	42.71	50.19	44.55	43.99	52.03	53.47	50.25	50.97	50.91	51.81	52.59	52.95	53.75
50.43	54.57	47.43	40.29	51.89	54.13	56.49	45.71	49.33	46.35	46.27	51.87	53.43	50.91	51.83	51.21	50.91	52.63	53.17	53.69
53.41	55.29	48.61	41.95	49.37	55.53	49.17	45.11	47.81	48.93	48.37	52.01	53.93	50.99	51.63	51.49	51.73	53.77	52.49	53.93
48.49	47.21	42.91	38.61	49.61	50.03	50.61	44.03	47.09	46.29	45.81	48.91	50.91	48.37	49.15	48.51	49.45	50.61	51.21	51.17
53.19	52.49	51.79	51.49	51.01	52.57	45.11	50.81	50.29	49.39	49.79	51.95	53.01	49.21	50.91	50.85	51.31	52.53	53.73	53.37
53.75	51.19	49.23	47.29	50.67	53.47	45.47	42.87	51.91	51.93	55.33	50.83	54.25	51.61	50.33	51.69	51.21	53.15	54.49	54.39
47.33	53.77	49.83	48.35	49.05	53.91	49.01	49.17	49.35	49.45	52.83	52.91	54.09	50.59	53.21	51.83	52.25	53.27	52.59	55.01
52.59	49.59	44.23	52.67	52.37	54.31	44.57	41.11	50.75	50.37	47.69	51.67	52.75	50.47	51.53	51.49	51.45	53.27	56.57	54.63
45.21	49.47	39.23	44.53	50.17	53.09	37.57	43.29	48.77	48.59	46.35	51.87	52.89	49.07	51.15	50.79	51.71	52.37	55.73	54.01
54.13	49.87	40.11	49.17	50.95	52.57	37.77	40.09	41.57	47.53	43.49	52.47	52.25	50.65	49.93	51.31	51.69	53.11	56.45	53.17
49.59	50.29	47.55	44.81	52.29	54.95	44.61	45.87	47.43	48.15	39.35	52.49	54.77	51.53	51.45	51.33	52.71	53.69	56.39	55.39
47.03	49.07	48.11	44.39	48.07	53.87	39.27	48.19	50.87	55.43	47.37	53.83	55.51	51.11	50.89	51.51	53.11	53.87	56.55	55.55
46.31	52.91	42.41	42.37	50.87	53.57	49.27	44.99	47.89	49.81	51.43	53.05	55.21	51.81	51.25	51.01	52.19	53.53	52.79	55.41
45.69	48.21	41.77	47.03	46.59	40.53	43.63	43.97	41.87	47.93	44.45	49.33	51.81	48.95	48.05	48.33	49.25	51.19	47.73	52.65
47.01	55.05	44.13	45.09	47.73	55.93	50.39	39.59	52.65	56.01	50.13	53.75	55.97	52.21	52.01	51.37	53.33	54.89	53.77	56.57
44.17	46.19	41.91	48.05	47.05	46.53	36.51	35.33	42.01	41.99	41.97	46.51	46.73	45.97	44.57	45.71	45.67	48.23	47.39	50.43
48.27	49.99	44.83	43.53	47.49	48.13	44.05	32.41	42.63	46.13	43.93	48.57	49.29	47.71	45.37	47.15	46.97	49.69	48.11	49.91
47.63	47.83	37.61	42.83	48.75	51.97	36.17	34.35	43.05	44.37	42.93	48.05	48.77	46.89	46.33	45.41	47.39	48.39	49.25	48.53
44.07	47.23	44.65	42.09	44.51	49.11	41.43	33.47	39.91	40.39	42.75	48.01	47.95	46.53	47.05	45.23	47.17	47.97	49.11	49.45
44.45	48.99	47.31	45.65	48.69	45.43	44.23	34.23	39.75	43.41	41.55	46.39	46.93	45.79	46.81	44.77	45.93	47.45	47.97	48.83
51.15	44.99	40.65	42.11	41.33	43.69	32.77	30.89	41.59	43.63	42.05	44.89	46.47	44.65	44.43	43.97	44.33	46.51	46.67	48.05
41.19	44.23	41.43	43.73	46.05	43.81	28.53	32.63	40.41	37.41	40.87	44.57	45.25	44.25	43.69	43.59	44.81	45.97	44.85	47.55
51.25	46.89	42.67	42.31	41.95	44.87	31.67	36.35	41.15	46.85	44.95	46.19	47.33	45.63	46.01	45.07	46.67	46.93	48.07	48.77
43.41	48.99	44.45	43.99	43.55	43.57	44.17	36.51	45.93	42.23	43.89	47.21	48.63	46.37	44.87	45.59	47.33	46.43	48.63	49.25
51.13	49.51	45.59	30.61	42.71	37.53	41.11	35.31	42.73	45.47	44.43	45.61	46.75	45.29	45.27	44.41	45.89	46.85	46.91	48.49
37.91	48.49	59.07	40.93	37.17	39.33	47.17	32.15	43.05	42.63	41.57	44.51	46.25	44.93	44.73	43.85	44.33	46.21	45.05	47.47
47.91	48.61	43.63	48.51	43.47	41.45	45.67	33.77	42.09	41.11	42.83	45.27	46.95	45.55	43.41	44.79	45.69	46.53	46.97	48.29
39.97	51.29	45.45	50.31	42.23	43.95	40.01	36.09	39.95	42.15	42.75	45.27	47.83	46.43	45.17	45.73	47.05	48.15	48.33	49.71
40.89	44.53	42.71	41.17	38.31	43.27	41.83	36.83	41.03	41.71	41.63	44.19	45.03	44.43	43.01	43.43	44.77	44.89	45.57	46.55
42.13	43.59	42.27	36.75	44.43	43.83	30.53	32.97	43.09	40.69	42.07	44.13	45.47	44.65	42.41	43.77	44.85	44.89	45.15	47.43
37.21	42.39	41.43	39.79	38.91	38.15	40.23	35.29	41.41	37.37	42.21	42.53	43.63	43.19	42.91	41.81	43.07	43.89	41.83	45.13
39.51	45.05	39.97	38.09	42.73	43.55	37.33	36.85	42.31	38.05	42.89	43.85	44.33	43.85	42.29	42.77	43.49	43.53	45.15	44.67
44.83	44.23	45.05	45.33	45.23	45.41	36.61	35.11	43.79	43.49	46.35	45.33	46.73	45.29	43.59	44.05	46.03	45.95	46.57	47.79
28.09	23.77	28.51	33.95	34.15	32.81	28.89	34.81	38.03	34.43	40.27	49.41	46.59	47.39	43.19	38.11	48.21	48.01	47.89	52.71
31.85	27.33	25.61	33.71	41.81	31.89	30.99	32.51	36.69	35.63	39.43	46.93	47.19	48.81	52.31	48.53	50.09	43.07	47.83	51.45
32.35	28.97	34.15	34.73	30.07	32.45	31.07	34.47	40.07	43.83	49.39	49.33	49.37	48.47	47.31	44.01	49.43	47.11	48.21	51.49
27.47	27.41	29.35	33.85	34.23	32.89	27.05	36.09	38.67	40.99	40.31	44.95	44.83	45.67	48.37	47.27	48.51	47.21	45.83	48.67
29.31	27.49	34.77	36.29	32.05	32.67	32.49	31.05	37.39	37.35	38.41	40.75	41.43	41.69	43.77	36.27	41.15	49.71	49.13	49.91
30.03	26.47	32.39	35.01	30.89	28.55	28.37	30.75	34.11	34.47	37.45	46.59	51.63	44.19	49.35	48.89	49.85	49.67	45.65	48.95
29.93	26.31	34.55	34.75	31.85	29.85	35.91	30.35	34.29	35.67	38.97	39.73	40.63	38.63	39.47	40.21	43.13	45.13	44.19	44.15
24.55	25.71	28.31	27.71	30.33	23.93	22.71	24.73	28.83	32.89	35.03	37.77	40.23	37.93	40.39	33.55	36.73	39.27	38.87	38.61
30.57	30.37	32.39	35.33	34.51	28.03	33.23	35.49	33.17	27.79	35.75	41.83	43.33	38.83	42.95	32.79	39.87	40.51	43.29	41.87
30.13	33.29	37.41	37.05	38.73	32.79	29.69	37.15	31.21	35.89	37.31	37.03	42.71	37.45	38.63	38.09	40.81	41.81	40.49	41.53
32.31	33.57	38.87	39.59	40.09	32.49	35.47	36.95	37.33	40.17	40.33	43.85	45.09	41.81	43.19	39.87	43.45	41.81	40.79	40.39
35.39	30.39	37.23	38.91	39.57	35.85	33.33	41.79	39.51	44.05	42.43	46.67	45.03	42.45	43.67	45.87	44.27	42.75	44.57	43.35
28.29	25.19	29.29	27.47	28.39	29.41	23.27	28.07	25.35	27.61	26.73	31.33	36.03	30.01	32.97	28.03	31.05	33.95	37.03	33.79
49.51	51.13	53.97	52.73	52.25	49.03	45.81	42.11	41.65	42.81	43.99	49.27	52.09	49.65	49.29	43.65	48.15	52.63	48.65	50.31
50.23	56.73	54.71	49.87	45.05	39.65	52.17	35.41	39.81	43.03	46.47	48.95	53.73	46.03	49.99	46.09	47.17	50.27	50.13	47.07
52.71	52.41	52.13	46.57	46.41	46.29	53.51	42.43	44.79	45.49	50.17	49.33	53.11	49.05	52.31	47.13	48.31	47.33	46.05	52.03
51.25	46.97	46.23	47.83	49.55	42.75	47.31	43.63	47.29	46.43	49.45	50.13	53.21	48.23	50.61	49.81	51.89	49.47	47.09	52.27
47.15	49.47	52.21	49.65	53.39	47.65	49.55	49.41	46.31	46.91	49.29	50.57	53.49	49.35	49.85	46.49	52.25	51.13	49.85	52.51
50.41	52.07	52.89	49.63	52.23	48.55	48.69	46.85	46.61	46.65	48.31	48.71	52.27	48.47	46.95	45.69	49.09	52.35	50.53	51.07
48.61	50.61	50.75	49.51	51.99	48.13	50.21	49.57	48.05	44.25	47.61	49.01	51.07	48.37	49.81	49.35	48.73	51.01	48.19	51.35
48.77	49.17	52.03	48.73	53.41	50.53	46.43	50.99	49.25	43.33	49.05	46.23	52.13	47.87	49.67	49.89	50.51	50.91	45.61	50.39
50.77	52.41	55.41	51.17	53.95	52.91	53.05	51.27	48.89	46.67	48.39	49.85	51.09	47.93	51.29	50.17	50.11	53.25	50.91	50.47
54.29	53.97	54.09	50.09	52.99	50.79	50.11	50.03	48.01	45.25	48.15	49.11	51.35	47.31	50.01	50.23	49.07	50.69	50.13	51.01
50.27	50.55	49.71	46.49	50.05	49.01	45.35	47.51	45.89	43.17	44.63	46.01	47.13	44.87	47.43	45.59	46.73	47.43	45.13	47.63
44.45	46.29	46.39	45.47	47.73	49.25	47.91	45.19	45.05	42.89	44.75	46.69	46.51	43.25	46.71	44.29	46.25	48.27	45.19	46.09
37.93	41.87	40.43	38.29	38.95	41.15	36.95	37.43	38.63	33.07	39.31	38.19	41.91	38.99	41.87	38.27	40.27	40.99	36.59	41.09
49.43	49.11	49.41	49.21	49.97	48.57	47.77	48.23	46.81	44.91	46.83	46.91	49.71	45.75	48.89	43.87	45.99	46.99	45.01	47.89
48.23	51.35	52.51	50.61	53.39	51.45	48.71	48.19	47.69	49.93	50.17	52.35	49.93	47.19	47.27	46.39	47.27	51.05	44.47	51.03
49.55	49.89	49.55	46.91	52.35	49.97	44.71	36.15	47.81	43.81	45.67	47.87	53.97	46.71	49.95	40.67	46.79	47.91	47.11	48.93
50.65	52.67	50.25	46.15	51.65	49.67	47.79	42.07	45.73	45.03	46.09	47.81	52.85	46.99	47.21	38.71	47.69	48.53	48.35	51.23
48.29	48.39	50.41	45.19	50.55	49.37	44.95	44.81	44.59	45.67	44.05	47.69	50.17	44.27	50.05	41.09	46.03	46.55	43.59	48.75
47.87	49.33	46.23	45.97	50.73	50.45	46.07	49.01	46.13	44.99	44.07	45.93	48.39	45.91	47.93	40.69	46.89	46.29	47.01	49.71
47.27	48.05	44.29	41.83	49.61	45.99	42.49	43.21	44.01	44.91	42.67	45.33	48.39	41.67	46.99	39.01	46.11	47.93	46.55	47.73
43.65	47.19	46.81	44.63	48.65	50.01	43.59	44.31	44.03	41.61	42.23	46.07	49.19	45.31	47.75	43.91	45.41	47.03	43.79	47.19
45.41	50.15	48.49	43.39	49.07	47.79	43.07	40.25	45.99	41.11	43.03	45.45	48.99	45.29	49.79	43.57	46.97	49.53	46.27	50.29
47.39	50.35	51.17	44.63	49.17	50.59	43.57	45.19	48.11	43.47	42.47	44.13	48.63	45.83	48.49	47.23	48.33	48.13	48.59	50.33
39.39	49.05	46.83	45.93	49.21	41.63	40.39	46.65	46.71	43.99	46.85	45.49	49.25	46.49	50.11	44.85	49.63	49.79	48.23	51.57
49.13	55.43	54.03	47.71	50.99	47.57	46.45	48.61	46.31	43.85	41.37	46.31	51.27	47.11	50.27	39.59	50.25	51.53	49.11	52.49
47.63	53.39	52.09	48.49	50.87	45.13	46.39	47.91	45.71	42.91	45.25	46.23	51.65	47.01	50.31	45.29	50.69	52.13	48.85	53.71
51.59	53.57	47.29	44.69	50.19	45.35	45.15	43.15	46.43	43.17	45.69	48.29	51.11	47.55	52.25	45.71	51.05	53.81	48.69	54.55
53.05	52.13	46.25	46.49	50.43	45.03	44.85	44.81	45.71	46.19	42.65	47.85	52.45	48.89	52.53	47.15	52.45	52.37	51.09	54.49
49.19	48.51	45.35	43.47	47.77	43.35	41.57	40.55	44.99	40.65	43.79	46.47	50.99	46.87	50.23	44.45	49.49	52.47	49.25	53.01
47.31	47.65	45.23	48.43	47.75	44.97	40.93	38.33	44.47	43.19	42.07	45.31	51.21	48.67	50.21	46.19	47.61	51.89	47.87	54.63
46.57	48.17	46.79	47.99	49.05	43.83	35.35	38.59	45.15	44.07	44.81	44.67	49.71	47.57	49.03	45.79	48.13	52.21	49.53	51.07
46.67	47.35	45.87	44.61	47.15	43.07	38.97	36.19	45.63	42.73	46.09	48.69	48.01	48.03	48.97	46.13	47.75	50.69	47.51	50.41
45.33	46.65	45.91	40.67	47.87	45.43	41.13	47.45	46.65	43.49	44.87	44.95	49.21	47.43	47.59	45.01	47.57	50.87	45.61	52.15
47.45	46.97	46.73	45.15	45.81	43.97	40.07	43.37	46.17	44.65	46.19	44.51	49.75	48.09	48.39	44.25	50.23	51.95	48.59	50.99
48.41	48.63	47.49	47.39	49.79	41.13	38.41	43.61	47.45	45.09	45.57	46.27	49.27	48.35	50.15	45.49	48.13	50.65	48.95	51.13
45.01	47.21	46.95	46.59	47.29	40.33	38.79	37.25	42.85	41.15	41.77	47.43	48.61	45.83	48.37	42.37	47.61	49.27	45.77	52.35
43.65	43.41	44.85	45.03	40.75	37.97	41.51	32.51	37.37	34.11	40.29	45.71	43.33	42.01	45.11	40.79	39.53	45.91	42.01	43.37
37.87	42.53	41.29	37.77	39.53	33.27	27.55	33.89	30.69	33.49	35.33	41.61	42.49	40.37	41.91	35.95	43.53	45.45	41.29	44.13
42.57	47.33	46.91	45.51	43.13	40.27	32.93	25.59	34.27	35.43	39.51	36.97	43.95	39.97	45.41	39.15	44.77	49.19	45.03	48.45
44.95	46.89	42.19	41.99	41.55	47.49	33.31	30.59	36.59	35.63	33.85	43.07	41.49	40.39	42.75	38.55	45.89	49.19	45.91	44.93
43.95	43.23	38.57	39.49	39.29	40.05	35.57	31.11	32.07	32.31	34.43	39.43	44.21	43.57	43.99	35.81	41.13	47.37	44.67	47.55
42.23	44.21	39.83	41.83	39.01	34.55	30.05	24.57	30.41	32.73	33.61	38.93	44.03	40.77	43.15	39.85	43.59	47.63	43.77	47.81
43.57	45.33	39.31	40.57	41.63	38.85	27.03	23.91	33.77	35.91	34.49	39.65	45.39	39.83	42.61	30.59	45.01	48.23	47.79	45.87
47.83	45.03	40.71	42.27	40.47	36.81	29.57	32.17	29.71	32.51	35.83	39.21	42.85	41.51	40.93	32.35	44.75	48.05	46.83	46.63
46.25	43.21	33.65	33.29	41.29	36.21	24.45	22.65	31.47	30.79	32.97	40.13	44.23	42.61	41.63	37.05	45.33	47.35	48.25	47.87
40.87	44.01	34.53	38.73	39.83	35.51	25.59	25.09	29.85	30.47	33.65	38.21	42.33	38.85	43.35	36.73	43.67	46.75	46.75	47.77
37.01	43.03	35.17	33.21	40.79	37.11	20.81	28.81	30.53	29.75	34.09	40.19	43.23	39.65	39.29	33.19	41.81	44.25	40.27	46.63
44.35	43.53	33.81	33.89	37.41	33.25	23.13	22.41	20.79	30.97	27.71	36.79	42.57	34.23	39.93	40.25	42.05	45.93	40.95	46.81
49.29	44.59	36.55	37.47	45.31	36.87	30.61	25.91	33.83	32.93	34.55	40.31	44.31	40.81	41.87	41.21	44.59	47.31	43.25	48.09
38.15	40.09	36.79	31.35	38.49	36.03	22.27	26.27	31.97	30.79	34.21	37.01	43.39	41.31	41.29	38.55	40.37	44.59	38.07	44.27
39.45	41.19	34.81	37.47	43.47	36.13	29.95	26.99	33.89	30.87	33.75	37.05	42.91	39.93	40.77	42.49	42.11	45.63	41.57	45.65
43.63	44.11	38.61	38.73	44.09	38.57	28.17	26.15	33.45	33.33	37.77	39.89	43.71	40.11	42.15	39.65	43.85	47.97	44.37	47.75
44.75	42.35	38.17	38.31	44.63	37.15	43.43	19.45	34.91	33.27	37.65	40.97	44.33	41.51	42.75	45.19	42.79	47.99	39.77	45.99
44.33	43.93	36.53	35.89	42.35	37.69	35.97	33.63	35.05	39.43	38.51	42.47	43.39	44.43	44.51	42.41	45.31	48.23	43.13	48.01
40.09	44.11	36.19	35.29	43.69	39.79	30.29	27.75	32.21	34.45	35.79	39.23	42.15	39.11	44.83	41.29	44.13	47.67	44.97	48.19
46.11	46.57	36.09	41.55	45.33	39.57	36.11	29.37	36.51	33.25	35.57	45.79	45.63	46.41	45.83	44.31	46.57	50.17	44.63	46.37
43.29	44.05	38.57	41.97	42.33	39.25	40.81	29.95	34.95	34.01	32.29	39.13	45.25	42.53	41.91	38.35	44.05	48.09	45.95	44.21
44.05	43.43	38.33	38.45	40.71	40.07	31.85	26.99	34.73	34.25	33.43	35.17	41.85	40.89	42.49	43.25	45.31	47.93	45.59	45.85
43.31	42.89	39.19	36.71	39.97	38.03	31.89	27.09	26.51	38.33	36.65	40.67	42.27	38.33	40.07	35.65	43.65	46.21	44.77	43.63
42.79	40.57	35.19	30.39	41.81	38.91	30.77	26.79	30.01	33.79	32.21	38.19	42.25	38.93	39.65	35.95	41.93	45.67	42.13	44.35
45.41	44.29	39.37	35.79	45.31	40.05	34.81	27.17	33.99	35.17	37.17	39.01	43.65	39.19	44.45	43.23	44.81	48.55	45.99	47.49
44.51	43.11	41.71	43.11	43.11	41.15	36.09	29.91	35.01	35.89	40.37	36.45	43.47	43.21	42.63	40.45	45.45	48.05	48.11	47.35
46.23	43.63	41.03	45.87	46.99	35.45	39.19	25.05	31.65	33.05	34.49	36.89	41.75	40.53	42.17	41.93	44.29	45.89	45.59	45.75
47.95	45.49	39.15	41.31	43.79	38.83	37.33	25.79	35.35	35.49	37.79	43.33	45.21	44.55	44.13	44.59	46.33	47.77	46.83	48.69
45.89	44.11	40.75	32.63	43.47	39.53	39.59	25.97	35.27	36.77	38.89	39.81	42.55	39.83	41.13	42.29	43.51	45.37	43.73	46.39
48.45	46.69	38.79	35.53	49.03	45.03	37.73	31.77	41.45	43.07	39.67	42.39	46.59	45.07	46.53	45.61	47.33	48.07	46.01	49.21
44.83	45.71	40.27	43.45	47.41	44.03	40.51	38.39	40.91	42.95	41.45	40.39	44.25	43.73	44.17	43.79	45.13	46.35	44.21	47.55
49.49	46.41	38.79	42.37	49.05	46.53	40.25	32.81	42.01	43.81	41.67	41.49	45.37	44.47	43.75	44.49	46.37	47.11	46.73	48.33
48.87	46.27	42.23	43.45	46.47	47.43	45.41	35.07	41.49	42.75	40.63	43.77	44.55	44.01	44.31	43.49	45.05	45.87	45.09	46.97
46.95	45.33	36.95	40.85	44.77	46.55	44.39	35.01	38.81	41.19	41.55	43.81	44.55	44.33	43.61	43.91	45.05	45.89	46.31	47.27
47.85	45.73	42.45	43.25	46.01	47.51	45.23	33.51	37.55	40.71	40.77	41.97	44.65	41.53	43.15	43.09	44.77	45.89	45.87	46.97
50.75	48.03	44.55	41.15	51.61	50.41	53.43	40.01	44.85	45.49	45.77	47.09	48.11	46.49	46.25	45.97	47.31	47.91	48.47	48.65
49.75	47.97	41.47	46.79	50.55	49.95	44.01	40.37	43.39	46.21	46.29	45.93	48.07	45.75	46.13	46.05	46.97	47.77	46.43	48.57
46.09	45.29	41.51	39.63	46.25	47.69	48.15	37.47	41.87	44.39	42.99	45.09	45.97	45.13	44.09	43.87	45.49	46.19	43.27	47.01
43.19	44.51	44.17	42.45	48.79	48.07	49.05	39.65	44.85	46.35	44.83	47.39	47.33	46.71	45.41	45.23	46.35	47.63	44.63	48.23
44.69	46.55	41.57	47.35	48.23	48.35	46.43	37.21	43.51	46.07	42.31	45.65	46.83	45.75	44.93	45.69	46.11	47.13	45.53	48.27
50.33	49.01	44.87	41.87	51.71	49.91	49.61	45.79	43.67	44.43	44.49	47.97	48.49	46.43	46.53	46.93	48.31	49.47	48.79	50.61
44.61	47.67	38.43	42.17	45.91	47.59	49.31	37.45	43.95	40.31	44.65	46.27	46.37	46.33	45.81	45.69	46.93	47.21	45.31	48.93
53.03	50.41	46.73	43.07	50.87	51.97	53.03	38.23	44.91	43.99	45.11	48.35	50.25	48.43	49.55	48.23	49.69	50.17	50.89	51.55
51.09	53.95	45.25	36.57	51.75	53.19	44.53	41.21	45.91	46.57	46.49	49.73	51.53	49.95	50.09	50.13	50.37	51.95	51.77	53.49
52.13	54.13	48.75	50.49	52.23	54.25	53.83	39.73	45.87	46.67	45.07	50.69	52.35	49.57	49.05	50.23	50.71	52.09	53.13	53.35
47.07	51.13	51.75	51.91	52.07	52.35	52.03	38.85	46.01	51.21	50.13	51.93	53.41	50.51	52.53	50.95	50.89	52.51	54.01	53.09
56.29	53.87	48.33	40.39	52.61	53.31	38.87	46.83	50.39	46.45	52.97	51.87	53.55	50.77	51.89	50.99	51.67	52.67	53.71	53.79
48.51	51.91	42.89	46.29	49.69	53.03	53.43	43.41	48.79	48.97	50.99	52.07	53.35	49.79	51.59	50.87	51.67	52.95	54.67	53.83
54.31	54.55	43.33	44.71	50.39	54.97	41.91	33.57	52.23	47.75	48.23	53.75	54.69	51.33	53.05	52.17	52.67	54.17	55.71	54.99
48.67	52.99	50.29	39.81	50.73	53.33	46.05	38.77	48.13	47.85	46.59	52.91	53.33	50.89	50.41	51.37	51.29	53.03	52.83	54.57
49.29	50.73	45.25	45.43	53.01	53.83	49.05	44.29	49.45	51.07	48.17	52.27	53.41	50.59	51.01	51.11	52.13	53.33	56.29	54.07
45.27	47.55	42.73	45.11	50.05	51.13	34.67	45.47	45.27	44.97	46.23	49.97	50.21	48.69	49.23	48.81	49.03	50.99	52.63	51.93
45.67	48.79	47.15	51.55	51.15	53.09	48.03	42.99	44.07	46.63	41.99	48.21	51.61	48.27	49.75	49.11	50.13	51.49	55.31	52.37
45.73	48.55	46.59	43.45	50.77	51.79	47.41	43.03	41.77	45.27	45.49	50.87	51.65	48.75	49.75	48.41	49.23	51.27	54.05	53.09
43.61	47.07	43.49	44.03	50.03	49.09	38.35	38.21	45.67	46.93	43.81	49.35	50.57	49.59	48.79	47.77	49.67	50.61	49.61	52.15
47.81	55.07	50.25	45.43	49.19	47.91	43.15	41.29	43.11	47.49	43.13	49.47	51.97	49.07	48.29	48.53	50.11	51.27	50.67	53.37
40.71	48.49	42.57	42.17	45.09	46.91	40.57	41.07	42.81	46.85	42.93	46.91	49.45	46.85	46.15	46.27	47.75	48.93	47.85	51.37
43.99	45.71	43.77	41.79	44.85	46.55	44.47	38.19	40.77	40.27	41.83	47.23	48.35	46.29	45.61	44.95	46.81	48.03	45.59	49.03
46.97	46.75	42.37	46.07	44.45	46.81	42.97	34.77	45.05	44.15	43.09	45.53	47.77	45.61	46.19	45.87	46.31	48.05	46.91	50.47
45.01	49.25	44.69	40.13	47.45	48.23	44.03	34.75	38.67	43.19	44.53	46.57	48.33	46.71	46.83	46.55	47.09	48.91	49.37	50.05
40.55	45.67	41.93	42.75	44.93	48.03	41.87	32.77	40.17	44.57	44.71	46.83	47.35	45.57	45.63	44.31	45.89	47.09	46.85	48.13
44.73	44.83	44.55	44.05	47.83	35.85	37.19	31.03	42.11	39.35	40.75	46.43	46.85	45.41	45.53	44.23	45.87	46.85	47.87	47.83
43.05	48.39	38.31	41.07	46.43	51.29	39.97	33.57	39.33	39.51	40.29	44.67	47.09	45.61	45.67	44.91	46.11	47.35	48.99	49.07
52.05	48.11	45.67	40.09	49.99	42.15	33.71	33.87	43.17	39.77	41.53	45.89	47.59	46.23	47.37	45.33	46.81	47.87	48.95	49.47
51.71	49.29	44.11	46.73	47.05	44.47	38.59	34.79	45.69	45.41	47.49	49.89	50.85	48.31	48.39	47.73	48.61	49.89	49.23	51.07
47.39	48.73	49.71	47.15	49.15	46.49	44.21	41.93	44.45	43.41	46.65	50.95	52.65	49.13	50.37	48.43	50.29	50.15	50.97	51.95
44.65	44.87	46.73	46.35	45.99	34.55	28.05	31.21	39.89	39.21	38.29	43.37	45.53	43.87	43.69	42.63	44.57	44.59	44.65	46.53
39.69	43.89	43.89	33.63	38.83	41.25	29.81	32.79	38.43	36.29	39.73	42.49	44.03	42.87	41.37	41.89	42.09	43.67	43.25	45.21
48.59	51.27	40.29	41.07	41.69	45.63	44.61	43.59	45.29	46.61	45.57	49.21	50.67	48.47	47.57	47.83	47.73	50.15	49.31	52.29
45.77	50.21	52.63	47.87	48.71	37.63	36.79	35.95	44.13	47.95	41.87	45.59	47.77	46.37	44.23	45.85	47.01	47.75	47.95	49.55
39.57	42.25	42.77	40.23	41.21	41.01	27.93	30.53	36.47	34.67	38.01	40.91	42.29	41.79	41.49	40.93	42.11	42.35	43.41	44.35
43.17	42.57	45.39	37.89	39.43	43.31	36.81	30.33	40.77	40.93	41.25	43.57	45.13	43.59	41.73	42.45	43.85	44.21	44.25	45.27
38.53	43.45	40.17	35.87	40.19	42.49	45.39	33.99	41.41	39.91	40.79	44.37	44.73	44.75	43.65	43.55	44.65	44.67	46.05	47.61
40.23	43.97	40.03	43.85	40.59	42.37	38.89	41.61	43.05	45.49	42.93	45.09	45.63	45.11	43.43	43.67	45.33	45.97	44.23	48.05
39.21	41.33	41.57	47.37	39.81	42.99	40.57	33.81	41.75	38.27	42.31	43.33	43.67	43.01	40.49	41.71	43.19	42.61	42.13	45.37
39.43	41.33	41.87	34.19	40.71	42.51	39.83	39.57	42.53	41.27	44.51	44.43	45.41	44.17	42.27	42.87	44.69	43.85	44.21	43.17
16.53	18.01	26.55	27.75	31.19	30.25	26.35	26.17	28.21	31.03	30.65	33.07	36.47	39.63	43.67	35.97	43.01	40.77	43.43	47.31
20.67	21.57	26.53	27.29	29.55	26.63	28.21	26.87	28.05	24.67	30.51	31.39	35.99	37.93	42.53	40.05	42.61	40.97	41.75	45.73
24.01	29.55	27.69	30.51	31.95	30.03	28.05	31.69	35.07	36.77	40.89	43.95	50.59	48.47	45.03	47.45	50.47	43.53	45.39	49.25
30.15	26.17	28.85	33.77	25.93	28.27	26.51	33.55	35.37	36.83	37.73	37.97	39.89	39.77	39.79	39.39	40.79	40.67	39.61	42.13
25.61	31.23	25.93	33.69	27.33	29.31	23.25	35.27	33.65	35.45	36.21	42.79	44.05	45.15	47.43	43.59	43.49	42.89	43.01	47.97
30.43	29.51	30.45	32.03	26.05	34.43	31.59	34.13	36.37	36.63	40.31	48.71	51.01	48.29	52.07	37.67	47.69	51.19	49.61	51.21
31.29	26.33	35.45	33.65	33.27	30.01	29.59	42.65	44.87	42.25	45.51	47.51	50.89	47.51	47.91	48.51	46.83	48.63	47.79	48.75
29.13	26.51	32.41	31.13	31.75	27.73	30.05	32.59	29.29	33.47	31.83	37.43	43.03	39.11	40.17	37.39	40.67	41.49	39.31	42.85
27.19	25.85	31.63	32.29	31.83	26.31	29.65	31.93	35.09	32.39	30.41	38.03	44.45	38.63	42.07	38.51	39.83	43.13	42.07	40.31
27.99	27.97	33.27	35.21	34.39	31.97	27.33	31.63	33.65	36.03	33.79	36.75	39.47	35.43	38.37	32.55	36.09	36.99	37.87	38.67
32.83	37.61	36.43	37.75	37.43	33.71	31.93	33.19	35.15	38.17	36.73	37.99	46.29	40.77	44.35	38.77	40.19	39.33	38.17	43.83
35.41	34.33	37.35	38.25	40.07	33.55	26.75	37.03	36.31	38.37	32.13	41.15	42.79	38.03	41.07	33.89	40.45	40.15	40.35	42.85
39.41	35.57	41.25	39.71	41.63	39.83	36.53	36.43	39.71	36.81	40.37	46.17	46.91	42.91	42.65	35.35	41.89	42.81	43.35	43.79
44.69	49.39	55.43	50.05	53.37	50.27	39.75	46.21	43.61	48.33	50.69	48.83	53.69	50.25	48.05	42.37	49.55	52.63	47.67	50.47
41.79	42.59	50.13	49.97	48.21	45.91	43.53	54.43	40.23	44.91	40.29	51.51	53.05	47.09	47.01	33.79	49.57	51.87	50.33	50.33
49.57	50.19	51.07	51.59	49.83	46.17	54.71	49.47	47.75	42.83	44.83	52.01	53.33	48.21	50.29	45.85	51.37	52.95	45.51	51.79
42.61	49.69	45.37	49.55	45.11	40.67	44.79	45.87	44.19	45.79	44.47	50.69	53.49	48.91	51.19	47.35	51.47	54.59	45.87	52.83
37.95	51.81	45.65	52.53	51.93	32.87	51.09	50.77	48.13	47.17	48.47	50.09	52.15	48.83	48.43	46.63	52.53	50.97	48.75	52.79
45.77	43.97	50.69	46.97	49.93	47.59	45.43	48.71	42.61	43.93	45.15	47.89	48.47	44.55	45.97	46.27	45.79	47.05	43.41	48.23
47.33	47.51	45.29	47.37	51.53	50.65	45.13	44.09	43.01	44.11	47.51	49.75	49.99	43.41	47.21	46.03	45.89	48.03	47.35	48.93
51.17	50.25	55.69	49.49	53.31	49.91	49.33	51.05	48.67	49.55	49.37	50.39	52.97	47.81	51.27	50.91	50.87	51.23	48.99	50.75
50.45	52.79	51.95	49.61	52.29	49.59	49.79	49.49	48.79	43.91	45.93	47.61	50.93	47.51	50.31	47.43	47.97	51.13	48.39	48.87
54.75	52.15	54.69	51.31	54.13	50.75	52.75	49.07	49.05	45.77	48.41	48.69	51.85	48.61	50.07	50.31	50.23	51.89	49.95	50.73
50.73	49.05	50.81	47.29	49.31	47.11	48.95	48.17	45.49	44.63	44.35	44.87	48.37	45.25	47.57	46.99	45.97	47.97	45.57	48.29
49.67	48.75	48.71	47.53	49.93	47.17	41.95	43.99	45.71	42.93	45.87	46.63	47.57	44.07	48.21	47.53	47.53	48.73	45.99	46.73
48.85	48.31	49.05	47.05	49.73	49.63	44.39	48.45	46.87	42.69	46.55	48.07	47.25	46.07	48.37	44.15	47.03	47.67	44.17	48.37
51.55	50.13	50.61	47.75	51.69	51.39	48.33	50.17	48.55	47.47	48.07	49.45	50.95	47.47	49.89	45.41	47.83	50.45	46.83	50.65
49.47	49.89	55.29	48.95	53.89	53.23	44.91	43.97	47.31	48.31	49.23	49.09	51.49	48.55	51.51	49.47	46.87	48.05	50.57	51.61
46.01	50.07	47.55	45.57	51.33	39.69	50.79	48.31	45.83	43.97	45.39	44.81	53.19	44.39	49.79	44.19	49.57	49.61	45.07	49.45
53.29	49.89	49.33	46.47	51.73	47.49	43.71	48.95	45.37	45.33	47.89	46.97	51.11	43.47	48.37	40.39	45.77	50.37	46.41	49.05
50.05	49.89	49.13	45.69	49.23	51.39	45.85	46.77	46.23	45.39	46.47	45.99	49.71	43.21	46.11	40.95	45.99	46.17	46.59	48.93
47.79	49.65	46.19	43.67	48.75	46.79	43.61	43.43	44.73	42.65	43.11	43.71	48.75	42.07	44.71	42.31	45.95	46.77	45.67	48.29
46.77	49.87	48.91	43.67	49.47	42.33	43.51	41.91	43.79	40.53	39.17	43.87	50.51	43.99	46.83	41.31	45.89	46.79	48.31	47.97
43.71	51.77	51.33	45.89	50.95	50.15	43.97	40.11	45.13	45.37	44.53	46.17	49.31	43.95	48.07	42.01	48.51	49.55	46.09	48.07
49.33	51.27	46.77	46.75	50.33	46.01	45.59	43.15	44.51	45.71	45.19	45.61	48.23	44.91	47.27	46.91	47.83	49.11	46.47	49.09
51.05	49.65	49.67	43.11	47.91	47.67	36.89	48.11	45.27	42.47	40.93	43.59	48.73	46.89	48.55	39.69	46.65	48.19	46.55	49.89
48.47	50.73	53.59	46.37	50.83	42.73	44.13	45.23	46.31	43.19	44.39	42.85	49.41	45.65	48.75	45.97	47.31	49.75	46.91	49.77
46.87	53.79	50.79	48.27	51.91	50.09	38.17	48.03	50.41	45.25	47.03	45.65	53.81	47.75	49.33	50.33	50.59	51.95	47.53	54.19
50.71	52.13	48.47	47.25	49.63	51.19	43.89	44.21	45.95	43.29	46.41	48.05	49.93	48.87	50.53	47.23	49.11	51.15	46.37	52.77
56.79	54.39	47.95	47.77	49.81	49.95	47.87	44.21	46.97	43.67	47.25	47.85	51.57	47.85	51.97	42.93	51.51	52.81	46.05	53.09
56.97	53.75	46.71	42.81	49.15	48.29	43.27	41.01	46.27	45.77	47.95	46.61	54.13	49.85	51.57	45.19	51.93	53.85	48.39	50.81
50.81	49.87	44.19	44.33	48.93	46.45	41.93	41.53	43.41	40.89	44.43	45.83	51.91	47.27	49.53	47.69	46.29	52.35	45.75	53.83
49.47	49.53	45.01	45.31	48.37	44.03	39.55	34.65	45.75	41.73	43.37	47.57	51.67	47.19	50.21	42.87	47.61	50.91	47.67	52.87
49.55	49.91	46.35	48.27	47.99	46.59	37.13	38.45	46.35	42.83	47.31	47.15	51.25	48.23	49.13	48.51	48.63	52.75	47.25	54.31
43.89	46.67	45.05	43.73	44.63	43.79	42.71	45.47	45.19	43.33	45.49	45.75	47.87	45.81	47.67	44.99	46.75	49.93	47.67	48.67
43.93	45.63	44.93	42.23	45.81	43.67	44.49	38.77	45.55	43.37	45.09	46.53	48.23	47.35	46.63	46.71	49.55	50.51	47.11	49.67
44.29	47.79	46.69	43.51	44.77	39.73	40.71	46.45	47.21	45.07	45.75	47.05	49.07	46.29	49.69	44.67	49.75	51.29	46.09	50.39
47.81	47.85	46.41	48.51	48.77	46.17	45.29	48.51	47.85	45.95	46.67	46.03	50.73	48.71	49.59	47.95	51.25	52.33	50.67	51.09
49.11	49.47	49.03	47.37	51.01	48.91	46.45	46.01	48.67	45.29	44.69	47.23	49.93	47.81	50.89	46.35	51.31	52.83	49.49	53.33
43.99	45.77	46.45	47.25	42.13	44.33	38.77	37.51	39.89	39.85	40.19	41.33	45.37	44.99	46.67	41.79	45.97	47.93	43.29	48.03
40.07	42.57	42.85	44.63	39.57	34.21	32.37	28.91	33.81	32.41	33.49	38.91	40.43	41.45	41.55	38.11	42.55	45.81	42.85	43.97
38.83	42.29	39.65	33.67	36.49	39.17	29.13	27.47	30.93	33.97	29.63	37.59	39.27	39.33	41.53	34.67	41.41	44.11	37.47	37.89
43.91	47.31	40.33	39.95	52.83	43.99	38.31	31.95	30.45	35.15	40.35	43.39	46.23	42.37	45.39	38.03	46.71	49.59	44.21	49.41
45.87	44.77	41.53	42.63	42.53	44.09	32.15	32.43	32.19	34.81	39.49	41.27	44.67	45.03	45.73	40.49	45.23	49.11	44.53	47.09
44.53	45.03	37.55	41.65	40.27	39.85	25.59	30.53	36.29	34.55	37.55	44.83	45.99	41.99	43.81	36.89	42.73	48.09	47.61	50.07
44.45	44.81	40.51	40.63	49.03	42.43	30.01	23.73	34.69	33.89	35.23	37.49	43.27	39.27	42.69	40.29	44.97	49.19	47.23	46.53
45.49	43.07	42.33	39.87	43.93	39.95	29.13	30.53	31.95	34.61	33.91	45.09	42.57	41.43	41.37	37.15	44.13	47.21	40.91	45.11
44.93	43.09	38.45	37.05	43.25	37.67	23.49	23.93	31.99	28.85	34.05	40.65	43.45	39.35	41.85	37.33	44.43	47.43	46.33	48.55
43.01	43.03	35.65	39.97	36.15	36.25	24.31	25.81	32.63	34.93	34.57	39.77	45.01	41.89	43.77	35.67	44.85	47.81	45.07	48.77
49.97	43.39	39.15	47.93	43.89	48.51	35.87	28.69	37.37	35.19	34.75	39.19	44.07	43.53	43.93	40.91	44.79	49.79	46.63	50.21
44.39	41.51	35.63	37.17	42.33	37.07	28.55	29.13	30.17	28.23	31.77	38.51	43.17	39.93	40.91	37.95	39.15	45.37	36.69	44.83
46.51	42.37	35.11	31.79	40.43	35.87	27.23	25.99	31.21	34.27	33.77	39.15	41.95	41.39	40.47	40.13	41.37	45.13	39.65	44.03
42.73	42.87	36.69	43.11	37.25	36.89	29.35	21.83	27.93	34.05	34.71	38.31	42.99	41.49	42.21	37.69	42.33	45.15	41.31	45.75
46.19	41.93	37.85	33.85	38.49	32.67	29.55	26.43	31.65	31.11	33.57	37.37	41.01	44.03	41.57	44.21	41.33	45.97	37.83	46.31
50.25	45.13	38.77	35.57	40.67	40.71	33.19	25.67	34.43	35.09	34.81	38.43	42.11	39.79	41.61	39.83	44.27	48.33	41.85	47.37
43.51	42.39	38.29	35.49	38.65	36.43	36.69	25.85	28.91	31.35	35.65	37.57	43.73	42.37	42.99	39.39	42.13	47.07	41.49	44.39
44.07	42.45	37.49	39.23	42.03	37.63	33.23	26.15	31.95	29.99	32.69	36.99	43.07	43.43	42.07	42.25	42.65	46.59	43.79	47.63
40.71	40.65	36.87	37.81	41.65	37.09	37.43	32.81	31.11	35.39	33.41	40.15	42.11	39.75	41.71	41.47	42.55	46.21	45.77	43.77
44.83	44.85	40.81	45.47	42.75	39.21	43.23	25.67	31.81	38.55	38.15	42.77	43.65	42.79	42.45	41.37	43.55	47.85	47.93	46.81
44.99	46.27	41.21	39.23	44.71	44.37	44.95	32.55	35.77	36.25	37.73	41.91	46.61	43.43	45.91	46.67	46.07	49.45	47.83	47.81
41.55	45.27	38.21	38.81	40.45	42.25	30.47	27.87	32.19	36.65	34.17	39.13	44.31	43.33	41.21	40.75	44.05	47.57	44.39	46.91
39.25	42.09	37.27	38.93	40.51	42.35	36.25	28.15	29.95	30.65	35.95	38.09	41.75	42.35	43.33	38.41	44.39	46.41	45.65	43.69
47.47	41.75	35.67	37.43	44.89	41.75	38.63	31.77	35.67	31.09	32.65	41.95	43.79	41.65	42.31	38.73	44.47	47.59	43.07	47.13
47.49	45.21	37.71	34.39	45.67	43.13	35.39	27.67	38.47	38.35	38.77	42.81	45.87	44.43	43.69	43.67	46.19	48.99	48.77	49.33
46.17	43.09	39.01	41.31	40.77	43.81	39.73	25.41	34.45	28.05	31.43	40.01	43.47	44.31	43.37	44.05	46.15	49.39	48.75	49.23
49.61	47.69	41.49	43.29	45.11	41.59	34.05	26.53	28.29	38.53	35.79	40.37	45.51	44.01	44.63	44.87	46.45	47.55	46.83	47.97
50.05	46.09	39.87	45.81	51.75	44.19	37.39	35.97	35.33	37.39	37.95	42.27	46.17	43.99	44.97	45.77	47.41	48.65	46.87	49.57
47.53	45.49	42.41	42.87	43.33	42.07	34.63	25.41	35.05	34.71	34.13	39.81	42.55	42.17	42.21	43.23	45.09	46.11	44.77	47.07
48.33	45.53	37.37	40.09	47.63	45.73	41.97	29.91	40.09	38.99	39.17	39.85	42.83	43.15	42.69	43.09	44.87	45.73	44.45	47.27
48.69	46.11	40.99	44.53	45.27	44.11	41.57	33.65	40.35	41.05	40.23	42.45	43.77	43.85	44.51	44.53	45.99	47.19	46.49	48.43
46.87	46.67	38.51	41.09	48.33	39.95	47.29	40.35	41.43	43.13	43.19	42.55	45.21	44.85	43.73	43.91	45.59	46.51	44.35	47.27
51.83	48.23	44.91	43.51	49.25	46.75	44.27	41.71	43.73	45.25	45.29	45.63	47.21	45.79	45.99	45.99	47.59	48.17	46.59	49.31
50.39	50.01	42.11	45.05	48.01	47.97	41.75	35.55	40.89	42.07	41.77	44.85	47.85	46.21	44.75	45.67	46.81	47.51	47.05	48.43
49.83	48.47	40.99	42.25	49.49	49.69	45.11	34.87	40.81	43.75	43.81	45.63	46.83	45.73	45.23	45.37	46.63	47.51	45.83	48.35
51.19	49.19	43.97	42.09	48.51	51.13	42.69	33.27	42.29	44.03	45.17	47.45	48.11	47.53	46.33	46.39	47.63	48.39	47.21	49.09
50.27	48.37	43.15	37.59	47.19	47.07	46.67	34.55	43.87	43.77	43.83	46.29	47.75	47.41	46.65	46.23	47.43	48.57	46.93	48.91
50.53	50.19	47.87	46.25	52.27	51.41	49.03	47.13	45.25	46.67	44.75	48.99	50.15	48.35	47.47	48.47	49.59	50.33	48.37	50.67
52.01	49.55	43.97	39.51	52.83	52.23	41.05	42.85	45.93	46.97	51.15	50.11	50.85	49.07	48.75	48.87	49.75	50.87	48.99	51.49
51.45	50.19	44.03	46.55	50.03	52.53	50.85	39.43	44.45	46.53	45.43	49.45	49.89	48.23	48.19	48.37	49.23	50.21	49.17	50.67
52.31	51.07	46.23	43.61	51.43	53.99	53.47	40.31	43.61	41.73	48.69	49.61	50.93	49.03	48.31	49.71	50.31	51.51	48.93	52.79
52.41	54.57	46.33	49.39	52.45	49.89	42.87	37.29	45.05	51.37	49.01	49.73	50.89	49.35	49.57	49.39	50.87	51.77	52.43	52.59
52.41	54.37	46.13	45.79	49.35	53.11	54.81	42.33	47.23	48.23	44.93	52.07	52.77	50.41	49.37	50.13	52.05	52.05	53.35	53.03
52.07	51.67	46.97	43.81	49.43	54.27	55.73	39.43	46.97	48.71	45.71	51.11	52.17	48.91	50.79	49.97	51.09	52.05	52.45	52.47
52.99	50.83	44.39	45.21	48.79	52.05	52.53	41.13	43.29	45.49	44.67	49.31	51.01	48.35	48.21	48.87	49.57	50.71	52.57	51.55
55.65	51.23	49.85	44.77	52.81	53.19	49.45	40.09	48.17	47.63	46.79	50.75	52.71	49.07	48.51	50.45	51.13	52.01	53.11	53.47
51.53	52.67	52.57	51.69	50.83	51.63	46.73	41.83	47.35	49.51	49.17	51.17	52.95	50.01	50.63	50.39	50.83	52.17	53.59	52.15
46.75	51.87	50.47	49.09	50.95	52.21	40.05	48.25	53.35	49.11	48.41	52.41	53.83	50.79	51.19	51.05	51.77	53.09	54.33	53.55
51.49	52.91	51.23	49.57	51.37	53.27	54.67	47.31	48.75	50.29	45.99	52.13	53.01	50.63	50.79	50.43	50.89	52.65	54.07	53.45
49.25	49.31	48.23	46.15	51.05	52.47	56.09	47.01	47.21	48.05	48.59	51.57	54.07	51.19	52.71	51.35	51.35	53.29	54.15	54.63
47.15	50.01	47.73	45.45	50.75	52.77	40.19	28.11	48.61	51.07	44.67	50.45	53.67	50.59	52.99	50.97	51.97	53.11	54.25	54.33
46.19	45.97	42.73	49.75	47.35	49.71	45.19	40.69	41.71	47.99	43.31	48.03	49.97	47.77	47.37	48.23	49.39	50.81	51.41	51.35
45.53	46.41	47.57	49.67	47.39	50.61	43.67	36.73	39.39	41.29	36.41	44.97	48.85	46.33	46.59	46.95	48.35	49.69	52.11	51.99
55.03	49.09	49.93	55.05	52.45	55.33	45.09	42.73	50.17	49.93	46.49	53.61	55.69	51.67	50.75	51.53	53.15	53.97	55.51	56.89
46.17	45.41	45.25	45.49	46.27	50.31	34.33	33.27	39.45	46.13	43.85	47.29	49.65	47.91	48.07	46.75	48.61	49.39	48.57	51.57
45.07	44.49	43.89	48.43	48.25	48.65	43.47	34.53	39.77	49.11	45.21	46.95	50.11	48.17	47.35	46.95	48.87	49.41	49.05	52.25
44.35	47.07	41.19	38.17	45.79	48.47	43.57	38.69	41.33	44.25	44.07	47.27	48.71	46.13	46.17	45.29	46.99	47.83	47.37	50.37
43.15	44.59	44.09	43.93	47.51	50.35	39.91	38.75	42.77	43.23	42.91	46.87	49.09	46.73	46.91	45.51	47.45	48.27	45.39	51.33
43.87	45.67	45.31	40.95	42.31	49.73	28.21	34.11	38.69	43.93	40.71	45.27	46.61	44.87	45.63	45.31	45.87	47.61	45.93	50.39
39.81	46.97	45.23	41.03	44.27	42.17	46.53	35.29	38.19	42.07	42.59	46.71	47.63	46.15	46.21	46.27	46.71	48.41	49.09	50.31
35.61	44.05	40.83	41.95	46.03	46.39	37.95	29.57	38.01	37.37	38.95	44.39	45.37	44.05	44.49	44.21	44.67	45.57	46.99	46.97
44.39	44.37	40.69	45.87	48.71	48.47	35.99	29.79	39.29	43.21	43.61	43.43	46.33	44.59	45.09	43.57	45.23	46.11	46.67	47.47
37.79	43.57	37.93	40.37	44.87	40.21	36.09	27.15	38.23	36.77	35.85	43.73	44.57	43.39	43.77	41.99	43.49	44.49	42.87	45.89
39.69	44.19	41.41	38.23	42.47	39.17	30.27	30.49	37.33	38.37	37.55	42.59	44.87	43.35	43.29	42.19	43.11	44.17	42.91	45.81
40.57	41.69	42.89	31.01	40.57	35.79	28.43	24.77	35.19	39.43	36.63	40.47	42.27	41.47	41.77	40.21	41.87	42.47	42.75	44.05
43.39	42.33	37.55	40.83	39.63	40.89	25.43	27.13	33.49	38.37	37.15	40.45	42.33	40.91	40.89	39.79	40.91	40.59	42.55	43.91
38.83	42.01	40.65	42.35	44.05	40.13	30.83	29.25	35.99	35.85	36.45	40.63	42.29	40.79	40.97	39.51	40.75	40.21	41.15	43.55
46.75	40.49	34.23	36.49	34.49	36.09	28.95	30.91	38.09	36.47	35.79	40.31	42.05	40.53	39.07	39.25	40.75	41.79	41.49	43.05
46.65	43.69	41.45	33.95	38.85	37.91	25.57	32.17	40.67	39.97	39.67	43.15	44.39	42.89	42.13	41.69	42.99	43.77	43.69	45.21
41.25	46.17	42.89	45.89	48.27	40.53	27.19	33.59	44.77	47.15	44.27	46.39	48.83	46.77	43.97	45.79	46.85	47.77	47.53	49.51
49.95	52.99	45.21	44.79	44.47	41.33	39.89	38.45	49.47	46.93	51.31	47.73	50.31	48.67	47.23	47.71	48.57	49.15	49.55	51.13
36.01	38.55	40.89	40.05	37.39	36.39	41.73	32.51	38.23	37.07	38.21	40.55	41.29	40.93	39.85	39.39	41.09	41.09	41.31	42.49
35.95	40.31	41.73	40.97	36.05	38.75	39.03	29.41	41.77	37.81	40.85	42.33	43.21	42.89	40.39	41.49	42.95	42.83	40.47	45.49
45.47	39.57	42.99	42.53	46.29	42.47	37.91	35.99	42.51	38.83	40.77	43.25	43.89	43.41	40.63	42.03	43.61	43.23	43.65	43.79
37.57	42.25	41.71	37.17	38.97	43.53	40.63	35.75	41.11	39.93	41.05	43.05	44.61	42.95	40.35	41.65	42.99	42.21	43.65	43.99
42.09	39.81	39.15	37.61	42.39	40.43	38.75	36.85	40.89	37.37	42.85	42.75	43.65	42.75	40.35	41.57	43.51	42.55	42.85	43.09
26.39	25.89	25.39	29.01	30.05	28.43	22.31	29.07	33.07	34.47	32.09	35.85	40.17	43.51	42.97	41.37	40.37	41.37	42.55	50.63
20.41	20.29	20.17	25.29	24.23	21.91	19.83	24.97	22.83	19.49	24.85	28.87	26.87	29.51	37.55	30.45	37.47	35.89	34.45	41.15
24.79	25.11	30.33	29.23	27.31	19.45	20.57	28.29	32.51	31.95	32.79	37.95	37.17	41.41	44.55	39.81	37.41	43.29	42.33	49.45
28.37	29.75	31.15	29.47	23.31	27.41	21.33	28.83	31.45	34.09	32.05	35.39	37.71	39.11	39.07	35.21	35.19	34.73	36.67	42.71
24.13	24.97	29.07	32.21	28.27	26.77	20.13	32.91	33.87	31.31	31.67	34.13	38.67	39.05	36.73	30.89	34.07	33.43	37.89	42.65
22.19	24.21	21.15	27.39	21.51	26.39	25.15	31.97	30.41	28.85	37.85	33.69	39.89	39.95	40.61	39.95	39.79	38.45	43.97	44.43
26.81	28.03	29.47	28.97	24.39	29.39	28.49	32.85	32.39	34.25	38.39	38.57	39.99	38.71	40.61	39.75	37.73	36.89	42.41	42.31
26.27	24.07	27.23	27.63	27.97	25.75	25.65	30.31	21.77	34.61	33.79	40.11	40.05	37.31	40.41	42.93	42.77	42.23	42.81	43.79
27.19	30.39	29.55	31.97	32.05	27.21	28.63	30.91	34.63	35.97	35.95	39.31	41.89	38.61	40.57	37.29	38.87	39.41	38.47	38.07
29.57	32.21	34.09	31.49	37.11	32.35	28.41	32.63	33.93	35.45	31.85	34.69	40.07	35.85	38.11	31.39	37.45	37.85	37.07	38.53
35.01	32.47	37.51	36.57	38.67	32.53	32.29	35.07	34.53	41.07	37.95	38.99	44.95	42.07	41.39	38.15	39.67	42.69	43.29	42.87
32.23	29.63	36.67	34.89	37.85	37.09	31.51	36.37	36.31	35.57	37.75	38.01	42.73	36.71	41.41	39.97	43.53	40.57	38.09	41.21
35.59	35.47	40.81	40.87	44.27	38.99	35.37	36.13	37.61	42.25	39.35	42.99	47.77	43.33	41.79	38.19	42.29	44.15	43.05	46.09
40.25	42.59	47.37	42.51	47.99	40.25	38.61	43.31	42.87	38.71	41.53	47.01	51.43	44.55	45.15	39.09	46.91	48.35	45.67	50.95
39.77	38.47	44.59	48.69	47.67	43.15	42.83	42.53	44.61	40.05	45.97	47.73	52.19	47.69	48.51	38.63	49.79	49.15	48.29	48.99
46.79	41.81	55.19	52.23	53.67	45.41	47.45	48.11	49.05	44.99	47.79	49.69	53.23	51.11	50.47	46.99	54.51	55.63	52.03	53.67
45.47	47.87	56.13	50.55	55.35	39.71	38.37	48.31	49.79	47.89	50.03	52.09	55.25	48.59	50.45	46.49	53.89	55.81	47.97	53.27
44.33	50.85	50.47	51.05	47.39	45.85	43.93	48.77	50.05	45.57	49.53	50.03	53.49	50.21	49.35	47.83	50.55	53.39	48.45	51.33
39.77	42.17	44.45	42.35	45.41	39.25	39.99	43.27	38.77	41.29	40.83	44.51	42.75	40.71	40.15	41.37	42.23	45.35	40.61	44.87
44.67	46.59	42.11	44.47	46.33	47.03	40.91	44.71	43.49	44.29	43.35	46.69	48.87	42.91	46.39	42.05	47.47	46.89	44.13	46.63
47.55	51.61	49.13	48.91	52.53	49.87	50.45	49.71	47.33	41.81	50.13	50.31	52.67	47.95	51.61	46.99	51.63	51.49	50.13	51.53
51.31	54.39	55.21	50.01	53.97	52.57	53.05	50.95	49.49	47.81	49.41	48.57	52.63	48.37	51.25	51.41	49.51	52.31	49.07	51.49
53.35	51.69	53.65	52.95	53.11	52.43	51.17	50.03	47.05	43.93	45.73	48.07	51.17	47.25	50.39	46.43	48.31	50.87	50.63	50.87
53.47	50.65	54.09	52.09	52.81	50.27	50.75	50.03	48.17	43.31	47.47	45.79	49.73	46.41	49.91	48.71	47.67	49.93	46.83	48.61
51.93	49.97	51.63	51.09	51.91	52.07	48.45	48.11	47.89	45.13	47.95	46.61	48.79	45.27	48.99	47.97	48.69	50.55	46.81	50.75
51.57	48.49	50.71	47.85	51.81	51.73	47.89	50.69	48.23	43.85	48.19	46.97	49.47	45.91	49.43	47.91	48.41	49.87	45.83	50.41
50.83	49.53	49.61	48.95	50.19	49.91	50.59	51.33	48.15	47.61	48.53	48.73	49.91	47.67	48.89	44.69	47.67	48.91	44.87	50.51
47.75	46.03	52.01	46.35	52.35	49.53	53.47	46.39	47.33	46.01	47.73	48.07	50.17	48.99	46.89	44.57	48.31	47.97	47.55	51.03
43.27	50.53	50.37	47.13	51.17	46.27	42.99	47.45	43.01	43.79	42.19	45.49	50.05	45.25	45.51	42.57	49.05	47.15	40.51	46.89
55.45	56.67	53.05	45.75	51.37	49.39	45.07	49.97	46.87	46.29	44.79	47.65	50.97	46.61	50.05	42.55	46.89	50.57	44.99	49.27
46.57	52.69	48.21	44.19	47.51	49.21	45.03	42.09	46.63	44.07	44.57	46.09	47.87	45.75	47.29	41.27	45.51	46.89	44.41	48.71
47.89	49.21	45.39	43.91	48.23	47.31	44.31	43.93	44.75	44.23	41.01	44.43	46.69	41.59	45.79	37.05	43.61	44.27	41.79	47.67
47.09	46.89	47.29	44.11	49.61	47.45	44.15	45.59	45.21	42.29	43.61	42.83	45.77	44.07	45.09	38.13	44.27	46.83	44.05	47.43
47.61	50.61	50.79	44.77	49.39	52.11	43.71	48.41	45.27	42.77	42.37	44.81	49.23	44.23	47.25	42.33	46.81	48.65	47.75	49.87
47.33	50.45	48.87	45.71	49.99	44.87	44.41	45.55	43.13	43.17	41.79	44.57	46.99	42.99	47.27	40.45	46.85	46.75	44.81	47.83
42.79	51.31	52.21	43.89	47.95	42.29	37.65	41.67	46.61	44.45	39.43	43.23	48.91	44.59	48.37	44.85	48.09	50.69	47.77	50.21
49.73	51.81	52.37	43.47	49.29	52.05	43.75	43.55	44.39	41.61	39.21	44.75	47.73	44.39	49.47	45.71	49.81	48.33	47.59	50.77
48.13	54.17	54.01	49.61	54.69	51.39	42.67	46.45	45.15	45.25	43.39	45.87	51.13	46.89	50.07	43.53	50.59	52.95	49.51	50.33
47.65	55.55	54.61	44.75	53.71	52.03	44.49	47.47	52.07	45.13	46.05	48.19	52.11	47.31	52.17	42.45	51.99	52.63	47.83	53.01
56.03	53.41	48.59	47.99	52.45	52.03	48.23	49.95	43.75	46.23	48.89	49.75	51.87	51.61	52.89	43.39	50.45	52.09	47.33	55.15
56.07	51.83	47.31	46.05	51.31	51.23	45.85	42.31	43.27	43.77	48.69	47.51	51.05	47.25	51.13	42.23	51.91	51.71	47.25	53.63
52.55	52.23	47.75	45.97	48.37	45.53	43.99	42.81	47.33	40.95	45.01	45.99	51.11	47.45	49.57	46.41	49.83	51.21	48.29	52.51
47.47	48.69	46.19	44.03	47.37	40.35	40.27	35.53	44.03	42.81	43.89	45.51	47.65	47.01	47.53	45.23	48.65	50.97	46.59	49.79
42.79	47.61	45.33	43.19	45.49	44.95	38.99	45.49	43.77	43.15	45.49	44.97	48.57	45.99	45.93	46.01	47.49	49.51	47.19	49.13
39.95	45.75	44.37	40.27	43.09	43.07	41.75	41.05	43.17	40.05	42.75	44.27	46.67	44.97	45.53	41.93	45.17	47.91	45.75	48.81
45.81	47.57	47.03	43.35	47.19	43.33	42.53	41.39	45.43	44.03	46.05	43.87	49.63	44.47	46.59	41.93	46.45	50.39	45.23	50.41
42.21	45.33	44.53	41.01	43.21	43.29	40.01	39.23	42.47	41.61	42.83	43.55	46.75	43.71	46.69	42.67	45.39	48.01	44.21	48.51
40.41	41.17	39.53	39.07	37.81	38.33	32.85	33.41	36.53	36.05	38.29	38.37	40.55	39.67	39.03	37.49	41.97	43.57	41.23	43.85
46.97	50.75	48.39	49.79	51.45	46.89	43.45	33.41	47.99	44.83	44.95	45.25	50.37	46.91	50.09	45.71	50.39	53.67	49.31	51.63
42.81	45.15	43.41	42.33	44.21	42.77	38.55	40.51	40.09	40.47	42.81	44.91	47.35	45.61	46.93	44.01	47.79	50.65	45.53	49.69
45.99	45.39	44.63	46.71	44.43	42.79	41.45	36.11	41.69	37.91	37.29	46.19	46.15	40.97	44.65	41.95	48.41	50.11	42.97	49.49
47.19	40.83	40.09	40.33	38.37	40.01	33.29	26.59	34.97	33.81	38.57	44.95	46.49	42.99	43.41	33.81	43.91	47.41	40.03	49.97
36.53	38.41	34.33	32.29	33.69	34.17	31.29	31.61	33.03	32.65	31.43	38.07	43.25	38.49	38.03	34.01	40.65	42.89	36.43	40.67
38.15	38.63	38.95	39.67	38.17	38.19	34.27	31.53	31.25	33.93	32.89	40.09	43.43	38.77	40.49	35.43	43.33	45.03	39.19	43.61
39.93	41.01	37.21	37.97	42.11	40.65	30.91	29.55	35.17	32.97	34.67	37.07	42.45	43.49	44.01	38.43	43.59	48.91	47.45	46.03
44.65	37.07	34.03	37.85	36.75	35.03	24.41	17.03	30.43	30.63	31.25	35.39	38.69	37.79	36.79	36.05	39.11	43.39	36.21	38.93
39.47	43.47	42.07	39.91	37.75	41.31	29.01	17.61	29.83	32.05	31.45	36.43	43.35	39.13	41.77	38.85	44.25	48.57	43.93	49.43
37.57	43.09	35.83	30.97	40.49	38.51	29.73	28.57	31.05	30.05	29.87	39.57	43.73	41.27	40.71	36.03	43.71	47.93	43.33	49.05
50.87	43.05	37.65	30.47	43.71	38.53	31.43	26.69	30.11	36.95	34.61	42.19	44.19	44.09	41.59	35.89	45.43	49.21	42.73	48.57
37.59	40.05	36.41	41.21	38.11	37.15	31.31	28.13	32.59	32.87	33.27	35.65	43.49	41.17	42.99	40.19	40.09	46.21	39.25	46.75
36.05	38.55	36.15	43.23	37.17	35.91	28.73	32.59	32.81	32.43	36.15	40.39	42.03	37.41	40.41	39.79	39.89	45.75	42.73	44.03
38.53	40.59	37.69	41.81	40.83	29.23	28.37	33.03	35.61	34.33	37.69	38.17	42.49	37.69	41.07	39.17	42.53	47.65	42.29	46.47
43.97	43.55	36.69	43.67	43.33	38.57	33.61	28.65	32.51	34.13	32.57	38.89	43.47	41.67	41.45	44.97	42.57	47.11	40.67	48.03
42.77	42.03	36.03	33.67	38.39	36.95	31.25	25.57	31.41	31.41	36.01	35.77	40.99	42.13	41.41	39.95	40.73	44.89	38.23	44.19
49.09	45.07	39.75	40.91	41.41	40.39	24.81	27.41	34.95	32.49	37.57	38.87	42.69	44.23	45.35	41.49	45.47	50.49	41.13	50.87
46.01	41.45	36.37	36.27	38.45	36.07	33.03	27.09	32.45	31.21	34.83	38.15	42.33	41.77	42.85	40.41	44.85	47.63	42.65	46.11
44.51	41.15	34.91	34.19	38.99	36.79	33.97	26.79	32.15	34.03	37.99	38.15	41.87	40.83	41.77	41.73	43.43	46.93	42.85	43.97
41.63	44.89	35.43	37.71	42.99	37.43	39.49	30.01	34.15	34.27	33.85	39.03	45.21	41.73	43.63	46.11	42.91	49.35	49.39	48.55
43.83	48.03	37.19	38.15	44.47	43.99	37.27	27.05	36.31	31.09	37.89	42.07	47.33	46.75	44.59	43.27	45.57	52.13	47.07	48.71
41.07	44.87	34.63	33.99	42.95	43.65	41.13	28.17	34.43	35.69	36.41	41.75	43.65	45.17	44.71	42.19	44.23	47.41	45.73	45.77
45.15	45.27	42.17	43.37	44.59	46.55	44.29	35.19	32.39	38.27	42.41	44.93	47.27	44.99	43.67	43.15	44.05	48.99	47.85	45.63
46.69	44.19	38.53	29.67	39.73	44.55	44.39	30.29	32.81	35.43	33.97	43.73	45.21	45.17	43.77	42.65	44.89	47.41	44.55	47.01
43.13	43.93	36.67	37.47	47.47	41.85	36.23	28.81	33.15	33.21	37.45	41.99	45.51	44.65	43.79	39.89	45.39	47.65	46.79	47.21
47.27	42.69	40.71	36.69	41.05	36.87	37.53	19.89	30.95	34.07	35.49	39.01	43.35	40.05	40.85	42.05	44.47	47.25	47.31	46.37
44.91	40.89	38.79	39.29	42.11	41.15	41.43	28.41	30.41	31.83	33.63	38.83	40.77	40.75	41.65	42.21	43.25	46.83	45.39	47.09
48.55	44.57	38.25	34.57	45.21	47.15	33.19	33.41	34.59	34.77	36.75	38.67	41.83	41.09	41.07	42.31	44.35	45.77	47.43	46.57
48.21	47.17	39.89	45.25	50.63	43.25	36.45	33.41	36.61	39.19	39.31	39.99	45.07	43.29	43.35	45.73	46.61	47.79	47.31	48.91
45.55	44.11	37.19	31.81	47.19	38.99	45.69	26.45	33.85	34.87	37.37	37.21	39.57	40.23	40.17	42.35	43.65	44.73	45.07	46.01
43.27	46.63	39.03	43.53	48.03	43.63	45.57	30.39	36.85	41.73	39.21	39.05	43.21	43.35	43.87	44.47	45.87	47.07	46.63	48.25
43.65	46.95	39.49	40.81	46.57	46.83	47.45	38.11	38.29	41.53	40.85	42.13	44.37	44.25	44.43	44.41	45.87	47.01	46.21	47.43
50.47	48.43	42.57	45.33	48.11	49.31	41.13	37.65	40.75	42.61	43.43	46.21	46.43	47.15	46.05	46.89	48.33	49.17	48.95	49.55
51.37	50.81	45.67	39.15	47.37	44.25	47.45	39.63	40.57	43.93	43.29	47.33	47.45	46.07	46.87	47.03	48.25	49.39	48.23	50.23
52.89	49.29	45.03	48.31	51.61	48.43	45.25	38.03	39.93	42.75	46.47	44.71	48.07	46.11	45.63	47.45	48.45	49.79	48.87	50.87
49.85	47.59	42.47	46.81	51.15	46.75	38.65	33.49	38.49	39.55	41.21	43.79	46.07	45.51	45.53	45.41	46.61	47.65	47.83	48.93
46.65	45.03	39.95	39.31	44.77	44.27	43.41	32.15	36.79	39.29	36.11	40.91	42.61	43.07	42.05	42.43	43.53	45.03	42.31	45.77
47.83	47.07	43.51	43.91	49.49	49.07	48.19	34.73	39.75	42.29	41.77	44.81	45.53	44.71	43.67	45.47	46.61	47.43	45.03	48.19
52.93	49.67	42.31	43.45	52.21	52.97	47.37	39.25	44.19	45.15	45.77	48.13	49.03	48.09	46.29	48.13	49.31	50.13	48.13	51.25
52.25	51.39	47.37	50.67	52.63	53.81	48.39	48.27	48.19	49.93	45.97	51.03	51.91	50.03	49.71	50.17	51.05	52.07	49.33	52.85
53.09	51.43	44.09	47.93	51.79	53.61	45.99	44.11	48.67	43.97	43.29	49.09	51.51	49.97	49.59	49.45	50.39	51.41	50.43	52.25
53.37	54.35	44.17	48.47	52.77	52.17	53.13	38.91	45.07	44.87	46.05	50.37	50.89	48.67	49.15	49.67	50.75	51.51	50.07	52.43
52.13	54.63	45.89	38.55	52.39	52.41	37.89	47.63	50.19	48.99	49.29	49.41	52.29	50.33	50.79	49.71	51.59	51.53	51.11	52.65
51.03	53.83	46.89	39.97	52.03	53.17	41.37	42.19	47.99	47.37	47.97	50.09	51.23	48.61	49.13	49.31	50.89	50.81	51.87	52.03
51.49	50.75	50.01	49.95	49.55	52.47	49.63	43.81	48.73	45.81	52.55	48.49	50.19	48.43	48.73	48.63	49.31	50.49	51.65	51.37
46.51	52.05	49.59	50.09	50.61	53.67	55.83	41.05	48.33	45.69	51.23	50.75	51.91	48.71	51.03	50.21	50.07	52.29	53.71	53.19
45.33	51.63	43.75	46.87	50.01	53.27	54.53	45.63	49.01	51.53	46.81	51.95	53.21	50.55	50.35	50.89	51.43	52.79	53.87	54.17
47.05	48.91	47.59	41.31	50.83	51.11	45.01	38.93	45.87	43.65	44.41	49.47	51.29	48.03	49.79	49.07	48.61	51.11	50.55	51.67
51.29	47.13	42.29	43.65	46.61	51.79	45.53	47.03	50.27	45.19	41.11	49.49	51.25	48.57	49.05	48.69	47.89	50.63	49.93	50.69
45.71	50.43	44.15	37.87	49.59	53.91	52.45	51.01	53.41	54.51	53.05	52.31	53.65	50.41	51.73	50.95	51.27	53.37	55.19	55.01
51.09	48.99	46.39	50.47	51.15	52.15	43.83	35.51	44.67	47.07	50.51	51.27	52.69	49.43	49.11	49.99	50.81	52.45	53.07	53.47
47.25	46.37	45.53	47.29	49.21	51.79	44.33	37.17	43.83	42.43	46.73	49.47	51.17	49.03	49.45	49.09	49.33	51.43	51.39	52.55
50.83	46.27	45.09	46.49	50.05	52.29	45.97	39.65	40.03	41.19	39.89	48.69	50.31	47.43	48.47	48.85	50.45	51.53	51.95	53.43
54.57	51.09	45.53	47.59	49.65	54.59	50.83	42.45	42.99	49.89	44.23	51.01	54.77	51.33	52.77	51.93	53.57	54.37	57.17	56.97
41.03	49.91	47.71	45.11	51.19	52.87	39.57	38.33	48.81	47.87	45.91	49.65	51.69	50.55	50.79	49.33	51.37	51.75	51.77	54.83
43.41	44.73	43.47	42.23	45.29	49.93	36.61	35.33	40.61	44.97	41.11	46.17	48.53	47.57	47.83	46.37	48.39	49.17	47.99	52.15
43.93	44.61	43.73	42.97	50.03	47.47	40.65	36.57	40.75	45.79	42.87	45.81	48.85	47.31	46.03	46.37	48.15	48.69	48.55	51.75
47.59	44.45	39.51	46.59	48.17	48.39	40.59	36.33	43.81	44.49	44.73	45.33	48.53	47.23	47.57	46.03	47.71	48.63	47.01	51.45
46.59	44.29	43.23	44.17	45.29	44.55	39.11	33.69	45.67	44.45	37.95	44.49	47.77	45.85	44.85	45.21	46.91	47.99	44.79	49.13
49.63	43.49	39.29	35.09	45.07	48.41	37.81	33.63	41.37	45.33	40.83	43.93	46.23	44.99	43.93	45.23	45.75	47.69	45.21	50.69
37.05	43.43	41.45	37.95	42.43	40.59	28.95	30.89	38.29	43.17	34.19	41.79	44.55	43.37	42.75	43.65	44.05	45.79	43.87	47.01
31.99	43.53	29.97	37.83	43.25	40.23	22.05	32.93	34.95	36.09	34.79	41.95	44.23	42.93	42.87	43.45	43.81	45.45	41.67	46.25
36.07	40.39	39.45	34.21	45.31	40.39	28.67	27.23	32.27	33.69	31.81	38.43	42.03	40.73	40.21	39.63	41.11	42.25	41.83	44.01
36.07	41.05	38.79	40.33	42.27	39.11	24.47	26.79	29.69	38.49	36.69	39.35	41.93	40.33	40.67	39.91	41.09	42.43	41.53	44.37
35.75	37.99	37.67	30.67	35.53	35.03	30.33	26.57	29.35	33.29	31.53	36.47	38.75	37.73	38.65	36.83	37.73	39.09	39.21	40.97
32.23	38.83	30.83	29.29	37.27	35.37	30.27	25.17	29.63	32.75	30.19	37.47	39.55	38.43	37.65	37.31	38.53	38.89	39.55	41.37
40.51	40.25	31.89	18.89	39.01	33.17	27.17	27.01	33.47	32.59	33.77	37.95	39.91	38.69	38.81	37.49	38.85	39.53	38.45	41.45
37.03	39.27	31.33	30.99	34.17	35.69	28.15	28.95	34.39	31.19	34.39	38.83	40.55	38.99	39.33	37.89	39.39	39.37	40.03	41.91
34.91	39.49	37.01	39.67	42.35	35.63	29.35	29.55	36.53	35.63	35.21	39.91	41.29	39.45	38.77	38.39	39.23	40.61	40.17	41.89
45.17	39.39	36.91	42.95	38.95	34.65	30.45	33.27	39.63	39.25	37.09	40.93	42.65	41.25	40.27	40.09	41.77	42.39	42.59	43.93
35.25	42.85	43.11	39.43	41.07	38.21	30.83	30.15	37.55	41.37	37.83	41.29	42.79	41.23	39.07	39.97	41.77	42.31	42.21	43.59
45.01	38.19	44.33	43.69	43.07	41.21	29.25	30.99	37.57	38.55	38.71	42.09	43.61	42.69	40.27	41.39	42.71	43.57	43.09	43.89
38.47	43.05	37.85	34.79	45.61	42.41	38.85	48.17	44.67	45.41	45.63	44.95	47.25	45.93	44.79	44.63	46.81	47.09	44.11	46.61
39.75	38.39	39.23	42.85	38.55	34.49	34.57	31.45	35.37	35.85	38.05	40.49	42.03	41.69	40.41	40.19	41.83	42.19	40.49	43.13
37.59	42.83	44.87	46.91	40.67	37.47	29.61	30.33	38.31	39.15	41.37	41.19	42.19	42.25	41.45	41.17	42.59	42.67	42.17	43.65
38.23	39.63	41.11	32.55	40.17	38.23	38.71	34.09	40.05	40.19	43.07	43.63	44.25	43.79	40.59	42.51	43.95	43.67	42.93	45.17
41.59	41.17	41.47	38.67	40.05	40.31	41.15	33.53	39.27	39.35	42.31	43.07	44.95	43.75	43.47	42.47	42.99	43.33	43.23	43.71
23.19	25.97	27.37	29.29	28.19	29.45	21.05	32.05	32.99	26.45	29.93	30.71	37.57	36.25	49.43	36.97	42.99	44.03	46.27	52.25
25.35	23.77	28.99	29.79	31.35	20.21	16.85	27.45	27.17	31.21	29.65	30.53	36.07	38.81	39.81	32.11	35.27	35.51	34.57	41.49
24.99	14.95	26.25	26.69	30.95	23.69	22.71	25.03	28.69	27.83	24.05	34.09	38.67	38.19	41.99	35.05	33.41	37.65	34.73	42.17
27.03	28.01	28.99	26.07	25.31	24.57	22.43	31.43	33.61	34.47	31.99	33.31	37.21	35.33	36.87	28.21	30.61	31.19	33.93	39.63
26.01	22.73	27.83	29.73	26.87	23.57	24.03	31.67	37.67	42.09	34.83	39.59	41.51	39.83	39.15	30.17	34.93	39.19	40.91	45.45
27.91	26.31	29.17	28.93	27.29	23.91	24.09	25.85	28.69	31.55	33.83	45.91	45.73	42.61	43.39	41.71	40.67	41.61	45.13	49.81
26.29	27.73	29.19	31.17	31.55	31.93	29.45	36.81	35.91	34.67	36.33	40.53	41.43	39.79	41.43	40.65	37.95	41.17	43.19	46.07
29.91	22.21	28.99	29.25	29.89	30.41	28.57	31.45	32.83	34.21	33.69	35.79	39.27	39.67	40.83	41.11	41.19	41.23	43.27	43.09
27.41	25.29	34.61	30.21	27.57	29.77	27.93	29.01	28.85	34.65	34.01	35.23	39.71	39.15	38.57	37.13	42.27	40.47	38.87	42.49
29.55	27.17	31.25	31.25	38.53	27.89	29.17	30.87	30.35	35.41	36.25	38.71	40.55	42.51	40.81	40.39	40.49	39.79	42.33	45.23
29.01	24.29	29.57	31.43	29.91	30.23	26.47	32.71	31.33	33.17	30.17	33.99	37.23	34.75	33.19	34.85	35.37	35.05	37.09	34.51
31.27	28.87	33.11	32.83	33.21	30.17	32.41	34.65	31.03	32.57	35.45	36.85	40.33	36.13	39.03	34.29	37.33	37.75	39.13	39.85
35.95	38.21	44.81	46.05	47.85	41.37	34.91	31.71	39.57	36.61	37.35	42.99	48.99	42.65	48.31	35.11	46.57	47.05	44.97	47.31
37.09	38.05	45.41	44.97	43.95	40.65	40.11	39.57	45.27	39.77	44.11	47.33	50.49	45.77	47.33	42.49	49.49	49.69	46.81	48.43
37.91	35.75	39.65	44.15	44.99	36.79	36.87	45.11	40.61	41.89	40.25	46.09	46.65	43.17	45.83	49.17	46.97	46.99	46.05	48.23
44.55	44.15	56.05	51.41	43.61	43.33	41.63	42.67	46.53	41.39	44.71	46.47	53.11	49.73	49.23	44.21	52.93	52.83	49.19	50.77
46.03	44.67	50.63	50.55	47.77	50.23	44.31	46.01	48.67	44.39	47.87	49.43	54.27	49.77	46.77	49.69	51.95	51.03	44.71	52.35
45.99	45.73	49.27	45.59	50.59	46.51	43.85	46.73	45.53	44.41	44.09	47.51	48.15	43.59	45.97	49.15	47.05	49.07	43.65	48.83
41.05	41.31	42.47	42.75	47.03	42.75	37.99	43.39	43.37	43.15	41.47	46.39	45.71	42.55	45.35	46.93	46.43	47.81	44.79	47.59
45.37	46.51	44.81	47.77	53.67	52.97	43.31	45.49	45.19	40.35	46.29	49.93	51.05	47.31	48.45	46.45	50.91	51.47	48.67	51.71
48.93	50.39	53.63	51.59	55.67	53.17	46.27	47.27	45.99	44.43	47.05	50.75	53.21	50.05	50.45	51.39	51.79	51.21	49.07	50.85
49.01	45.15	48.95	48.87	50.65	52.71	45.21	47.45	47.61	44.77	48.25	48.25	49.03	48.07	46.99	49.57	48.65	49.95	48.19	49.75
48.75	47.77	47.47	46.87	49.19	48.65	46.67	46.47	42.53	41.81	42.49	44.07	46.51	43.89	43.01	44.85	45.39	46.93	46.93	47.69
51.61	48.07	52.39	48.17	52.29	49.87	50.57	48.87	47.33	44.75	46.49	47.67	49.41	46.99	48.51	47.91	47.19	49.97	49.53	48.93
52.63	49.43	52.79	49.79	52.83	53.17	47.07	51.59	48.53	41.55	47.69	47.29	48.59	45.67	49.17	45.51	48.85	49.39	49.11	48.45
51.01	50.41	49.31	48.17	51.19	50.73	48.85	47.99	47.43	46.77	46.81	47.31	49.39	47.01	48.39	47.65	47.93	49.07	48.01	49.85
51.09	50.79	51.01	48.39	49.75	51.81	50.77	51.77	48.19	48.35	48.43	49.11	49.93	48.03	48.47	46.03	48.11	49.33	47.81	50.85
45.05	52.07	50.15	48.09	52.51	46.67	49.33	47.15	44.97	45.05	46.05	45.59	52.79	46.75	46.09	39.37	44.45	46.53	42.47	50.43
53.05	50.35	48.63	45.87	51.67	47.35	46.95	48.39	46.63	45.23	46.53	45.85	49.15	46.25	47.35	41.53	46.33	48.81	42.77	49.01
47.99	50.33	47.43	42.81	48.49	44.81	47.11	44.09	45.67	43.41	47.03	45.25	48.15	45.25	46.99	39.83	44.99	47.37	43.73	47.59
43.99	46.83	44.91	41.83	46.23	46.65	42.49	42.83	43.91	39.91	41.35	42.77	44.63	41.09	43.73	39.09	43.99	45.17	42.73	45.25
45.63	47.13	46.85	42.73	47.99	45.65	42.71	45.55	44.27	41.79	38.07	42.33	46.43	41.85	43.77	40.43	45.19	46.21	42.17	47.33
49.33	49.35	49.07	45.97	50.43	48.91	45.81	42.51	43.63	41.85	40.53	42.19	47.95	43.69	46.63	42.13	46.69	47.77	44.13	49.25
47.73	50.59	49.49	45.73	49.93	46.01	45.09	47.91	44.03	41.47	45.73	41.19	48.55	45.23	47.79	43.51	46.41	47.77	45.63	49.89
48.07	50.25	52.05	47.43	50.61	49.07	40.19	47.47	43.71	42.75	44.87	42.31	50.77	42.69	47.81	41.09	47.65	48.85	46.45	49.43
52.03	51.17	51.81	47.67	52.65	48.51	37.33	49.65	44.93	42.55	40.03	43.11	47.95	46.75	49.75	42.77	47.49	50.09	45.93	51.13
48.99	50.17	50.07	47.57	50.09	49.25	40.59	47.29	43.93	42.73	40.27	44.97	49.05	44.57	48.99	45.43	47.29	49.49	46.69	48.09
51.43	51.63	49.23	48.43	52.75	48.71	46.53	44.15	44.31	43.37	42.11	48.01	50.61	46.47	51.43	39.89	47.73	50.93	45.81	52.25
60.03	54.43	48.83	52.75	52.89	53.05	48.59	50.19	47.85	42.09	47.03	46.11	53.31	48.03	52.67	43.45	49.17	50.59	48.29	53.33
52.61	53.71	52.11	48.29	50.17	50.05	46.95	47.27	48.27	43.45	46.53	47.77	54.17	48.25	50.23	42.01	51.57	52.23	46.61	52.39
51.55	50.61	46.19	46.31	47.51	45.59	45.95	39.21	45.31	44.05	44.99	47.83	51.99	47.45	48.55	45.55	49.77	51.09	47.47	52.09
48.55	48.71	46.37	41.15	43.87	45.13	39.95	38.23	43.29	42.85	44.67	46.21	48.05	45.05	47.67	42.81	45.39	49.77	45.29	49.69
41.91	45.17	42.95	37.85	42.57	44.01	41.21	38.87	40.67	41.87	42.35	44.15	45.33	43.49	45.17	44.05	46.05	46.95	44.27	47.43
43.63	46.87	44.83	41.49	45.29	43.61	40.05	41.43	43.57	42.95	43.17	45.17	48.69	45.61	46.91	40.97	46.23	49.35	43.91	49.23
44.83	46.33	44.71	41.57	45.77	45.31	43.57	42.41	43.81	42.47	43.83	45.19	47.71	45.19	44.55	43.45	46.65	49.53	46.39	50.09
43.15	46.97	45.59	38.83	45.95	47.03	40.77	40.51	43.39	39.71	43.51	42.25	47.35	44.31	46.33	43.23	48.01	50.29	46.73	49.75
41.33	43.07	41.17	41.41	39.15	39.79	37.63	32.97	39.93	38.07	38.13	43.87	45.21	40.95	42.91	43.19	44.95	47.31	43.69	47.31
48.81	49.05	49.79	47.23	43.83	45.09	42.09	40.09	46.09	43.99	43.15	46.11	50.63	48.39	49.87	49.37	49.37	54.03	47.61	52.45
46.17	49.31	50.37	49.29	49.15	45.83	46.03	42.95	43.61	42.55	47.13	49.71	51.17	49.31	51.07	47.77	52.99	54.83	47.11	53.85
43.55	49.79	49.03	48.49	50.05	49.53	43.17	43.85	46.33	42.79	47.59	46.51	52.41	49.95	50.29	50.01	52.35	54.35	50.95	51.55
38.41	43.41	43.61	43.07	44.93	42.99	38.57	39.25	39.33	35.57	41.13	42.51	45.25	42.01	42.51	41.35	45.59	47.23	45.63	46.33
38.13	38.79	36.47	37.05	36.07	34.31	36.19	32.83	34.61	32.77	33.87	41.15	41.13	42.25	39.19	34.17	41.93	45.03	34.19	43.53
39.01	38.33	36.15	39.41	41.19	38.99	36.83	32.17	36.37	34.45	34.01	39.05	43.11	43.53	41.57	40.69	43.29	46.01	42.07	45.21
36.33	37.15	35.17	41.53	36.91	38.19	22.83	30.59	29.25	27.57	30.03	38.77	41.17	41.23	39.83	33.81	40.13	44.23	37.61	43.59
37.83	38.91	38.25	31.99	39.05	36.85	28.67	26.83	35.63	25.35	28.87	39.19	41.67	38.91	40.03	33.47	39.59	43.45	40.37	43.87
46.85	40.81	32.63	30.23	35.25	35.49	33.41	29.43	32.03	27.79	28.57	36.29	41.63	40.41	39.21	41.97	41.25	46.29	40.01	47.85
48.11	42.11	36.49	39.51	42.53	41.83	24.55	29.79	29.57	33.25	31.77	36.25	41.41	39.31	41.27	33.93	44.43	47.39	38.97	47.53
41.61	44.55	37.05	44.41	46.65	41.67	20.27	31.87	33.87	35.37	31.97	38.09	43.93	40.35	42.87	39.29	45.37	48.43	41.87	48.65
41.25	43.35	39.99	43.27	43.87	39.31	30.57	27.75	36.81	31.23	33.81	42.37	44.89	40.67	44.39	38.65	40.77	48.73	45.51	50.15
36.87	43.11	40.45	48.21	40.25	37.23	38.11	25.21	34.27	33.01	36.45	39.05	45.23	39.21	42.07	39.17	42.55	48.39	45.89	48.51
37.75	42.05	35.45	33.09	38.43	35.33	28.27	22.93	32.91	29.77	31.69	39.37	41.99	42.29	42.39	41.43	44.71	47.57	41.89	48.03
45.53	41.95	35.55	42.05	44.33	33.63	28.47	29.61	32.41	34.25	35.75	41.07	44.55	43.03	44.15	43.17	44.67	48.17	40.21	49.49
46.13	44.21	43.01	44.33	43.27	40.41	33.49	29.87	34.19	32.75	37.71	40.91	46.09	40.47	45.77	41.61	43.81	49.05	44.31	48.23
40.37	44.53	40.27	40.79	44.71	38.49	35.81	32.75	32.89	34.07	39.75	39.49	44.31	41.09	44.91	43.31	45.97	49.43	46.71	49.55
40.19	41.39	34.59	36.57	48.71	37.05	33.59	25.03	31.01	30.31	34.57	38.29	40.45	37.69	40.81	40.25	45.05	46.47	43.03	46.39
40.71	41.13	35.17	37.25	40.05	35.77	30.27	28.97	33.97	32.75	31.15	42.51	43.15	42.37	44.15	42.85	44.57	48.47	45.15	45.83
43.41	43.59	39.63	37.91	43.97	38.71	44.47	31.91	34.41	33.61	39.99	40.63	43.83	42.55	46.11	45.91	48.07	49.55	46.91	47.53
41.35	44.49	47.51	32.05	45.01	39.63	38.91	37.33	37.07	39.19	41.15	42.55	44.81	45.23	45.55	41.05	46.05	49.51	45.65	46.39
45.21	48.65	42.43	36.23	42.23	45.23	47.41	34.35	38.75	37.81	39.91	43.29	45.67	46.57	45.57	43.25	50.07	50.91	48.17	48.99
48.77	46.43	41.55	34.69	41.95	49.13	42.59	36.85	41.71	35.91	40.55	41.95	47.23	44.93	44.27	40.37	47.23	49.67	48.65	48.29
48.23	48.11	41.11	41.79	48.29	48.55	44.37	32.59	33.85	36.19	43.19	44.93	47.57	46.21	46.71	40.79	46.11	52.27	48.37	48.49
46.29	43.13	38.59	32.71	38.87	42.91	43.73	31.77	30.93	33.77	33.83	37.37	41.63	40.67	41.31	40.95	44.35	46.61	43.89	46.85
45.59	41.93	39.53	35.43	45.79	39.73	42.95	29.05	31.89	30.67	32.95	38.31	43.33	41.69	41.83	40.57	44.25	47.73	43.43	46.43
45.11	42.49	38.71	35.47	41.31	36.83	32.15	24.53	31.83	33.79	28.63	38.05	41.65	40.75	41.13	39.39	43.65	46.47	43.57	46.51
45.35	44.49	43.17	34.21	44.31	41.69	39.03	25.37	33.17	36.49	37.51	39.65	44.05	42.17	41.81	43.47	44.29	47.37	45.27	45.49
44.17	43.51	32.77	33.47	43.43	40.55	40.23	30.43	35.33	39.81	29.51	36.97	40.25	41.65	41.05	42.45	43.75	44.99	45.39	46.73
46.25	45.57	37.65	36.55	51.87	49.09	49.67	33.09	38.01	38.71	31.91	39.65	43.53	43.87	43.51	45.19	46.27	47.59	46.67	49.11
48.07	45.57	40.03	39.95	46.49	45.67	49.25	36.21	38.67	40.61	39.23	42.21	45.65	43.75	43.05	45.37	46.37	47.57	47.53	48.83
46.01	44.33	41.85	42.79	45.65	47.63	49.33	30.91	39.41	40.93	39.81	44.05	45.53	44.71	44.13	45.17	46.11	47.39	47.67	46.65
48.81	46.75	40.57	43.97	47.37	45.89	46.71	36.53	41.83	41.91	42.75	43.07	45.35	45.73	45.63	46.21	47.19	48.39	46.53	48.53
48.49	46.65	42.29	36.03	46.59	44.61	42.63	35.31	39.03	40.17	40.27	43.15	43.71	44.79	44.19	44.97	46.07	47.25	45.13	46.03
47.85	43.47	43.85	45.39	46.93	47.25	44.53	38.21	36.41	36.41	36.61	40.65	43.37	43.47	42.45	43.81	44.47	45.79	44.91	46.63
49.91	45.57	43.39	45.09	46.79	49.19	42.97	41.13	34.47	38.19	39.15	41.99	44.13	45.23	44.31	45.93	46.97	48.15	48.37	49.29
47.07	43.27	40.71	43.39	46.09	45.91	37.75	32.35	36.81	36.13	38.61	41.69	43.21	42.49	43.63	42.95	43.99	45.11	43.07	46.29
49.77	46.63	44.29	43.23	47.95	49.11	40.13	31.31	40.39	41.13	42.91	43.25	46.11	46.17	46.07	45.65	46.95	47.99	44.13	49.35
49.91	50.31	43.95	42.01	51.91	52.97	46.31	42.13	43.53	44.29	44.27	48.53	49.73	48.59	47.45	48.37	49.25	50.55	50.65	51.61
49.77	50.99	44.15	39.83	51.87	49.37	56.47	46.07	45.49	47.99	45.39	49.41	50.85	48.71	48.73	48.73	49.59	50.59	47.79	51.43
53.43	52.53	45.53	49.85	52.15	52.15	50.77	51.57	50.01	47.91	44.09	50.27	52.15	49.43	49.87	49.69	50.81	51.67	48.93	52.85
52.39	54.23	45.95	50.11	52.09	52.77	53.09	40.61	46.69	47.53	47.49	51.05	51.67	49.71	49.29	49.75	50.55	51.61	51.43	52.79
52.71	54.11	45.99	48.05	50.11	53.53	47.71	41.89	45.27	46.49	44.37	50.49	51.49	49.55	49.15	49.23	50.27	50.85	51.07	52.01
49.31	49.39	42.71	43.47	47.55	51.35	42.87	40.77	43.05	45.37	46.93	46.69	49.15	46.93	46.97	47.43	48.07	49.19	50.55	50.13
49.57	51.91	45.25	45.27	46.01	54.39	45.41	40.71	49.55	48.21	50.67	51.67	52.29	50.21	50.41	49.75	50.01	51.81	52.09	52.31
54.77	51.65	47.43	47.89	48.37	50.25	48.55	41.35	42.85	44.83	48.97	51.29	52.19	49.81	48.91	49.95	49.85	52.05	52.87	52.83
54.59	53.01	49.15	42.39	50.65	52.21	43.79	42.25	48.29	48.07	48.95	49.61	52.33	49.03	49.91	49.69	49.37	51.67	51.75	52.13
51.55	48.79	45.97	49.01	51.21	52.75	48.67	44.53	47.97	48.31	46.47	48.85	51.51	48.71	49.81	49.45	50.01	51.61	51.69	52.25
49.03	47.07	42.15	44.99	49.87	50.43	49.09	42.53	47.35	44.99	44.99	48.09	50.03	46.83	47.99	48.25	47.59	50.53	50.71	51.45
44.39	46.25	46.47	43.67	46.27	50.13	46.37	48.59	48.99	44.93	43.43	45.97	48.25	47.47	48.15	47.65	48.63	49.91	49.41	50.93
45.43	47.85	44.63	38.93	46.91	50.33	51.01	31.05	46.21	45.29	44.15	48.79	49.97	48.33	48.17	48.75	49.07	51.13	52.01	52.21
49.09	47.87	44.81	46.25	49.69	50.89	43.59	45.39	45.07	43.87	41.45	49.07	50.27	48.77	49.43	48.33	49.49	51.01	51.71	51.39
45.35	47.69	42.53	49.85	49.83	49.81	43.17	38.67	46.37	46.45	42.27	47.01	49.71	48.35	47.39	48.31	50.15	51.07	50.77	52.31
50.71	50.55	47.59	44.63	51.29	52.13	45.87	39.61	49.51	50.13	41.25	50.63	53.25	50.63	50.75	51.21	53.05	53.57	52.71	56.57
52.71	52.73	41.47	52.43	52.43	54.65	43.23	42.89	51.03	52.29	31.31	50.51	54.87	52.01	51.87	52.27	53.77	54.85	55.91	58.15
43.49	47.03	44.67	42.33	46.93	49.19	46.63	37.43	45.07	44.97	43.11	45.29	48.03	46.87	46.09	45.91	47.73	48.43	47.09	51.89
39.77	42.19	45.79	40.73	46.49	48.67	28.83	33.27	40.05	43.01	39.25	43.29	46.11	44.25	44.09	44.21	45.93	46.87	45.61	49.55
33.79	49.11	36.55	30.47	44.97	45.11	31.67	33.75	40.65	36.91	38.87	43.05	45.43	44.29	43.51	43.51	44.95	46.03	46.37	48.37
42.03	44.55	41.33	40.15	44.67	49.77	33.75	33.45	38.97	40.47	36.41	42.71	46.27	45.17	43.27	44.61	46.45	47.61	45.65	50.97
39.33	41.73	42.85	35.75	46.77	45.33	39.43	33.05	39.27	46.03	39.23	45.25	47.71	46.73	45.85	45.61	47.09	49.45	47.53	49.85
42.51	39.75	38.55	41.27	44.01	43.35	30.31	32.75	34.69	40.51	33.93	42.31	44.15	42.93	41.07	43.97	43.53	46.15	43.93	45.05
38.43	39.87	35.51	38.63	43.19	43.89	26.75	27.43	33.11	33.75	30.19	40.65	42.71	41.95	42.51	42.75	41.85	44.43	42.89	46.03
31.53	39.83	32.13	26.95	41.79	40.25	20.61	20.79	33.93	33.99	30.77	36.31	40.19	39.01	38.77	38.47	39.01	39.97	39.61	41.63
44.59	48.61	39.71	32.95	45.15	40.93	36.73	40.15	44.21	48.19	45.71	50.75	52.69	49.07	50.53	48.93	50.11	50.81	50.39	52.59
33.61	38.43	34.93	34.43	37.71	33.43	31.57	24.13	30.49	34.27	31.71	37.23	39.27	38.55	38.47	37.81	38.69	39.69	41.63	41.19
38.93	37.39	35.05	31.13	38.95	28.73	29.73	27.11	30.13	30.99	30.69	35.07	37.51	36.89	36.45	35.91	36.75	38.25	38.23	38.59
35.93	37.51	36.65	36.91	30.25	30.91	28.35	27.41	31.89	33.05	31.27	36.63	38.87	37.71	37.73	36.59	37.59	38.11	38.89	39.61
37.67	37.61	31.17	28.41	37.95	30.41	28.93	27.33	33.43	32.63	32.89	36.31	38.93	37.63	37.15	36.63	37.69	37.45	38.81	39.29
37.31	37.75	37.35	32.25	37.21	32.89	32.35	31.81	34.37	35.01	34.39	38.35	40.45	39.03	38.79	37.97	38.99	39.95	39.77	40.87
32.43	35.19	35.91	34.99	35.83	34.21	25.79	28.41	33.17	31.87	30.91	38.73	40.03	38.73	37.23	37.35	37.55	39.67	40.05	40.29
34.43	39.45	37.35	38.73	38.19	37.55	26.83	30.39	33.89	30.55	35.87	39.69	41.43	39.79	38.07	38.67	39.83	40.75	40.09	40.33
37.17	37.27	41.09	41.63	37.33	39.83	27.35	29.37	37.33	35.37	35.21	40.75	42.53	41.17	39.17	39.81	41.59	41.85	42.75	43.05
39.97	36.35	36.33	26.45	41.73	38.35	35.77	33.19	37.07	34.13	37.21	40.65	41.19	40.75	40.03	39.31	41.13	41.49	39.79	42.21
37.53	36.91	36.55	39.95	36.79	34.47	25.81	34.23	38.27	40.93	37.11	40.15	40.97	40.45	39.29	38.93	40.51	41.01	41.57	41.25
35.85	41.49	40.09	45.43	41.33	35.19	34.69	31.65	40.09	38.31	40.35	43.81	44.41	43.91	41.41	42.17	43.17	43.95	44.55	45.59
42.31	41.45	40.01	41.43	40.35	42.15	43.03	36.47	42.31	42.93	42.73	43.63	44.69	44.17	43.23	42.71	43.59	43.93	44.61	45.49
40.11	42.09	40.75	44.35	45.67	43.35	47.65	46.29	44.95	39.45	42.91	44.53	44.71	44.39	43.57	43.43	43.49	44.27	43.95	44.75
25.17	27.57	28.33	28.69	30.81	30.29	27.73	30.75	31.01	27.17	35.35	33.23	42.31	38.55	40.63	40.73	40.03	41.75	39.33	45.23
22.47	22.31	25.97	28.41	31.81	26.05	25.47	24.91	29.49	26.51	28.85	33.35	38.37	35.53	39.33	36.31	30.99	36.27	37.85	47.99
22.09	25.77	18.99	22.83	28.27	15.53	20.65	21.59	21.59	26.59	27.13	27.35	32.19	30.07	30.77	27.51	28.59	29.57	29.53	33.57
27.35	27.97	26.51	27.21	23.21	16.45	20.53	30.23	28.41	26.49	20.73	32.27	32.91	32.77	34.01	27.21	34.47	31.77	33.39	44.65
26.37	25.65	29.69	30.63	28.51	29.13	28.43	27.73	30.53	31.87	46.31	45.81	46.43	48.23	47.75	39.65	48.79	41.55	45.65	51.17
27.19	21.75	24.83	28.03	29.39	30.53	27.53	33.57	41.07	44.35	43.95	44.01	47.99	42.33	42.85	42.33	42.63	43.19	42.05	47.77
28.95	28.43	27.91	30.21	27.63	26.85	32.69	32.65	33.31	34.21	35.53	35.63	40.65	38.69	48.15	47.73	45.23	45.79	41.31	48.83
31.67	26.09	32.67	31.19	28.11	30.87	28.35	32.91	31.25	36.91	35.67	39.43	39.41	38.05	37.67	37.97	39.53	42.09	37.75	45.75
25.27	24.69	33.01	30.73	29.91	29.05	32.17	29.99	31.35	33.69	35.17	38.05	42.65	37.79	36.55	30.13	39.11	35.59	38.17	43.63
25.05	22.63	28.71	28.83	31.77	28.13	26.63	28.21	37.23	35.75	38.83	40.17	42.17	40.23	44.35	41.91	41.47	39.89	40.87	43.67
26.43	26.43	27.93	27.75	31.09	27.15	27.81	27.99	29.81	27.23	33.77	33.75	37.65	35.31	37.17	34.43	38.47	39.21	36.75	39.09
27.03	27.89	27.23	26.35	27.45	25.49	19.89	25.27	26.57	25.67	24.53	30.65	34.31	29.25	32.03	24.01	31.59	31.45	30.07	33.71
34.83	30.27	37.13	38.11	38.59	33.29	28.35	33.59	30.83	32.55	33.83	42.15	41.67	39.33	42.63	42.51	41.93	43.47	39.63	42.99
36.07	36.27	45.71	43.81	49.01	37.33	37.67	44.47	42.39	43.99	46.69	47.99	50.57	43.59	47.75	45.35	47.61	49.73	46.75	49.11
40.53	39.31	46.99	45.91	50.83	40.33	37.57	42.37	40.81	42.27	43.27	47.81	49.63	45.89	45.27	41.81	48.61	47.57	43.51	47.87
48.79	45.13	52.85	51.43	50.39	45.03	34.87	50.51	45.87	46.79	47.53	48.87	54.17	48.07	49.47	49.45	47.85	49.99	47.35	51.01
45.95	47.09	47.11	52.25	52.35	47.55	49.21	49.49	47.71	47.67	48.11	50.25	51.35	48.77	47.99	52.43	51.25	51.71	48.17	50.23
44.03	44.83	46.53	43.93	46.71	44.65	41.69	44.69	44.79	45.03	43.03	46.39	47.15	46.73	44.93	45.57	46.33	46.11	42.69	48.83
43.51	44.71	46.61	45.55	49.13	47.25	38.69	41.37	43.69	43.75	41.15	46.89	49.95	41.51	43.59	44.01	46.79	45.33	44.29	47.55
50.95	46.53	45.55	48.63	53.63	52.73	47.77	42.81	48.85	45.93	48.99	50.81	54.43	49.89	51.43	52.57	50.49	52.53	46.83	52.11
51.95	46.11	48.21	47.03	51.11	52.63	41.25	50.79	48.27	46.95	46.15	48.99	51.43	47.03	48.95	47.83	49.05	49.13	45.89	50.29
50.71	48.17	50.29	48.79	53.07	52.35	49.83	48.45	47.31	45.93	45.83	47.55	49.51	45.79	47.11	45.59	47.01	49.49	47.03	49.59
54.91	52.95	51.07	50.31	54.01	54.63	50.25	50.51	47.57	42.81	48.39	49.15	52.13	48.27	49.91	45.53	49.33	51.27	50.39	50.33
50.37	51.15	50.09	49.91	52.21	51.77	45.75	49.47	45.99	42.83	46.23	48.45	49.09	47.77	48.23	47.47	47.65	48.85	49.13	48.63
52.15	51.29	51.31	49.35	51.61	51.85	47.33	51.75	47.95	43.49	44.87	47.15	47.37	46.11	48.39	43.85	46.93	48.43	45.93	47.59
53.21	52.51	52.75	50.27	53.03	52.81	49.89	52.17	48.59	46.03	48.49	48.71	51.15	46.71	49.25	46.87	47.53	49.63	48.23	51.11
52.17	50.75	49.23	48.23	50.73	51.07	51.89	51.77	48.25	47.01	48.69	48.63	49.61	46.59	49.01	46.21	48.47	49.93	48.65	50.81
37.29	39.21	36.65	35.55	38.63	36.23	35.81	35.75	35.41	33.75	34.63	38.07	37.33	37.65	37.13	35.97	38.11	38.27	35.97	37.45
47.87	51.17	51.79	50.25	51.69	48.71	49.87	33.87	46.49	44.59	43.41	46.57	50.39	46.43	47.91	41.87	46.17	48.33	43.87	47.01
49.29	51.29	50.59	44.51	50.53	49.37	47.97	45.95	46.93	45.27	42.09	45.43	50.71	43.25	46.81	41.91	45.69	46.87	42.85	45.47
46.87	49.63	47.27	43.45	48.97	50.65	46.79	42.01	45.61	42.89	45.75	45.61	47.57	42.37	46.39	40.07	45.13	46.05	39.93	46.27
44.45	47.31	45.21	42.77	47.93	47.49	42.19	41.45	43.71	40.19	40.09	42.81	44.57	43.47	45.65	41.19	44.49	45.71	41.35	44.55
46.97	47.61	47.57	46.21	49.89	45.89	42.29	47.19	44.03	41.87	43.83	41.07	46.45	43.51	47.47	39.29	46.39	47.03	41.13	47.65
46.67	48.89	48.57	44.29	49.35	47.15	45.91	43.67	44.79	38.59	43.53	43.41	48.47	43.47	47.13	42.45	44.93	48.55	40.95	48.53
47.55	48.59	49.03	43.73	50.11	48.73	44.39	46.81	43.37	40.23	42.11	42.77	46.61	42.71	47.41	47.37	45.51	48.91	43.99	48.69
48.35	51.01	50.13	47.81	51.23	49.45	47.13	46.79	46.93	44.89	43.23	43.87	48.23	44.23	48.29	41.01	46.85	46.77	44.23	49.47
50.71	51.11	50.83	47.35	51.51	48.11	44.05	47.27	43.15	43.29	47.09	45.17	50.23	45.43	48.87	42.63	47.15	48.35	46.45	50.47
49.11	50.89	51.21	48.45	50.83	52.31	48.11	48.81	45.19	48.31	47.73	46.37	50.07	45.75	47.41	46.15	48.41	48.89	46.09	49.83
51.81	52.49	50.89	47.99	50.43	48.17	34.99	40.29	45.61	39.69	43.79	46.69	51.23	48.47	50.13	46.45	49.55	50.35	47.73	53.83
49.75	53.61	48.73	52.27	54.47	53.99	46.55	49.03	47.57	43.93	42.75	49.95	52.23	47.05	51.65	45.69	49.31	51.71	47.31	49.23
47.05	51.75	50.47	50.21	51.77	52.37	45.21	45.03	48.93	43.65	46.13	46.11	52.29	48.29	49.07	42.77	48.11	51.47	47.55	52.71
50.51	50.21	47.17	44.51	48.79	48.21	47.47	40.51	46.81	42.73	46.79	47.91	49.01	46.93	47.75	43.27	48.37	50.15	48.21	50.43
49.33	47.89	45.19	41.99	47.43	46.03	42.05	40.03	43.75	43.93	43.87	46.01	48.55	44.39	45.73	39.05	46.57	48.83	43.45	49.79
45.73	48.39	44.31	44.07	44.03	44.93	42.69	41.49	42.41	43.17	44.67	45.93	49.15	44.77	45.77	43.27	47.61	49.57	46.69	51.15
43.19	45.01	43.31	41.01	42.69	43.57	40.83	39.17	39.97	40.81	43.11	43.43	46.23	43.33	44.51	41.03	44.11	47.21	43.85	48.11
44.67	46.61	44.39	40.09	45.97	44.07	41.85	36.37	39.49	41.63	41.35	42.65	47.57	45.85	45.71	43.23	45.11	49.93	47.63	50.01
41.39	48.55	46.77	39.71	45.87	45.21	41.21	39.17	41.23	40.89	41.71	43.21	49.59	44.61	46.69	43.37	49.35	52.43	47.87	52.87
41.05	48.59	44.05	44.91	43.17	48.31	40.45	36.29	43.55	42.23	41.77	44.21	50.41	46.59	47.01	46.31	47.35	52.41	48.13	52.95
37.05	47.33	44.61	45.01	43.73	42.21	37.79	36.67	40.53	41.17	43.69	51.29	46.83	46.23	49.29	49.57	49.03	52.59	46.35	52.43
42.91	48.27	46.79	51.05	49.37	45.51	43.45	38.85	41.71	40.99	43.75	47.23	49.63	48.71	50.43	48.71	52.13	54.53	47.41	50.21
42.75	48.85	50.13	43.71	50.47	42.71	42.09	38.39	43.67	43.53	47.31	53.39	50.23	48.99	49.85	47.13	52.75	54.29	45.73	51.89
39.59	47.01	47.23	45.21	49.87	45.27	45.75	35.93	39.61	38.41	45.09	45.67	48.25	46.27	49.77	41.51	47.69	52.05	45.35	51.39
39.57	41.91	41.35	35.39	39.91	38.81	34.11	32.25	34.55	32.57	36.99	37.61	41.15	41.79	40.89	41.57	43.61	46.67	42.01	44.77
37.67	40.93	36.73	38.49	42.41	41.79	32.59	31.11	34.27	31.59	37.65	41.99	41.75	41.17	44.27	42.67	44.31	49.07	43.89	46.73
38.91	39.15	37.45	40.03	40.59	37.87	38.87	31.63	31.73	33.21	29.09	34.75	42.07	41.01	37.81	38.39	43.55	45.49	42.09	47.79
36.35	33.01	33.59	28.81	33.09	33.51	31.09	22.33	28.23	24.83	19.35	36.37	36.69	37.61	37.15	36.41	38.49	40.73	34.51	40.33
37.79	39.59	38.41	35.45	38.93	38.11	31.87	31.75	34.43	32.77	35.49	41.49	44.61	42.33	42.09	35.41	42.17	46.47	42.81	43.55
35.79	38.11	37.69	35.89	37.39	34.53	34.13	29.33	30.01	34.31	30.47	37.15	41.79	41.95	40.59	31.07	42.93	46.61	36.21	46.61
41.87	41.75	42.13	42.67	42.61	41.77	32.09	22.41	34.49	35.25	37.43	42.51	45.55	44.55	44.55	37.67	45.45	47.75	44.73	48.53
37.03	43.93	41.21	45.29	44.57	42.19	38.69	29.73	34.91	37.21	33.05	40.93	46.17	41.51	43.75	38.53	44.29	48.35	44.17	46.61
42.09	41.63	41.95	46.05	41.53	43.07	35.53	29.09	37.15	36.47	35.55	41.87	46.15	42.13	45.87	36.03	45.47	49.93	45.07	48.79
39.89	44.61	40.91	43.27	42.73	43.95	38.87	28.55	33.09	32.03	36.09	36.99	46.09	40.87	46.63	42.15	45.15	50.69	44.61	48.71
42.59	41.99	36.33	41.69	44.81	39.95	36.45	28.79	32.91	32.93	36.15	39.05	42.75	45.05	43.31	43.11	42.81	47.83	41.89	46.29
40.51	44.01	40.89	44.15	41.83	37.37	31.31	32.53	33.83	32.97	36.35	37.29	44.85	41.57	41.23	40.73	45.91	49.11	44.31	49.59
36.61	43.45	41.39	39.31	40.79	35.97	31.17	24.45	31.65	32.21	36.31	38.71	44.45	42.37	42.21	41.83	44.37	48.13	42.81	47.73
42.41	41.75	36.69	37.47	39.77	35.59	29.39	28.89	34.09	33.79	35.51	35.53	41.75	38.45	42.81	44.53	43.83	46.55	41.85	47.09
42.15	42.85	39.61	36.43	43.49	38.17	39.59	32.69	35.51	33.63	33.23	38.19	44.77	40.71	43.27	42.91	45.89	47.95	44.75	46.73
42.31	42.41	41.77	37.01	43.51	40.33	39.29	31.11	33.67	33.25	37.35	42.19	42.85	42.75	43.41	42.47	46.55	49.05	45.31	47.23
44.41	44.55	39.23	40.81	42.69	41.59	41.29	30.95	33.57	36.77	37.59	39.13	43.65	42.97	42.65	39.15	46.71	47.99	44.41	45.33
45.61	45.81	47.69	39.09	44.15	44.31	41.13	32.73	37.71	34.83	37.13	42.83	44.03	43.91	45.41	45.41	47.49	50.03	48.43	46.97
47.17	45.03	41.67	46.27	50.89	43.49	47.65	36.47	33.15	32.01	38.25	41.75	43.25	45.25	42.99	39.65	47.85	48.91	47.51	45.75
47.47	45.41	41.97	45.59	49.21	48.83	45.63	34.09	34.61	33.63	35.85	43.07	46.51	43.97	45.51	40.53	44.43	49.15	48.29	47.09
46.79	43.97	42.03	34.31	44.77	46.63	42.29	24.45	34.25	30.61	30.47	39.23	44.83	44.27	43.89	45.09	46.33	49.25	47.15	47.17
46.99	41.63	36.71	35.23	41.89	42.85	41.91	27.35	30.45	37.67	32.63	39.25	43.77	42.11	41.77	42.53	44.07	47.65	44.67	46.47
43.83	41.47	41.21	41.67	42.13	40.01	35.83	23.27	29.07	32.73	30.41	39.25	40.89	42.57	40.79	42.75	43.81	46.39	42.71	46.13
46.47	43.31	36.67	36.69	41.79	39.73	40.57	27.05	36.61	36.01	33.09	36.99	42.69	40.57	41.33	41.45	43.55	46.19	41.97	46.09
47.87	44.61	45.57	39.15	50.97	43.35	37.33	32.21	36.45	36.43	35.81	38.45	45.07	44.03	43.33	44.61	44.79	46.89	45.99	47.97
47.31	44.57	40.99	33.23	46.23	41.03	40.11	31.75	39.79	38.01	39.67	42.09	45.65	43.71	43.11	44.65	45.33	46.85	45.67	47.71
44.13	45.63	39.77	43.13	44.03	46.33	43.73	34.13	41.93	40.65	40.65	41.67	44.13	45.21	44.19	45.57	46.37	47.51	46.81	46.69
43.77	44.75	42.01	38.07	48.83	48.97	38.95	28.53	38.21	40.61	38.81	39.59	45.07	44.73	44.99	45.47	46.03	47.43	45.83	47.69
48.99	45.15	41.53	40.11	46.01	42.69	47.19	30.61	40.33	38.69	41.05	43.13	44.69	44.53	43.17	44.99	45.67	47.01	46.23	47.69
48.25	44.23	42.35	44.45	46.55	43.59	40.63	32.63	36.21	38.23	42.77	41.47	42.83	42.79	42.33	43.81	43.99	45.87	44.21	45.21
42.55	43.03	40.67	28.45	46.15	45.73	42.87	33.81	36.67	37.33	37.27	40.67	41.41	41.55	42.49	43.33	44.15	45.51	45.33	45.79
50.05	45.81	43.99	40.55	48.49	48.91	43.13	37.53	38.03	38.95	41.39	42.09	46.21	44.83	44.19	45.17	46.33	47.85	46.65	48.05
47.89	45.01	41.15	41.21	47.53	46.49	44.47	37.55	39.49	39.43	40.31	43.75	43.87	44.91	44.83	44.65	45.67	46.85	44.81	47.77
50.53	48.91	43.85	42.27	49.35	49.23	43.25	33.49	41.65	44.89	41.73	46.05	47.43	47.57	46.61	46.73	47.63	48.85	47.67	50.09
51.41	49.03	41.83	45.69	48.89	50.49	40.03	37.37	38.15	41.33	43.53	45.69	47.17	44.93	45.49	46.29	46.99	48.35	47.15	49.35
49.89	49.73	42.87	41.15	49.57	44.19	40.27	40.71	43.19	42.65	40.47	47.35	47.45	47.37	46.29	46.73	47.37	48.79	45.95	49.83
53.19	51.25	44.23	44.65	52.69	51.97	54.59	45.65	44.11	46.21	43.37	49.27	50.01	47.37	47.07	48.45	49.31	50.31	49.09	51.61
51.05	49.41	43.75	46.71	49.69	50.13	40.39	37.87	44.25	45.35	41.87	47.79	49.21	48.25	47.35	47.95	48.59	49.75	49.53	51.25
52.61	51.95	46.41	48.91	51.43	49.31	39.99	36.57	46.31	47.35	50.11	50.29	51.23	49.35	47.57	49.43	50.15	51.37	52.75	52.39
43.89	50.97	41.29	44.85	48.41	51.79	40.47	45.25	47.69	46.51	44.55	47.45	50.11	47.95	47.51	48.21	49.49	50.07	51.31	51.11
54.99	51.71	44.77	47.05	49.35	46.43	48.83	44.39	48.07	45.25	47.75	50.31	52.37	50.03	50.59	49.83	51.11	51.53	54.41	52.85
52.35	52.05	46.93	47.85	48.77	52.37	40.63	41.09	48.21	48.73	46.33	49.75	52.71	49.59	50.25	50.29	50.55	52.25	52.13	53.21
49.85	47.99	47.43	47.61	48.85	51.57	40.43	32.03	43.77	44.39	47.77	48.67	50.41	47.81	48.75	48.61	49.43	50.87	50.25	51.87
44.61	46.63	41.75	43.41	45.03	49.71	44.39	43.57	42.75	40.11	43.79	46.55	48.63	46.53	46.91	47.11	47.51	49.13	49.55	49.49
44.37	47.25	41.57	41.75	47.71	49.87	38.77	39.17	45.31	46.41	44.73	47.83	49.45	47.33	46.93	47.85	48.79	50.21	51.87	50.85
39.89	44.81	43.67	44.35	46.29	48.01	42.37	36.75	45.17	44.51	44.11	44.97	46.09	45.99	47.43	46.55	47.69	49.03	50.31	48.19
44.13	48.91	42.53	43.15	48.13	48.75	43.09	36.15	44.61	42.37	44.47	47.19	48.85	46.13	47.23	47.95	49.03	49.97	52.09	50.57
47.17	47.25	46.51	46.85	48.71	50.21	39.79	41.07	46.13	42.69	44.45	47.45	49.05	47.23	46.93	48.15	49.75	50.97	51.33	51.33
45.93	47.13	43.81	41.15	48.93	51.67	44.61	40.15	46.95	47.01	43.77	48.05	51.69	49.83	46.81	49.11	50.69	51.55	49.93	52.57
[truncated: 9,094 more rows]
