# Supplementary material for: Predicting Abundances of Aedes mcintoshi, a primary Rift Valley fever virus mosquito vector
Source: PLoS One. 2019 Dec 17;14(12):e0226617. doi: 10.1371/journal.pone.0226617 (PMC6917266; doi:10.1371/journal.pone.0226617)
Supplement: S1 Data Code — (ZIP) [file pone.0226617.s003.zip › S1_data_code/step_3_calc_environ_pred_val/reg_pts.csv]

POINT_X	POINT_Y	MIN	CLAY2
33.395	4.945	8.4402905	28
33.485	4.945	8.2638798	28
33.575	4.945	7.8783202	28
33.665	4.945	8.1133204	28
33.755	4.945	8.00175	28
33.845	4.945	5.9846301	28
33.935	4.945	6.8912802	28
34.025	4.945	7.5404201	28
34.115	4.945	8.3856897	42
34.205	4.945	7.9292698	42
34.295	4.945	8.1660099	42
34.385	4.945	8.3024902	24
34.475	4.945	8.7322598	24
34.565	4.945	9.13344	24
34.655	4.945	8.5591202	18
34.745	4.945	8.4307604	24
34.835	4.945	8.65273	43
34.925	4.945	8.6752901	43
35.015	4.945	8.4307604	0
35.105	4.945	5.9096899	0
35.195	4.945	7.9241099	32
35.285	4.945	8.7070503	0
35.375	4.945	4.9839802	27
35.465	4.945	4.9328599	32
35.555	4.945	5.6029	27
35.645	4.945	7.5967302	32
35.735	4.945	7.8194299	35
35.825	4.945	8.8591499	9
35.915	4.945	8.3604698	48
36.005	4.945	8.05443	48
36.095	4.945	8.1009798	19
36.185	4.945	7.6346102	28
36.275	4.945	7.6039	28
36.365	4.945	6.8667202	28
36.455	4.945	6.8754802	28
36.545	4.945	7.32798	28
36.635	4.945	6.9414601	28
36.725	4.945	7.4693999	19
36.815	4.945	8.3287201	19
36.905	4.945	7.7845602	19
36.995	4.945	6.36796	28
37.085	4.945	5.5945702	28
37.175	4.945	6.8850298	28
37.265	4.945	6.14467	28
37.355	4.945	7.10321	28
37.445	4.945	5.2924299	28
37.535	4.945	5.2080498	26
37.625	4.945	4.9956002	26
37.715	4.945	5.6054001	26
37.805	4.945	8.1285496	26
37.895	4.945	6.8384099	28
37.985	4.945	7.1604099	28
38.075	4.945	5.2467799	26
38.165	4.945	6.9945698	26
38.255	4.945	6.8268299	26
38.345	4.945	7.2962599	26
38.435	4.945	7.4826798	26
38.525	4.945	7.2532802	26
38.615	4.945	5.4528499	23
38.705	4.945	5.56779	23
38.795	4.945	6.2094402	23
38.885	4.945	5.3229899	23
38.975	4.945	5.9279399	23
39.065	4.945	5.9874701	23
39.155	4.945	7.1578102	23
39.245	4.945	7.10321	23
39.335	4.945	6.8835301	23
39.425	4.945	6.7406502	23
39.515	4.945	7.1926498	26
39.605	4.945	7.0299401	26
39.695	4.945	7.4239402	26
39.785	4.945	8.0200796	26
39.875	4.945	7.9275398	26
39.965	4.945	5.9857702	26
40.055	4.945	5.43365	26
40.145	4.945	5.45121	26
40.235	4.945	5.4847598	38
40.325	4.945	5.53022	38
40.415	4.945	5.7017298	19
40.505	4.945	8.0841904	19
40.595	4.945	6.41431	19
40.685	4.945	6.9152899	19
40.775	4.945	8.1660099	19
40.865	4.945	7.56319	19
40.955	4.945	7.5058699	19
41.045	4.945	6.6378298	19
41.135	4.945	5.9744	19
41.225	4.945	6.6430802	19
41.315	4.945	5.07937	19
41.405	4.945	5.4327102	19
41.495	4.945	6.3631802	19
41.585	4.945	6.73316	19
41.675	4.945	8.3287201	19
41.765	4.945	7.5216899	20
41.855	4.945	8.0937099	20
41.945	4.945	7.4826798	20
42.035	4.945	8.4307604	20
42.125	4.945	7.7364402	23
42.215	4.945	6.2193599	23
42.305	4.945	5.9825101	20
42.395	4.945	8.30616	20
42.485	4.945	8.4598999	20
42.575	4.945	7.9310002	20
42.665	4.945	8.3814001	23
42.755	4.945	8.3287201	23
42.845	4.945	7.9023299	23
42.935	4.945	7.9173002	23
43.025	4.945	8.4598999	23
43.115	4.945	8.6752901	23
43.205	4.945	8.2741203	23
43.295	4.945	8.5125799	23
43.385	4.945	8.3987904	23
43.475	4.945	8.8591499	23
43.565	4.945	8.9570198	23
43.655	4.945	8.5411596	23
43.745	4.945	8.3604698	23
43.835	4.945	8.4307604	23
43.925	4.945	8.3287201	23
44.015	4.945	7.8057299	23
44.105	4.945	7.43994	23
44.195	4.945	8.2605104	23
44.285	4.945	8.1660099	23
44.375	4.945	7.5404201	23
44.465	4.945	8.4549198	23
44.555	4.945	8.6104498	23
44.645	4.945	8.2741203	23
44.735	4.945	8.5125799	23
44.825	4.945	8.3856897	23
44.915	4.945	6.5851498	17
33.395	4.855	8.1632299	47
33.485	4.855	8.1945801	28
33.575	4.855	8.2605104	28
33.665	4.855	7.6433201	28
33.755	4.855	8.4402905	28
33.845	4.855	6.40446	28
33.935	4.855	6.4842801	28
34.025	4.855	7.1457601	28
34.115	4.855	8.1523104	42
34.205	4.855	8.65273	42
34.295	4.855	8.2741203	42
34.385	4.855	8.1133204	24
34.475	4.855	8.5714703	42
34.565	4.855	8.4751301	42
34.655	4.855	8.41681	18
34.745	4.855	8.9707203	0
34.835	4.855	8.8591499	0
34.925	4.855	8.5181599	43
35.015	4.855	8.7070503	32
35.105	4.855	8.5125799	32
35.195	4.855	8.1945801	32
35.285	4.855	5.28197	27
35.375	4.855	5.1447001	27
35.465	4.855	5.0400701	27
35.555	4.855	5.40062	35
35.645	4.855	6.4716501	27
35.735	4.855	8.5411596	32
35.825	4.855	8.6752901	35
35.915	4.855	7.2409	48
36.005	4.855	8.3604698	48
36.095	4.855	7.7705102	19
36.185	4.855	8.05443	19
36.275	4.855	8.0138998	28
36.365	4.855	7.35852	28
36.455	4.855	7.4693999	28
36.545	4.855	6.8731699	28
36.635	4.855	5.99122	28
36.725	4.855	4.7223401	19
36.815	4.855	8.2741203	19
36.905	4.855	8.3645897	19
36.995	4.855	7.9241099	28
37.085	4.855	4.9605899	28
37.175	4.855	7.4948602	28
37.265	4.855	5.4787598	28
37.355	4.855	6.2603302	28
37.445	4.855	5.3907099	28
37.535	4.855	4.7164998	28
37.625	4.855	8.6104498	26
37.715	4.855	8.6752901	26
37.805	4.855	6.0112	26
37.895	4.855	5.77143	26
37.985	4.855	4.83496	28
38.075	4.855	6.1803899	28
38.165	4.855	7.3928199	26
38.255	4.855	6.7355399	26
38.345	4.855	7.2962599	26
38.435	4.855	7.1515698	26
38.525	4.855	7.50144	26
38.615	4.855	6.7598	23
38.705	4.855	6.8140202	23
38.795	4.855	6.4672599	23
38.885	4.855	5.9964199	23
38.975	4.855	7.2091799	23
39.065	4.855	7.0606499	23
39.155	4.855	6.8605599	23
39.245	4.855	7.5436101	23
39.335	4.855	5.07377	23
39.425	4.855	7.20714	23
39.515	4.855	5.87044	23
39.605	4.855	7.31565	26
39.695	4.855	6.6528201	38
39.785	4.855	6.8575101	26
39.875	4.855	6.33708	38
39.965	4.855	6.3271499	38
40.055	4.855	5.4532199	38
40.145	4.855	5.1214299	38
40.235	4.855	5.03373	38
40.325	4.855	5.1408401	38
40.415	4.855	5.5300002	38
40.505	4.855	5.7681098	19
40.595	4.855	6.9329	19
40.685	4.855	6.4411898	19
40.775	4.855	7.7364402	19
40.865	4.855	7.3459702	19
40.955	4.855	7.8524399	19
41.045	4.855	7.8057299	19
41.135	4.855	5.8871698	19
41.225	4.855	5.6160402	19
41.315	4.855	6.0692902	19
41.405	4.855	6.6458602	19
41.495	4.855	7.8292499	19
41.585	4.855	5.8308101	19
41.675	4.855	7.2374201	19
41.765	4.855	7.0345402	19
41.855	4.855	7.5775299	20
41.945	4.855	7.50144	20
42.035	4.855	8.0369596	20
42.125	4.855	8.00175	23
42.215	4.855	8.5411596	23
42.305	4.855	6.4309702	23
42.395	4.855	7.9433098	23
42.485	4.855	8.3287201	23
42.575	4.855	8.5411596	20
42.665	4.855	7.6120901	23
42.755	4.855	8.1715899	23
42.845	4.855	8.05443	23
42.935	4.855	7.9898901	23
43.025	4.855	8.1858397	23
43.115	4.855	8.4549198	23
43.205	4.855	8.6752901	23
43.295	4.855	8.41681	23
43.385	4.855	8.5181599	23
43.475	4.855	8.7070503	23
43.565	4.855	8.2249002	23
43.655	4.855	8.3645897	23
43.745	4.855	8.6752901	23
43.835	4.855	7.4862299	23
43.925	4.855	7.9006901	23
44.015	4.855	7.9292698	17
44.105	4.855	7.7168298	23
44.195	4.855	7.6735101	23
44.285	4.855	8.3483295	23
44.375	4.855	8.07024	23
44.465	4.855	7.8194299	23
44.555	4.855	7.70014	23
44.645	4.855	8.3364697	23
44.735	4.855	8.1523104	23
44.825	4.855	8.0841904	23
44.915	4.855	7.79636	23
33.395	4.765	8.1715899	47
33.485	4.765	8.2125502	47
33.575	4.765	7.5500498	28
33.665	4.765	8.0391102	28
33.755	4.765	7.8783202	28
33.845	4.765	8.04562	28
33.935	4.765	7.5404201	28
34.025	4.765	7.51864	28
34.115	4.765	8.2741203	28
34.205	4.765	8.3987904	28
34.295	4.765	8.5411596	42
34.385	4.765	8.5411596	42
34.475	4.765	8.5411596	42
34.565	4.765	8.6752901	42
34.655	4.765	7.71345	0
34.745	4.765	8.9570198	0
34.835	4.765	8.3814001	43
34.925	4.765	8.5591202	43
35.015	4.765	8.65273	0
35.105	4.765	8.1858397	32
35.195	4.765	6.1737299	35
35.285	4.765	4.76091	35
35.375	4.765	8.1715899	32
35.465	4.765	5.2573099	27
35.555	4.765	5.7067199	27
35.645	4.765	7.7617798	17
35.735	4.765	8.2775803	32
35.825	4.765	8.4598999	43
35.915	4.765	7.8166599	48
36.005	4.765	7.6903901	19
36.095	4.765	7.9559202	19
36.185	4.765	8.1975298	19
36.275	4.765	8.1009798	28
36.365	4.765	7.4195499	28
36.455	4.765	6.4154	28
36.545	4.765	7.20754	28
36.635	4.765	5.9658399	28
36.725	4.765	5.6019602	19
36.815	4.765	8.7070503	19
36.905	4.765	8.1975298	19
36.995	4.765	7.37709	28
37.085	4.765	5.3733702	28
37.175	4.765	6.32687	28
37.265	4.765	8.1009798	26
37.355	4.765	5.3523798	26
37.445	4.765	5.7737398	26
37.535	4.765	7.2361202	26
37.625	4.765	8.4549198	26
37.715	4.765	8.5181599	26
37.805	4.765	7.6704102	26
37.895	4.765	8.1009798	26
37.985	4.765	8.2741203	28
38.075	4.765	5.4137301	28
38.165	4.765	6.2963099	26
38.255	4.765	6.8433099	26
38.345	4.765	7.9292698	26
38.435	4.765	7.4693999	26
38.525	4.765	7.35852	26
38.615	4.765	6.8698301	23
38.705	4.765	5.7010698	23
38.795	4.765	6.10848	23
38.885	4.765	6.7711	26
38.975	4.765	5.6560798	26
39.065	4.765	7.2322402	26
39.155	4.765	7.6652799	26
39.245	4.765	8.0522203	26
39.335	4.765	7.5775299	23
39.425	4.765	7.1501098	23
39.515	4.765	5.2985702	23
39.605	4.765	5.59974	23
39.695	4.765	5.1718001	38
39.785	4.765	5.2914901	38
39.875	4.765	5.77214	38
39.965	4.765	5.47861	38
40.055	4.765	6.5300598	23
40.145	4.765	6.2955198	23
40.235	4.765	4.9254599	23
40.325	4.765	4.8691101	23
40.415	4.765	4.8355598	38
40.505	4.765	5.6916099	38
40.595	4.765	5.5300798	19
40.685	4.765	6.95755	19
40.775	4.765	6.29598	19
40.865	4.765	7.8705702	19
40.955	4.765	8.07024	19
41.045	4.765	8.0369596	19
41.135	4.765	7.95047	19
41.225	4.765	7.10321	19
41.315	4.765	6.9067101	19
41.405	4.765	6.4664302	19
41.495	4.765	5.6809101	19
41.585	4.765	5.4171901	20
41.675	4.765	5.88936	19
41.765	4.765	8.0200796	19
41.855	4.765	7.9802198	20
41.945	4.765	8.30616	20
42.035	4.765	8.4307604	20
42.125	4.765	7.2220502	23
42.215	4.765	8.65273	23
42.305	4.765	8.3987904	23
42.395	4.765	6.6504002	23
42.485	4.765	6.2787299	23
42.575	4.765	7.6039	23
42.665	4.765	6.90873	23
42.755	4.765	7.3182001	23
42.845	4.765	8.1009798	20
42.935	4.765	8.3483295	23
43.025	4.765	8.1523104	23
43.115	4.765	8.30616	23
43.205	4.765	8.4700003	23
43.295	4.765	8.3024902	23
43.385	4.765	8.2249002	23
43.475	4.765	7.67872	23
43.565	4.765	8.5181599	23
43.655	4.765	8.1083498	23
43.745	4.765	8.0369596	17
43.835	4.765	8.4402905	17
43.925	4.765	8.4700003	17
44.015	4.765	8.7322598	17
44.105	4.765	8.6830397	17
44.195	4.765	8.3856897	17
44.285	4.765	8.2343597	23
44.375	4.765	8.5181599	23
44.465	4.765	6.8366499	23
44.555	4.765	7.91394	23
44.645	4.765	8.1858397	23
44.735	4.765	8.3604698	23
44.825	4.765	8.2638798	23
44.915	4.765	8.3814001	23
33.395	4.675	7.9292698	28
33.485	4.675	8.0391102	28
33.575	4.675	8.1523104	28
33.665	4.675	8.1632299	28
33.755	4.675	7.9879498	28
33.845	4.675	7.8480101	28
33.935	4.675	7.9595799	28
34.025	4.675	7.0846601	28
34.115	4.675	8.3483295	28
34.205	4.675	8.2741203	28
34.295	4.675	8.1523104	28
34.385	4.675	8.5714703	42
34.475	4.675	8.3604698	0
34.565	4.675	8.5411596	0
34.655	4.675	8.6241503	0
34.745	4.675	8.9993	0
34.835	4.675	8.5181599	43
34.925	4.675	8.9056997	43
35.015	4.675	8.3024902	32
35.105	4.675	8.2605104	32
35.195	4.675	4.2125702	27
35.285	4.675	7.5826998	35
35.375	4.675	7.8584099	32
35.465	4.675	5.6409898	17
35.555	4.675	5.2543998	17
35.645	4.675	5.5839801	27
35.735	4.675	8.1009798	32
35.825	4.675	8.4549198	43
35.915	4.675	7.7376199	43
36.005	4.675	8.5181599	19
36.095	4.675	8.7773399	19
36.185	4.675	7.7543998	19
36.275	4.675	8.1133204	28
36.365	4.675	6.4207902	28
36.455	4.675	7.5766802	28
36.545	4.675	7.4977698	28
36.635	4.675	5.9691601	28
36.725	4.675	7.6673298	19
36.815	4.675	7.5557499	19
36.905	4.675	8.5714703	19
37.085	4.675	6.53334	28
37.175	4.675	6.4642	26
37.265	4.675	8.3287201	26
37.355	4.675	6.2539802	26
37.445	4.675	8.1311398	26
37.535	4.675	7.6462598	26
37.625	4.675	8.1009798	26
37.715	4.675	8.0391102	26
37.805	4.675	8.6752901	26
37.895	4.675	8.1009798	26
37.985	4.675	8.0937099	26
38.075	4.675	7.9802198	26
38.165	4.675	6.3414001	26
38.255	4.675	6.49891	26
38.345	4.675	7.3347802	26
38.435	4.675	7.6462598	26
38.525	4.675	6.9205499	26
38.615	4.675	7.21206	23
38.705	4.675	8.1945801	23
38.795	4.675	7.9433098	26
38.885	4.675	6.6631598	26
38.975	4.675	7.4883699	26
39.065	4.675	7.9802198	26
39.155	4.675	8.2638798	26
39.245	4.675	7.79636	26
39.335	4.675	5.1838899	23
39.425	4.675	7.5826998	23
39.515	4.675	6.66537	23
39.605	4.675	7.2904401	23
39.695	4.675	7.3492098	23
39.785	4.675	5.0497499	23
39.875	4.675	5.2060499	23
39.965	4.675	5.0292301	23
40.055	4.675	6.4397802	17
40.145	4.675	5.6401501	17
40.235	4.675	8.3483295	17
40.325	4.675	8.5125799	17
40.415	4.675	5.6075201	23
40.505	4.675	4.9197998	23
40.595	4.675	5.2914901	38
40.685	4.675	7.8057299	19
40.775	4.675	6.5749002	19
40.865	4.675	7.5541201	19
40.955	4.675	8.0634003	19
41.045	4.675	7.8292499	19
41.135	4.675	6.0350599	19
41.225	4.675	6.1898499	19
41.315	4.675	6.4005399	19
41.405	4.675	5.8961	38
41.495	4.675	6.4454398	38
41.585	4.675	5.2414198	20
41.675	4.675	8.00175	20
41.765	4.675	6.8962998	19
41.855	4.675	8.41681	20
41.945	4.675	8.1523104	20
42.035	4.675	7.79636	20
42.125	4.675	8.2741203	23
42.215	4.675	8.5411596	23
42.305	4.675	8.41681	23
42.395	4.675	7.4693999	23
42.485	4.675	7.97262	23
42.575	4.675	7.7655001	20
42.665	4.675	7.9802198	20
42.755	4.675	8.4549198	20
42.845	4.675	8.7868605	20
42.935	4.675	8.1009798	20
43.025	4.675	8.2775803	23
43.115	4.675	7.8524399	23
43.205	4.675	7.8830299	23
43.295	4.675	8.3604698	23
43.385	4.675	8.0937099	23
43.475	4.675	8.65273	23
43.565	4.675	8.2605104	23
43.655	4.675	8.0522203	23
43.745	4.675	7.7089701	17
43.835	4.675	8.07024	17
43.925	4.675	8.6752901	17
44.015	4.675	8.65273	17
44.105	4.675	7.9821401	17
44.195	4.675	8.3645897	17
44.285	4.675	8.4598999	17
44.375	4.675	8.2706804	23
44.465	4.675	8.2706804	23
44.555	4.675	8.5411596	23
44.645	4.675	8.4402905	23
44.735	4.675	7.9275398	23
44.825	4.675	8.3645897	23
44.915	4.675	7.9241099	23
33.395	4.585	7.5309701	28
33.485	4.585	5.5375299	28
33.575	4.585	5.7245202	28
33.665	4.585	7.8705702	28
33.755	4.585	6.0707598	28
33.845	4.585	5.3299799	28
33.935	4.585	6.3797498	28
34.025	4.585	7.7705102	28
34.115	4.585	7.51864	28
34.205	4.585	8.5411596	28
34.295	4.585	8.5591202	28
34.385	4.585	8.3024902	32
34.475	4.585	8.5181599	0
34.565	4.585	8.9056997	0
34.655	4.585	8.6752901	0
34.745	4.585	8.5411596	0
34.835	4.585	8.5714703	43
34.925	4.585	8.5125799	9
35.015	4.585	8.4598999	0
35.105	4.585	7.7471399	32
35.195	4.585	5.0541801	27
35.285	4.585	8.0391102	32
35.375	4.585	8.6104498	43
35.465	4.585	7.4425502	17
35.555	4.585	6.97188	17
35.645	4.585	7.8659801	17
35.735	4.585	8.1945801	7
35.825	4.585	7.9802198	7
35.915	4.585	8.0937099	43
36.005	4.585	8.0391102	19
36.095	4.585	8.1945801	19
36.185	4.585	8.4598999	19
36.275	4.585	7.9023299	28
36.365	4.585	7.1176801	28
36.455	4.585	6.7921901	28
36.545	4.585	6.8366499	28
36.635	4.585	5.6413598	28
36.725	4.585	7.40237	19
36.815	4.585	7.2641401	19
36.905	4.585	8.5652599	19
36.995	4.585	5.03195	28
37.085	4.585	4.9646101	28
37.175	4.585	5.62783	26
37.265	4.585	8.4549198	26
37.355	4.585	7.8292499	26
37.445	4.585	8.5181599	26
37.535	4.585	7.6745501	26
37.625	4.585	8.6104498	26
37.715	4.585	8.6172504	26
37.805	4.585	8.0348196	26
37.895	4.585	6.8298898	26
37.985	4.585	7.43994	26
38.075	4.585	8.1523104	26
38.165	4.585	7.6957798	26
38.255	4.585	6.82587	26
38.345	4.585	6.1991701	26
38.435	4.585	7.0735998	26
38.525	4.585	7.9292698	26
38.615	4.585	6.57582	26
38.705	4.585	6.7551498	26
38.795	4.585	7.8057299	26
38.885	4.585	8.0200796	26
38.975	4.585	7.7845602	26
39.065	4.585	7.79636	26
39.155	4.585	7.6501999	26
39.245	4.585	7.7376199	26
39.335	4.585	7.4693999	26
39.425	4.585	7.1515698	23
39.515	4.585	6.0765901	23
39.605	4.585	7.0585198	23
39.695	4.585	5.3157401	23
39.785	4.585	5.6401901	17
39.875	4.585	5.5309901	23
39.965	4.585	6.0534801	23
40.055	4.585	8.3856897	17
40.145	4.585	7.19384	17
40.235	4.585	8.5125799	17
40.325	4.585	8.3856897	17
40.415	4.585	5.8735199	17
40.505	4.585	5.49472	17
40.595	4.585	5.31424	23
40.685	4.585	5.2409902	38
40.775	4.585	5.4425802	19
40.865	4.585	8.3604698	19
40.955	4.585	7.8524399	19
41.045	4.585	7.0010099	19
41.135	4.585	7.41397	19
41.225	4.585	6.9414601	19
41.315	4.585	6.29598	38
41.405	4.585	7.4296398	38
41.495	4.585	7.5557499	38
41.585	4.585	5.8773599	38
41.675	4.585	5.5924401	20
41.765	4.585	6.6198502	20
41.855	4.585	8.1632299	20
41.945	4.585	7.78198	20
42.035	4.585	8.4700003	20
42.125	4.585	8.4402905	23
42.215	4.585	8.4598999	23
42.305	4.585	7.3041301	23
42.395	4.585	6.78372	23
42.485	4.585	8.4549198	23
42.575	4.585	7.0383201	20
42.665	4.585	8.41681	20
42.755	4.585	8.1975298	20
42.845	4.585	8.7773399	20
42.935	4.585	7.7655001	23
43.025	4.585	8.0634003	20
43.115	4.585	8.1208801	23
43.205	4.585	8.5411596	23
43.295	4.585	8.2605104	23
43.385	4.585	8.5591202	23
43.475	4.585	8.41681	23
43.565	4.585	7.8783202	23
43.655	4.585	7.8057299	17
43.745	4.585	8.1311398	17
43.835	4.585	8.3856897	17
43.925	4.585	8.2343597	17
44.015	4.585	8.4402905	17
44.105	4.585	8.4751301	17
44.195	4.585	8.1523104	17
44.285	4.585	8.5181599	17
44.375	4.585	8.6172504	17
44.465	4.585	8.6752901	17
44.555	4.585	7.9292698	17
44.645	4.585	8.65273	23
44.735	4.585	8.4751301	23
44.825	4.585	8.5125799	23
44.915	4.585	7.8016901	23
33.395	4.495	5.1174698	36
33.485	4.495	4.7764502	36
33.575	4.495	7.2846899	28
33.665	4.495	8.04562	28
33.755	4.495	5.2996202	28
33.845	4.495	7.0658498	28
33.935	4.495	6.2735901	28
34.025	4.495	7.9173002	28
34.115	4.495	8.2741203	28
34.205	4.495	8.3814001	28
34.295	4.495	8.1523104	32
34.385	4.495	5.6448498	27
34.475	4.495	8.2775803	32
34.565	4.495	8.4307604	9
34.655	4.495	8.9707203	0
34.745	4.495	8.3604698	0
34.835	4.495	8.3645897	43
34.925	4.495	8.3987904	43
35.015	4.495	8.4598999	43
35.105	4.495	8.3483295	32
35.195	4.495	6.0023599	35
35.285	4.495	8.8064699	32
35.375	4.495	8.1009798	32
35.465	4.495	7.8584099	17
35.555	4.495	7.6957798	17
35.645	4.495	8.1975298	32
35.735	4.495	7.1679001	32
35.825	4.495	7.8057299	7
35.915	4.495	7.7705102	7
36.095	4.495	14.7749004	19
36.185	4.495	13.7101002	19
36.275	4.495	7.9006901	28
36.365	4.495	7.2203698	28
36.455	4.495	7.9224	28
36.545	4.495	6.4028201	28
36.635	4.495	5.57061	28
36.725	4.495	8.3483295	19
36.815	4.495	6.0657401	19
36.905	4.495	8.1208801	28
36.995	4.495	4.9015002	28
37.085	4.495	4.8851199	28
37.175	4.495	8.2125502	26
37.265	4.495	8.6752901	26
37.355	4.495	8.1208801	26
37.445	4.495	8.6104498	26
37.535	4.495	6.7711	26
37.625	4.495	8.3856897	26
37.715	4.495	7.7667499	26
37.805	4.495	7.5058699	26
37.895	4.495	8.2343597	26
37.985	4.495	8.2249002	26
38.075	4.495	5.3509002	26
38.165	4.495	5.0714302	26
38.255	4.495	7.56319	26
38.345	4.495	7.43541	26
38.435	4.495	7.6130099	26
38.525	4.495	8.04562	26
38.615	4.495	7.8480101	26
38.705	4.495	8.1945801	26
38.795	4.495	8.30616	26
38.885	4.495	8.4598999	26
38.975	4.495	7.8584099	26
39.065	4.495	8.1083498	26
39.155	4.495	7.9292698	26
39.245	4.495	8.4549198	26
39.335	4.495	7.9879498	26
39.425	4.495	8.4549198	23
39.515	4.495	8.1311398	23
39.605	4.495	5.97998	23
39.695	4.495	8.2741203	17
39.785	4.495	7.2474999	17
39.875	4.495	8.5125799	17
39.965	4.495	8.2775803	17
40.055	4.495	8.6104498	17
40.145	4.495	7.5557499	17
40.235	4.495	8.1858397	17
40.325	4.495	8.3287201	17
40.415	4.495	8.1133204	17
40.505	4.495	5.5444899	17
40.595	4.495	5.2452598	17
40.685	4.495	5.2603898	38
40.775	4.495	5.68293	38
40.865	4.495	7.2752399	19
40.955	4.495	7.5557499	19
41.045	4.495	7.79636	19
41.135	4.495	8.2343597	19
41.225	4.495	7.20226	19
41.315	4.495	6.7376099	38
41.405	4.495	5.9660101	38
41.495	4.495	6.2280402	38
41.585	4.495	7.5557499	38
41.675	4.495	5.9537501	19
41.765	4.495	7.59407	19
41.855	4.495	8.2472601	20
41.945	4.495	8.3604698	20
42.035	4.495	8.3483295	20
42.125	4.495	8.5411596	23
42.215	4.495	8.1133204	23
42.305	4.495	8.1009798	23
42.395	4.495	6.79918	23
42.485	4.495	7.6745501	20
42.575	4.495	6.6977501	20
42.665	4.495	8.8064699	20
42.755	4.495	8.3024902	20
42.845	4.495	8.3287201	23
42.935	4.495	8.30616	23
43.025	4.495	8.5714703	23
43.115	4.495	7.9292698	23
43.205	4.495	8.3483295	23
43.295	4.495	8.2706804	23
43.385	4.495	8.2741203	23
43.475	4.495	8.1133204	23
43.565	4.495	8.2638798	17
43.655	4.495	7.3999701	17
43.745	4.495	8.65273	17
43.835	4.495	8.3856897	17
43.925	4.495	8.3483295	17
44.015	4.495	8.6172504	17
44.105	4.495	8.3856897	17
44.195	4.495	8.7773399	17
44.285	4.495	8.6752901	17
44.375	4.495	8.3483295	17
44.465	4.495	8.3483295	17
44.555	4.495	8.41681	17
44.645	4.495	8.7322598	17
44.735	4.495	8.6752901	23
44.825	4.495	8.8165703	23
44.915	4.495	8.07024	23
33.395	4.405	5.0359998	36
33.485	4.405	5.1803002	36
33.575	4.405	4.9435301	28
33.665	4.405	6.2726498	28
33.755	4.405	5.4394302	28
33.845	4.405	6.84866	28
33.935	4.405	4.9037099	28
34.025	4.405	7.62604	28
34.115	4.405	7.7806902	28
34.205	4.405	6.9814	0
34.295	4.405	8.0634003	32
34.385	4.405	5.77878	27
34.475	4.405	8.65273	32
34.565	4.405	8.6752901	0
34.655	4.405	8.41681	0
34.745	4.405	8.0522203	43
34.835	4.405	7.12007	9
34.925	4.405	8.65273	9
35.015	4.405	8.3483295	9
35.105	4.405	6.8626099	32
35.195	4.405	7.8057299	27
35.285	4.405	8.6172504	43
35.375	4.405	7.97262	32
35.465	4.405	8.3483295	17
35.555	4.405	7.22542	17
35.645	4.405	8.2741203	32
35.735	4.405	5.6750798	27
35.825	4.405	5.9537501	27
35.915	4.405	7.59407	7
36.275	4.405	7.7089701	43
36.365	4.405	7.65518	43
36.455	4.405	7.0233998	35
36.545	4.405	6.5546799	35
36.635	4.405	6.8035302	35
36.725	4.405	8.5125799	43
36.815	4.405	8.6172504	21
36.905	4.405	7.62322	21
36.995	4.405	5.6795602	28
37.085	4.405	5.1199398	28
37.175	4.405	7.6652799	26
37.265	4.405	6.7492299	26
37.355	4.405	8.5652599	26
37.445	4.405	8.3604698	26
37.535	4.405	6.8366499	26
37.625	4.405	8.4598999	26
37.715	4.405	7.8480101	26
37.805	4.405	8.1945801	26
37.895	4.405	6.3488998	26
37.985	4.405	7.9651299	26
38.075	4.405	7.8057299	26
38.165	4.405	7.3161602	26
38.255	4.405	7.5240002	26
38.345	4.405	7.76054	26
38.435	4.405	8.05443	26
38.525	4.405	8.0522203	26
38.615	4.405	7.66223	26
38.705	4.405	8.04562	26
38.795	4.405	8.3987904	26
38.885	4.405	7.35852	26
38.975	4.405	8.3364697	26
39.065	4.405	8.4700003	26
39.155	4.405	8.5181599	26
39.245	4.405	8.1083498	26
39.335	4.405	8.5714703	26
39.425	4.405	8.1945801	26
39.515	4.405	8.6172504	26
39.605	4.405	8.3483295	23
39.695	4.405	7.3765202	17
39.785	4.405	6.9861002	17
39.875	4.405	7.06248	17
39.965	4.405	8.3024902	17
40.055	4.405	8.5411596	17
40.145	4.405	8.7868605	17
40.235	4.405	8.00175	17
40.325	4.405	8.9056997	17
40.415	4.405	8.2472601	17
40.505	4.405	6.39152	17
40.595	4.405	5.4363399	17
40.685	4.405	5.3667402	17
40.775	4.405	5.24226	38
40.865	4.405	5.9653301	19
40.955	4.405	5.4424801	19
41.045	4.405	7.65518	19
41.135	4.405	7.76054	19
41.225	4.405	6.0439401	19
41.315	4.405	6.4564099	19
41.405	4.405	5.9527202	19
41.495	4.405	7.1457601	38
41.585	4.405	6.97188	38
41.675	4.405	7.6735101	38
41.765	4.405	5.7872701	19
41.855	4.405	7.3624001	20
41.945	4.405	8.3287201	20
42.035	4.405	8.5125799	20
42.125	4.405	8.4307604	23
42.215	4.405	7.70014	23
42.305	4.405	8.5181599	23
42.395	4.405	8.5591202	23
42.485	4.405	6.9772601	19
42.575	4.405	8.05443	20
42.665	4.405	8.3856897	20
42.755	4.405	8.5181599	20
42.845	4.405	8.3814001	20
42.935	4.405	8.2638798	23
43.025	4.405	8.2741203	23
43.115	4.405	8.3483295	23
43.205	4.405	8.3987904	23
43.295	4.405	8.07024	23
43.385	4.405	8.4549198	23
43.475	4.405	8.3483295	17
43.565	4.405	8.7868605	17
43.655	4.405	8.30616	17
43.745	4.405	8.1208801	17
43.835	4.405	8.2741203	17
43.925	4.405	8.7322598	17
44.015	4.405	8.30616	17
44.105	4.405	8.4307604	17
44.195	4.405	8.5411596	17
44.285	4.405	8.6752901	17
44.375	4.405	8.4751301	17
44.465	4.405	8.3287201	17
44.555	4.405	8.5125799	17
44.645	4.405	8.6104498	17
44.735	4.405	7.8705702	17
44.825	4.405	8.65273	23
44.915	4.405	8.4751301	23
33.395	4.315	5.3605299	36
33.485	4.315	5.0356302	36
33.575	4.315	5.0462699	36
33.665	4.315	5.3421998	28
33.755	4.315	7.97262	28
33.845	4.315	6.9300799	28
33.935	4.315	5.7035098	28
34.025	4.315	7.54281	28
34.115	4.315	8.1523104	0
34.205	4.315	8.2343597	0
34.295	4.315	4.92243	32
34.385	4.315	5.1301699	27
34.475	4.315	8.1632299	0
34.565	4.315	8.1311398	0
34.655	4.315	8.1975298	0
34.745	4.315	8.3645897	43
34.835	4.315	7.5317502	9
34.925	4.315	8.3604698	9
35.015	4.315	8.4751301	9
35.105	4.315	8.3483295	43
35.195	4.315	8.5181599	43
35.285	4.315	8.1975298	32
35.375	4.315	7.6130099	32
35.465	4.315	7.21206	17
35.555	4.315	5.7827401	27
35.645	4.315	8.1523104	32
35.735	4.315	5.9456902	27
35.825	4.315	8.0937099	7
36.185	4.315	7.6745501	43
36.275	4.315	8.1083498	43
36.365	4.315	7.0897999	35
36.455	4.315	7.1511998	35
36.545	4.315	6.2902098	35
36.635	4.315	5.8990502	35
36.725	4.315	8.2741203	21
36.815	4.315	5.4828901	21
36.905	4.315	6.4539599	21
36.995	4.315	6.1637502	22
37.085	4.315	5.45539	22
37.175	4.315	7.78198	28
37.265	4.315	7.95047	26
37.355	4.315	8.6172504	26
37.445	4.315	8.4402905	26
37.535	4.315	8.0180101	26
37.625	4.315	8.4402905	26
37.715	4.315	6.6352201	26
37.805	4.315	7.9224	26
37.895	4.315	6.1091099	26
37.985	4.315	5.1806898	26
38.075	4.315	7.4239402	26
38.165	4.315	7.7364402	26
38.255	4.315	7.5240002	26
38.345	4.315	7.72366	26
38.435	4.315	8.2741203	26
38.525	4.315	8.00175	26
38.615	4.315	7.1724501	26
38.705	4.315	7.63557	26
38.795	4.315	7.4862299	26
38.885	4.315	7.97262	26
38.975	4.315	8.2605104	26
39.065	4.315	8.1975298	26
39.155	4.315	8.3364697	26
39.245	4.315	8.3604698	26
39.335	4.315	8.5181599	26
39.425	4.315	8.5125799	26
39.515	4.315	8.6752901	26
39.605	4.315	8.2638798	26
39.695	4.315	8.1660099	23
39.785	4.315	7.4005699	23
39.875	4.315	6.7307901	17
39.965	4.315	8.3483295	17
40.055	4.315	8.9707203	17
40.145	4.315	7.9559202	17
40.235	4.315	7.1228199	17
40.325	4.315	8.6241503	17
40.415	4.315	8.3483295	17
40.505	4.315	6.9749498	17
40.595	4.315	5.99754	17
40.685	4.315	5.2762499	17
40.775	4.315	5.4050002	38
40.865	4.315	5.4189701	19
40.955	4.315	6.10811	19
41.045	4.315	7.0897999	19
41.135	4.315	8.1133204	19
41.225	4.315	6.0857	19
41.315	4.315	7.1679001	19
41.405	4.315	7.7376199	19
41.495	4.315	7.6704102	19
41.585	4.315	7.4152002	19
41.675	4.315	8.6830397	38
41.765	4.315	6.93361	19
41.855	4.315	8.5125799	20
41.945	4.315	8.3645897	20
42.035	4.315	8.5411596	20
42.125	4.315	8.8064699	23
42.215	4.315	8.3287201	23
42.305	4.315	7.9224	23
42.395	4.315	8.4700003	19
42.485	4.315	8.0634003	19
42.575	4.315	6.5109401	20
42.665	4.315	8.6104498	20
42.755	4.315	8.1660099	20
42.845	4.315	8.2638798	20
42.935	4.315	8.2472601	23
43.025	4.315	6.9948301	23
43.115	4.315	8.3483295	23
43.205	4.315	8.3604698	23
43.295	4.315	8.2125502	23
43.385	4.315	8.30616	17
43.475	4.315	8.8064699	17
43.565	4.315	8.5411596	17
43.655	4.315	8.3604698	17
43.745	4.315	8.8064699	17
43.835	4.315	8.5181599	17
43.925	4.315	8.1660099	17
44.015	4.315	8.3483295	17
44.105	4.315	8.5411596	17
44.195	4.315	8.3287201	17
44.285	4.315	8.2343597	17
44.375	4.315	8.5714703	17
44.465	4.315	7.9006901	17
44.555	4.315	8.30616	17
44.645	4.315	8.5411596	17
44.735	4.315	8.8591499	17
44.825	4.315	8.2638798	23
44.915	4.315	8.5411596	23
33.395	4.225	7.46596	28
33.485	4.225	7.5766802	36
33.575	4.225	5.5910802	36
33.665	4.225	5.35185	28
33.755	4.225	6.5222201	28
33.845	4.225	7.4700899	28
33.935	4.225	6.8066401	28
34.025	4.225	7.91394	31
34.115	4.225	8.2186899	0
34.205	4.225	8.5181599	0
34.295	4.225	8.1632299	44
34.385	4.225	5.6504998	27
34.475	4.225	8.4402905	32
34.565	4.225	7.8705702	43
34.655	4.225	8.2605104	43
34.745	4.225	8.5411596	43
34.835	4.225	8.5714703	9
34.925	4.225	7.5826998	9
35.015	4.225	7.9433098	9
35.105	4.225	8.9056997	0
35.195	4.225	8.7868605	0
35.285	4.225	8.3287201	43
35.375	4.225	5.9464798	17
35.465	4.225	8.2125502	17
35.555	4.225	5.3932199	27
35.645	4.225	7.7806902	32
35.735	4.225	6.71453	27
35.825	4.225	7.4591599	7
36.275	4.225	8.1858397	43
36.365	4.225	7.8705702	35
36.455	4.225	7.8292499	35
36.545	4.225	5.9321599	35
36.635	4.225	7.07831	35
36.725	4.225	5.6795602	21
36.815	4.225	7.5364599	21
36.905	4.225	8.4598999	22
36.995	4.225	5.8165498	22
37.085	4.225	7.8830299	35
37.175	4.225	8.04562	35
37.265	4.225	6.7656698	17
37.355	4.225	8.8591499	17
37.445	4.225	8.1523104	17
37.535	4.225	7.2361202	17
37.625	4.225	8.41681	17
37.715	4.225	5.33634	26
37.805	4.225	5.3573298	26
37.895	4.225	4.8033099	26
37.985	4.225	5.8035402	26
38.075	4.225	7.6120901	26
38.165	4.225	7.6346102	26
38.255	4.225	7.6990499	26
38.345	4.225	7.5404201	26
38.435	4.225	8.4700003	26
38.525	4.225	8.0369596	26
38.615	4.225	8.3987904	26
38.705	4.225	7.8830299	26
38.795	4.225	7.97262	26
38.885	4.225	7.5240002	26
38.975	4.225	8.0118504	26
39.065	4.225	8.5125799	26
39.155	4.225	8.2343597	26
39.245	4.225	8.3483295	26
39.335	4.225	8.30616	26
39.425	4.225	8.1945801	26
39.515	4.225	8.5652599	26
39.605	4.225	8.6172504	26
39.695	4.225	7.2789998	26
39.785	4.225	8.65273	17
39.875	4.225	8.2472601	17
39.965	4.225	7.0325298	17
40.055	4.225	8.41681	17
40.145	4.225	8.3856897	17
40.235	4.225	8.0138998	17
40.325	4.225	7.46596	17
40.415	4.225	8.4549198	23
40.505	4.225	8.1234303	23
40.595	4.225	7.72366	23
40.685	4.225	6.1735702	23
40.775	4.225	5.4488401	38
40.865	4.225	6.2063999	38
40.955	4.225	5.9158201	38
41.045	4.225	5.48067	38
41.135	4.225	8.0634003	38
41.225	4.225	6.3092198	38
41.315	4.225	5.5348902	19
41.405	4.225	6.58987	19
41.495	4.225	8.1975298	19
41.585	4.225	8.1523104	19
41.675	4.225	7.6735101	38
41.765	4.225	7.4145799	38
41.855	4.225	8.1858397	20
41.945	4.225	8.5652599	20
42.035	4.225	8.2472601	20
42.125	4.225	8.5125799	20
42.215	4.225	7.2967501	19
42.305	4.225	8.3604698	23
42.395	4.225	8.3483295	19
42.485	4.225	8.6830397	19
42.575	4.225	8.3814001	19
42.665	4.225	6.81179	23
42.755	4.225	7.5066099	23
42.845	4.225	7.01194	23
42.935	4.225	7.5766802	23
43.025	4.225	8.5652599	23
43.115	4.225	8.0937099	23
43.205	4.225	8.5652599	23
43.295	4.225	7.8584099	23
43.385	4.225	8.1133204	17
43.475	4.225	8.4307604	17
43.565	4.225	8.7070503	17
43.655	4.225	8.6830397	17
43.745	4.225	8.2249002	17
43.835	4.225	8.3483295	23
43.925	4.225	8.5714703	23
44.015	4.225	8.2343597	17
44.105	4.225	8.7773399	23
44.195	4.225	8.5411596	23
44.285	4.225	8.8591499	17
44.375	4.225	8.5181599	17
44.465	4.225	8.5181599	17
44.555	4.225	8.7070503	17
44.645	4.225	8.41681	17
44.735	4.225	8.7322598	17
44.825	4.225	8.1945801	17
44.915	4.225	8.3483295	23
33.395	4.135	7.95047	28
33.485	4.135	7.6745501	28
33.575	4.135	7.8705702	28
33.665	4.135	7.9241099	28
33.755	4.135	5.0416498	28
33.845	4.135	5.21347	28
33.935	4.135	5.8892698	18
34.025	4.135	4.7266002	28
34.115	4.135	6.1909699	31
34.205	4.135	8.1311398	44
34.295	4.135	8.1975298	9
34.385	4.135	5.1789999	27
34.475	4.135	8.7868605	29
34.565	4.135	7.9559202	43
34.655	4.135	8.1234303	0
34.745	4.135	7.79636	0
34.835	4.135	8.1311398	9
34.925	4.135	8.5714703	9
35.015	4.135	7.91394	9
35.105	4.135	8.3483295	0
35.195	4.135	8.3987904	0
35.285	4.135	8.6104498	32
35.375	4.135	8.0937099	32
35.465	4.135	8.0937099	17
35.555	4.135	5.3372698	27
35.645	4.135	7.1679001	32
35.735	4.135	6.4721198	17
35.825	4.135	7.75563	7
36.275	4.135	6.81179	15
36.365	4.135	7.4072199	43
36.455	4.135	7.46596	35
36.545	4.135	6.4173298	35
36.635	4.135	6.7127099	35
36.725	4.135	7.8070898	21
36.815	4.135	6.50459	21
36.905	4.135	7.2586799	21
36.995	4.135	7.6157699	21
37.085	4.135	7.22331	35
37.175	4.135	5.5792198	22
37.265	4.135	8.5125799	35
37.355	4.135	8.05443	17
37.445	4.135	7.70014	17
37.535	4.135	8.0180101	17
37.625	4.135	7.4693999	17
37.715	4.135	5.5228701	17
37.805	4.135	7.9292698	17
37.895	4.135	8.2249002	26
37.985	4.135	7.3945899	26
38.075	4.135	5.1354098	26
38.165	4.135	7.6462598	26
38.255	4.135	6.3305302	26
38.345	4.135	7.9433098	26
38.435	4.135	8.1632299	26
38.525	4.135	8.3024902	26
38.615	4.135	8.1715899	26
38.705	4.135	7.3742299	26
38.795	4.135	8.1858397	26
38.885	4.135	7.9023299	26
38.975	4.135	7.8480101	26
39.065	4.135	8.2125502	26
39.155	4.135	8.3604698	26
39.245	4.135	7.6039	26
39.335	4.135	6.94242	26
39.425	4.135	8.0118504	26
39.515	4.135	8.6241503	26
39.605	4.135	8.4598999	26
39.695	4.135	8.7322598	26
39.785	4.135	8.6752901	26
39.875	4.135	8.5125799	26
39.965	4.135	7.6093502	17
40.055	4.135	7.9651299	17
40.145	4.135	8.4307604	17
40.235	4.135	7.9595799	24
40.325	4.135	7.2497101	23
40.415	4.135	6.9937701	23
40.505	4.135	8.3024902	25
40.595	4.135	8.30616	25
40.685	4.135	6.8626099	25
40.775	4.135	6.4489198	23
40.865	4.135	6.2735901	19
40.955	4.135	5.6289601	38
41.045	4.135	5.3410001	38
41.135	4.135	7.9651299	38
41.225	4.135	6.0193701	38
41.315	4.135	5.5507498	38
41.405	4.135	6.1726499	38
41.495	4.135	6.5467701	38
41.585	4.135	8.65273	38
41.675	4.135	6.61621	19
41.765	4.135	7.3390098	38
41.855	4.135	8.5411596	19
41.945	4.135	7.9559202	20
42.035	4.135	8.1523104	20
42.125	4.135	8.65273	20
42.215	4.135	8.4598999	19
42.305	4.135	5.6422701	23
42.395	4.135	7.79636	23
42.485	4.135	8.7070503	19
42.575	4.135	8.3604698	19
42.665	4.135	8.4700003	23
42.755	4.135	7.289	23
42.845	4.135	7.4977698	23
42.935	4.135	8.4751301	23
43.025	4.135	8.3604698	23
43.115	4.135	8.1945801	23
43.205	4.135	8.3287201	23
43.295	4.135	7.9821401	17
43.385	4.135	7.43994	17
43.475	4.135	8.5591202	17
43.565	4.135	8.2605104	17
43.655	4.135	8.1858397	17
43.745	4.135	8.5411596	17
43.835	4.135	8.6172504	23
43.925	4.135	8.9707203	23
44.015	4.135	8.6830397	23
44.105	4.135	8.8064699	23
44.195	4.135	8.8064699	23
44.285	4.135	8.3814001	23
44.375	4.135	8.6172504	23
44.465	4.135	8.4549198	17
44.555	4.135	8.3604698	17
44.645	4.135	8.6172504	17
44.735	4.135	8.4700003	17
44.825	4.135	8.65273	17
44.915	4.135	8.65273	17
33.395	4.045	7.8016901	28
33.485	4.045	7.8705702	28
33.575	4.045	7.7543998	40
33.665	4.045	8.1660099	40
33.755	4.045	8.04562	40
33.845	4.045	7.9595799	28
33.935	4.045	5.0079198	18
34.025	4.045	5.5499201	28
34.115	4.045	7.8509598	31
34.205	4.045	8.2605104	44
34.295	4.045	7.7376199	9
34.385	4.045	5.5015702	27
34.475	4.045	4.9808898	27
34.565	4.045	7.9023299	32
34.655	4.045	7.6084299	32
34.745	4.045	8.3024902	0
34.835	4.045	7.9898901	43
34.925	4.045	8.5411596	9
35.015	4.045	8.30616	17
35.105	4.045	8.5181599	43
35.195	4.045	8.7868605	0
35.285	4.045	7.6882501	32
35.375	4.045	8.5125799	32
35.465	4.045	8.0634003	32
35.555	4.045	6.2799401	17
35.645	4.045	7.0821099	32
35.735	4.045	6.4876499	17
35.825	4.045	8.2706804	7
36.275	4.045	7.9651299	43
36.365	4.045	7.1385899	15
36.455	4.045	7.79636	43
36.545	4.045	7.1728301	35
36.635	4.045	6.8186898	35
36.725	4.045	7.5036502	21
36.815	4.045	7.72366	21
36.905	4.045	6.8936801	21
36.995	4.045	8.3287201	35
37.085	4.045	6.5377002	22
37.175	4.045	8.6752901	35
37.265	4.045	7.62604	35
37.355	4.045	7.6336498	34
37.445	4.045	8.3987904	35
37.535	4.045	6.5543499	17
37.625	4.045	8.6830397	17
37.715	4.045	8.3287201	17
37.805	4.045	8.1208801	17
37.895	4.045	8.5125799	17
37.985	4.045	8.2741203	26
38.075	4.045	3.7929599	26
38.165	4.045	6.20118	26
38.255	4.045	5.7586899	26
38.345	4.045	6.4361801	26
38.435	4.045	8.2249002	26
38.525	4.045	8.1945801	26
38.615	4.045	8.0937099	26
38.705	4.045	6.19629	26
38.795	4.045	7.9898901	26
38.885	4.045	7.3326802	26
38.975	4.045	7.4005699	26
39.065	4.045	8.1858397	26
39.155	4.045	7.7364402	26
39.245	4.045	7.4072199	26
39.335	4.045	7.10321	26
39.425	4.045	7.7376199	26
39.515	4.045	5.8267398	26
39.605	4.045	6.6764002	26
39.695	4.045	8.3987904	26
39.785	4.045	8.5591202	26
39.875	4.045	8.6104498	26
39.965	4.045	8.1133204	26
40.055	4.045	7.8783202	26
40.145	4.045	7.2301002	24
40.235	4.045	8.2741203	53
40.325	4.045	8.3364697	25
40.415	4.045	7.9006901	25
40.505	4.045	8.7868605	25
40.595	4.045	8.3287201	25
40.685	4.045	8.1715899	29
40.775	4.045	7.9821401	29
40.865	4.045	5.9576201	38
40.955	4.045	6.4226599	19
41.045	4.045	6.6820798	19
41.135	4.045	7.66223	38
41.225	4.045	7.70014	38
41.315	4.045	5.9394798	38
41.405	4.045	6.9438701	38
41.495	4.045	6.2404599	38
41.585	4.045	7.6652799	19
41.675	4.045	6.84866	19
41.765	4.045	7.0897999	19
41.855	4.045	6.4576001	19
41.945	4.045	7.0010099	19
42.035	4.045	8.6752901	19
42.125	4.045	8.8064699	19
42.215	4.045	8.7868605	19
42.305	4.045	8.2638798	19
42.395	4.045	8.0841904	23
42.485	4.045	8.0634003	19
42.575	4.045	8.4307604	19
42.665	4.045	7.5532999	19
42.755	4.045	8.1208801	19
42.845	4.045	7.07831	23
42.935	4.045	8.3287201	23
43.025	4.045	7.9821401	23
43.115	4.045	8.1083498	17
43.205	4.045	8.0841904	17
43.295	4.045	8.2638798	17
43.385	4.045	8.6172504	17
43.475	4.045	8.4751301	17
43.565	4.045	8.7868605	17
43.655	4.045	8.7322598	17
43.745	4.045	8.3856897	17
43.835	4.045	8.7773399	17
43.925	4.045	8.7868605	17
44.015	4.045	8.5125799	23
44.105	4.045	9.13344	23
44.195	4.045	8.4549198	23
44.285	4.045	8.5652599	23
44.375	4.045	8.9993	23
44.465	4.045	8.65273	17
44.555	4.045	7.9559202	17
44.645	4.045	8.5411596	17
44.735	4.045	8.4549198	17
44.825	4.045	8.6752901	17
44.915	4.045	8.2741203	17
33.395	3.955	8.2706804	28
33.485	3.955	7.5809698	40
33.575	3.955	7.8166599	40
33.665	3.955	7.5309701	40
33.755	3.955	7.81253	23
33.845	3.955	7.67872	40
33.935	3.955	6.8816099	38
34.025	3.955	4.8922901	18
34.115	3.955	6.2430601	18
34.205	3.955	7.8524399	31
34.295	3.955	5.9832201	38
34.385	3.955	6.3511701	44
34.475	3.955	5.9916501	27
34.565	3.955	7.3459702	32
34.655	3.955	8.1523104	32
34.745	3.955	7.6925402	43
34.835	3.955	7.4693999	9
34.925	3.955	8.5181599	32
35.015	3.955	8.3483295	32
35.105	3.955	8.2638798	17
35.195	3.955	8.1945801	32
35.285	3.955	7.62322	32
35.375	3.955	8.4700003	32
35.465	3.955	5.92419	17
35.555	3.955	5.5559301	17
35.645	3.955	5.3063002	27
35.735	3.955	5.8060398	7
35.825	3.955	7.9173002	7
36.275	3.955	7.0489101	43
36.365	3.955	8.0937099	43
36.455	3.955	7.6501999	35
36.545	3.955	7.6735101	35
36.635	3.955	7.19384	35
36.725	3.955	7.7543998	21
36.815	3.955	7.59407	21
36.905	3.955	6.6172099	21
36.995	3.955	8.41681	35
37.085	3.955	8.6752901	35
37.175	3.955	6.7943301	35
37.265	3.955	8.5714703	35
37.355	3.955	6.02074	22
37.445	3.955	8.5181599	35
37.535	3.955	8.2638798	35
37.625	3.955	7.3702502	17
37.715	3.955	8.0348196	17
37.805	3.955	6.7631502	17
37.895	3.955	8.41681	17
37.985	3.955	8.5411596	17
38.075	3.955	8.1083498	17
38.165	3.955	4.8586001	26
38.255	3.955	5.7111101	26
38.345	3.955	7.62604	26
38.435	3.955	7.8524399	26
38.525	3.955	7.8016901	26
38.615	3.955	7.56989	26
38.705	3.955	7.7168298	26
38.795	3.955	7.3347802	26
38.885	3.955	8.1523104	26
38.975	3.955	7.48909	26
39.065	3.955	8.2125502	26
39.155	3.955	7.5775299	26
39.245	3.955	8.2186899	26
39.335	3.955	7.3182001	26
39.425	3.955	5.6553502	26
39.515	3.955	8.0841904	26
39.605	3.955	5.2806602	26
39.695	3.955	8.41681	26
39.785	3.955	8.7322598	26
39.875	3.955	8.4549198	26
39.965	3.955	7.8705702	24
40.055	3.955	7.9879498	58
40.145	3.955	7.2962599	25
40.235	3.955	7.8250198	53
40.325	3.955	8.0634003	53
40.415	3.955	6.3686399	25
40.505	3.955	8.2741203	25
40.595	3.955	8.4402905	25
40.685	3.955	8.3645897	29
40.775	3.955	8.2741203	29
40.865	3.955	6.80792	20
40.955	3.955	7.2409	38
41.045	3.955	6.243	38
41.135	3.955	7.7271099	19
41.225	3.955	8.2638798	19
41.315	3.955	7.4195499	19
41.405	3.955	5.8484201	25
41.495	3.955	6.26478	19
41.585	3.955	8.3024902	5
41.675	3.955	6.3840599	19
41.765	3.955	8.1632299	5
41.855	3.955	7.91394	19
41.945	3.955	8.8165703	19
42.035	3.955	8.6172504	19
42.125	3.955	8.1009798	19
42.215	3.955	8.3604698	19
42.305	3.955	8.4549198	19
42.395	3.955	8.7070503	19
42.485	3.955	8.00175	19
42.575	3.955	7.3524799	19
42.665	3.955	8.0522203	19
42.755	3.955	8.5411596	19
42.845	3.955	8.65273	19
42.935	3.955	8.5591202	19
43.025	3.955	8.2249002	17
43.115	3.955	8.3987904	17
43.205	3.955	8.65273	17
43.295	3.955	8.6752901	17
43.385	3.955	8.1945801	17
43.475	3.955	8.6241503	17
43.565	3.955	8.6752901	17
43.655	3.955	8.5181599	17
43.745	3.955	8.4598999	17
43.835	3.955	8.2605104	17
43.925	3.955	8.1285496	17
44.015	3.955	7.81253	17
44.105	3.955	8.7322598	23
44.195	3.955	5.9133902	23
44.285	3.955	8.3645897	23
44.375	3.955	8.3856897	23
44.465	3.955	9.13344	17
44.555	3.955	8.8064699	17
44.645	3.955	8.3987904	17
44.735	3.955	8.7868605	17
44.825	3.955	7.91394	17
44.915	3.955	8.2775803	17
33.395	3.865	5.6910501	28
33.485	3.865	4.7147698	28
33.575	3.865	7.76054	40
33.665	3.865	7.48909	40
33.755	3.865	7.1545	40
33.845	3.865	7.6704102	38
33.935	3.865	7.6925402	38
34.025	3.865	6.1633	18
34.115	3.865	4.97118	18
34.205	3.865	5.38908	18
34.295	3.865	6.1073899	38
34.385	3.865	8.0937099	61
34.475	3.865	5.0799899	61
34.565	3.865	7.54281	32
34.655	3.865	8.07024	32
34.745	3.865	8.41681	9
34.835	3.865	5.64961	9
34.925	3.865	7.9821401	32
35.015	3.865	5.7525601	27
35.105	3.865	8.1009798	29
35.195	3.865	8.4751301	32
35.285	3.865	7.1724501	17
35.375	3.865	8.3024902	32
35.465	3.865	6.7584701	17
35.555	3.865	6.9015899	17
35.645	3.865	6.21345	17
35.735	3.865	7.0444698	7
35.825	3.865	7.8659801	7
36.275	3.865	7.8250198	43
36.365	3.865	7.03023	43
36.455	3.865	6.0458598	35
36.545	3.865	6.32094	35
36.635	3.865	8.04562	21
36.725	3.865	6.9489498	21
36.815	3.865	7.10321	21
36.905	3.865	8.4751301	21
36.995	3.865	8.6104498	21
37.085	3.865	8.65273	35
37.175	3.865	8.5591202	35
37.265	3.865	8.5411596	35
37.355	3.865	7.8705702	35
37.445	3.865	8.7322598	35
37.535	3.865	6.4854298	35
37.625	3.865	8.8064699	30
37.715	3.865	7.57582	30
37.805	3.865	7.1461201	17
37.895	3.865	7.6501999	17
37.985	3.865	8.5591202	17
38.075	3.865	8.1632299	17
38.165	3.865	5.21667	17
38.255	3.865	5.0044799	26
38.345	3.865	5.1776299	26
38.435	3.865	7.8166599	26
38.525	3.865	7.9275398	26
38.615	3.865	8.0841904	26
38.705	3.865	7.7617798	26
38.795	3.865	6.6450701	26
38.885	3.865	7.7743101	26
38.975	3.865	7.7806902	26
39.065	3.865	7.62322	26
39.155	3.865	7.6704102	26
39.245	3.865	6.8632202	26
39.335	3.865	7.63557	26
39.425	3.865	5.6810002	26
39.515	3.865	8.3024902	26
39.605	3.865	7.6990499	26
39.695	3.865	6.5952501	26
39.785	3.865	5.9148402	26
39.875	3.865	5.2483702	41
39.965	3.865	8.5591202	58
40.055	3.865	8.3814001	58
40.145	3.865	7.7089701	58
40.235	3.865	7.0658498	25
40.325	3.865	8.3645897	53
40.415	3.865	7.7411699	25
40.505	3.865	7.1851802	25
40.595	3.865	7.9275398	29
40.685	3.865	7.3101101	29
40.775	3.865	8.2249002	29
40.865	3.865	8.3645897	20
40.955	3.865	7.17207	20
41.045	3.865	7.9006901	29
41.135	3.865	6.69174	38
41.225	3.865	6.9267998	38
41.315	3.865	7.4296398	29
41.405	3.865	6.1103401	38
41.495	3.865	6.63483	29
41.585	3.865	8.1208801	10
41.675	3.865	8.1975298	10
41.765	3.865	7.08883	29
41.855	3.865	8.07024	19
41.945	3.865	8.2706804	19
42.035	3.865	8.30616	19
42.125	3.865	6.4521599	19
42.215	3.865	8.3856897	19
42.305	3.865	8.3483295	19
42.395	3.865	7.9241099	19
42.485	3.865	8.9180403	19
42.575	3.865	7.5404201	19
42.665	3.865	7.9275398	19
42.755	3.865	8.1009798	19
42.845	3.865	8.4751301	19
42.935	3.865	8.2741203	19
43.025	3.865	8.4751301	17
43.115	3.865	8.1632299	17
43.205	3.865	8.5181599	17
43.295	3.865	7.8524399	17
43.385	3.865	8.5125799	17
43.475	3.865	8.6172504	17
43.565	3.865	8.41681	17
43.655	3.865	8.4402905	17
43.745	3.865	8.1523104	17
43.835	3.865	8.65273	17
43.925	3.865	8.3287201	17
44.015	3.865	8.2605104	17
44.105	3.865	7.1012301	17
44.195	3.865	7.70786	23
44.285	3.865	8.7773399	23
44.375	3.865	8.6752901	23
44.465	3.865	8.2249002	17
44.555	3.865	8.4751301	17
44.645	3.865	8.8064699	17
44.735	3.865	8.7773399	17
44.825	3.865	8.3645897	17
44.915	3.865	8.5591202	17
33.395	3.775	8.1285496	38
33.485	3.775	5.6940298	28
33.575	3.775	7.5036502	40
33.665	3.775	7.7543998	23
33.755	3.775	6.7697401	40
33.845	3.775	7.5766802	40
33.935	3.775	5.2204499	38
34.025	3.775	7.1228199	18
34.115	3.775	5.0072999	18
34.205	3.775	4.6002798	18
34.295	3.775	8.07024	31
34.385	3.775	7.97262	61
34.475	3.775	5.0390601	61
34.565	3.775	5.9660401	61
34.655	3.775	6.7114902	17
34.745	3.775	8.1083498	32
34.835	3.775	7.9275398	9
34.925	3.775	8.3364697	32
35.015	3.775	5.4001799	27
35.105	3.775	7.7364402	29
35.195	3.775	8.2343597	32
35.285	3.775	8.30616	32
35.375	3.775	7.8057299	17
35.465	3.775	7.7471399	17
35.555	3.775	7.2586799	17
35.645	3.775	6.5338702	27
35.735	3.775	7.2568798	27
35.825	3.775	7.9023299	7
36.275	3.775	7.9821401	43
36.365	3.775	8.04562	15
36.455	3.775	6.6996698	35
36.545	3.775	8.2638798	35
36.635	3.775	6.4106498	21
36.725	3.775	6.1422901	21
36.815	3.775	6.1448202	21
36.905	3.775	7.34759	21
36.995	3.775	8.3024902	35
37.085	3.775	7.4700899	35
37.175	3.775	8.5125799	35
37.265	3.775	8.5411596	35
37.355	3.775	8.7773399	35
37.445	3.775	8.3645897	35
37.535	3.775	8.0634003	30
37.625	3.775	8.3364697	30
37.715	3.775	8.0348196	30
37.805	3.775	8.00175	30
37.895	3.775	5.1607499	24
37.985	3.775	4.95854	24
38.075	3.775	8.0200796	24
38.165	3.775	7.9559202	24
38.255	3.775	8.0634003	24
38.345	3.775	5.5915298	26
38.435	3.775	5.2764101	26
38.525	3.775	6.4672599	26
38.615	3.775	6.7943301	26
38.705	3.775	6.8351002	26
38.795	3.775	8.0841904	26
38.885	3.775	7.9224	26
38.975	3.775	7.6903901	26
39.065	3.775	7.5194001	26
39.155	3.775	8.0841904	26
39.245	3.775	8.3814001	26
39.335	3.775	8.1945801	26
39.425	3.775	5.1406002	26
39.515	3.775	8.6104498	26
39.605	3.775	8.6104498	26
39.695	3.775	7.7543998	24
39.785	3.775	8.3024902	24
39.875	3.775	8.5125799	26
39.965	3.775	8.5125799	26
40.055	3.775	8.7773399	21
40.145	3.775	8.3364697	58
40.235	3.775	7.4245701	26
40.325	3.775	8.4402905	25
40.415	3.775	7.6185498	25
40.505	3.775	7.71345	25
40.595	3.775	8.2741203	25
40.685	3.775	7.95047	29
40.775	3.775	6.6758399	29
40.865	3.775	7.3161602	20
40.955	3.775	8.3364697	20
41.045	3.775	7.6652799	29
41.135	3.775	8.2472601	29
41.225	3.775	6.38132	29
41.315	3.775	5.2182498	38
41.405	3.775	5.58288	29
41.495	3.775	8.1975298	29
41.585	3.775	8.3645897	29
41.675	3.775	8.3814001	29
41.765	3.775	8.6241503	10
41.855	3.775	8.1133204	19
41.945	3.775	8.2706804	19
42.035	3.775	7.06708	19
42.125	3.775	8.1660099	19
42.215	3.775	6.7697401	19
42.305	3.775	8.2472601	19
42.395	3.775	6.9067101	19
42.485	3.775	8.3645897	19
42.575	3.775	6.7054701	19
42.665	3.775	7.4591599	19
42.755	3.775	8.6241503	19
42.845	3.775	8.3483295	19
42.935	3.775	8.5591202	19
43.025	3.775	8.3645897	17
43.115	3.775	8.2638798	17
43.205	3.775	8.65273	17
43.295	3.775	8.4307604	17
43.385	3.775	8.7868605	17
43.475	3.775	8.41681	17
43.565	3.775	8.4751301	17
43.655	3.775	8.2343597	17
43.745	3.775	8.65273	17
43.835	3.775	7.6957798	17
43.925	3.775	8.2343597	17
44.015	3.775	7.7168298	17
44.105	3.775	7.91394	17
44.195	3.775	8.5181599	17
44.285	3.775	8.4402905	23
44.375	3.775	8.5714703	17
44.465	3.775	8.6752901	17
44.555	3.775	8.5125799	17
44.645	3.775	8.4598999	17
44.735	3.775	8.4307604	17
44.825	3.775	8.5411596	17
44.915	3.775	8.1945801	17
33.395	3.685	8.1285496	38
33.485	3.685	5.3975101	38
33.575	3.685	4.8783798	28
33.665	3.685	7.3945899	40
33.755	3.685	7.1728301	40
33.845	3.685	7.9559202	40
33.935	3.685	7.3326802	40
34.025	3.685	6.84549	38
34.115	3.685	5.4301	38
34.205	3.685	5.89956	18
34.295	3.685	5.10285	18
34.385	3.685	5.4378099	18
34.475	3.685	7.9292698	61
34.565	3.685	7.9292698	61
34.655	3.685	6.0962	17
34.745	3.685	8.3287201	29
34.835	3.685	8.1715899	9
34.925	3.685	5.8073301	27
35.015	3.685	6.9916401	27
35.105	3.685	7.3036299	32
35.195	3.685	8.5591202	32
35.285	3.685	8.2706804	32
35.375	3.685	5.38905	27
35.465	3.685	6.4672599	17
35.555	3.685	6.76197	17
35.645	3.685	7.03023	27
35.735	3.685	6.89433	27
36.275	3.685	8.3287201	15
36.365	3.685	6.4619899	15
36.455	3.685	6.4493699	35
36.545	3.685	7.65518	35
36.635	3.685	6.8626099	21
36.725	3.685	6.19765	21
36.815	3.685	8.0348196	21
36.905	3.685	8.1083498	35
36.995	3.685	8.2249002	35
37.085	3.685	8.3856897	35
37.175	3.685	8.1523104	35
37.265	3.685	8.5181599	35
37.355	3.685	8.4307604	35
37.445	3.685	8.1523104	35
37.535	3.685	7.9023299	30
37.625	3.685	8.1945801	30
37.715	3.685	7.6501999	30
37.805	3.685	7.4072199	30
37.895	3.685	6.6031098	30
37.985	3.685	7.22925	41
38.075	3.685	7.8877902	24
38.165	3.685	7.9879498	24
38.255	3.685	8.6172504	24
38.345	3.685	8.2472601	24
38.435	3.685	5.4046302	26
38.525	3.685	6.2542901	26
38.615	3.685	5.0816102	26
38.705	3.685	6.3290501	26
38.795	3.685	6.5029898	26
38.885	3.685	7.3187099	26
38.975	3.685	7.8584099	26
39.065	3.685	8.0180101	26
39.155	3.685	7.72366	26
39.245	3.685	7.1970301	26
39.335	3.685	8.0348196	26
39.425	3.685	8.2125502	26
39.515	3.685	8.3483295	24
39.605	3.685	7.6957798	24
39.695	3.685	7.03023	24
39.785	3.685	8.00175	58
39.875	3.685	7.6157699	41
39.965	3.685	8.2706804	26
40.055	3.685	8.6104498	58
40.145	3.685	8.5591202	26
40.235	3.685	7.2996898	25
40.325	3.685	7.8392601	25
40.415	3.685	7.75563	25
40.505	3.685	8.5125799	25
40.595	3.685	8.1523104	25
40.685	3.685	7.4693999	25
40.775	3.685	7.66223	29
40.865	3.685	8.3364697	20
40.955	3.685	8.5411596	23
41.045	3.685	7.1679001	29
41.135	3.685	6.2784801	23
41.225	3.685	7.9023299	29
41.315	3.685	5.5047698	11
41.405	3.685	8.2741203	29
41.495	3.685	8.0391102	29
41.585	3.685	8.2706804	29
41.675	3.685	8.1523104	11
41.765	3.685	8.0118504	11
41.855	3.685	7.9559202	19
41.945	3.685	7.71345	19
42.035	3.685	7.7617798	19
42.125	3.685	7.1898899	19
42.215	3.685	6.6996698	19
42.305	3.685	8.3604698	19
42.395	3.685	7.8705702	19
42.485	3.685	6.6378298	19
42.575	3.685	6.4372301	19
42.665	3.685	7.6882501	19
42.755	3.685	8.3483295	19
42.845	3.685	8.5181599	17
42.935	3.685	8.6172504	17
43.025	3.685	8.7322598	17
43.115	3.685	8.5411596	17
43.205	3.685	8.2741203	17
43.295	3.685	8.7868605	17
43.385	3.685	8.5591202	17
43.475	3.685	8.7322598	17
43.565	3.685	8.2741203	17
43.655	3.685	8.2125502	17
43.745	3.685	7.7411699	59
43.835	3.685	8.6172504	59
43.925	3.685	8.1523104	17
44.015	3.685	8.6104498	17
44.105	3.685	8.4549198	17
44.195	3.685	8.8591499	17
44.285	3.685	8.3856897	17
44.375	3.685	8.4402905	17
44.465	3.685	8.8591499	17
44.555	3.685	8.7070503	17
44.645	3.685	8.4307604	17
44.735	3.685	8.65273	17
44.825	3.685	8.4751301	17
44.915	3.685	8.5714703	17
33.395	3.595	6.7431898	38
33.485	3.595	6.3282099	38
33.575	3.595	4.7248602	28
33.665	3.595	5.1429601	40
33.755	3.595	8.0200796	23
33.845	3.595	8.1858397	40
33.935	3.595	7.6673298	38
34.025	3.595	6.3583698	38
34.115	3.595	7.0444698	31
34.205	3.595	6.0782599	18
34.295	3.595	6.7797098	18
34.385	3.595	4.85285	18
34.475	3.595	7.8721099	61
34.565	3.595	8.3604698	32
34.655	3.595	5.86901	17
34.745	3.595	7.3742299	32
34.835	3.595	8.0118504	32
34.925	3.595	5.7846098	27
35.015	3.595	5.7681999	17
35.105	3.595	8.5652599	32
35.195	3.595	8.2343597	32
35.285	3.595	6.9224	17
35.375	3.595	8.0841904	17
35.465	3.595	6.0493498	17
35.555	3.595	7.17207	17
35.645	3.595	7.4826798	27
35.735	3.595	7.3036299	27
35.825	3.595	7.6882501	32
36.275	3.595	7.4341202	35
36.365	3.595	6.6314602	35
36.455	3.595	5.9890099	35
36.545	3.595	8.0348196	35
36.635	3.595	7.4245701	21
36.725	3.595	6.6977501	21
36.815	3.595	7.1785798	21
36.905	3.595	8.3604698	35
36.995	3.595	7.8705702	35
37.085	3.595	7.8480101	32
37.175	3.595	8.0841904	35
37.265	3.595	8.2638798	35
37.355	3.595	8.30616	35
37.445	3.595	8.1945801	30
37.535	3.595	7.6120901	30
37.625	3.595	5.75946	30
37.715	3.595	7.4425502	28
37.805	3.595	5.9130802	30
37.895	3.595	7.6157699	30
37.985	3.595	7.8584099	30
38.075	3.595	7.9802198	41
38.165	3.595	8.0522203	60
38.255	3.595	8.3024902	60
38.345	3.595	7.8392601	60
38.435	3.595	7.56319	24
38.525	3.595	8.04562	41
38.615	3.595	8.3287201	60
38.705	3.595	5.3203702	20
38.795	3.595	6.0945301	20
38.885	3.595	6.5391002	20
38.975	3.595	6.2955198	26
39.065	3.595	6.7692299	20
39.155	3.595	5.9277802	20
39.245	3.595	8.3483295	20
39.335	3.595	7.0680099	20
39.425	3.595	6.5543499	26
39.515	3.595	7.97262	24
39.605	3.595	7.5404201	24
39.695	3.595	5.9680901	41
39.785	3.595	8.3483295	58
39.875	3.595	5.3618698	33
39.965	3.595	8.5125799	58
40.055	3.595	8.6104498	58
40.145	3.595	7.9802198	21
40.235	3.595	8.3483295	25
40.325	3.595	8.3483295	25
40.415	3.595	7.8877902	25
40.505	3.595	7.3702502	25
40.595	3.595	8.6752901	25
40.685	3.595	8.6752901	25
40.775	3.595	8.05443	29
40.865	3.595	7.5309701	29
40.955	3.595	7.59407	29
41.045	3.595	7.8659801	29
41.135	3.595	8.00175	29
41.225	3.595	8.3024902	29
41.315	3.595	6.3723202	29
41.405	3.595	8.6104498	29
41.495	3.595	6.7767701	29
41.585	3.595	8.4700003	29
41.675	3.595	8.1133204	6
41.765	3.595	6.4612598	19
41.855	3.595	7.7168298	19
41.945	3.595	7.9802198	19
42.035	3.595	7.7179599	19
42.125	3.595	7.1926498	19
42.215	3.595	7.8721099	19
42.305	3.595	6.5325999	19
42.395	3.595	7.6346102	19
42.485	3.595	6.5462298	19
42.575	3.595	6.41189	19
42.665	3.595	7.1501098	17
42.755	3.595	8.4598999	17
[truncated: 9,094 more rows]
