# Supplementary material for: Predicting Abundances of Aedes mcintoshi, a primary Rift Valley fever virus mosquito vector
Source: PLoS One. 2019 Dec 17;14(12):e0226617. doi: 10.1371/journal.pone.0226617 (PMC6917266; doi:10.1371/journal.pone.0226617)
Supplement: S1 Data Code — (ZIP) [file pone.0226617.s003.zip › S1_data_code/step_4_map_loop_06_07/map_code_loop_06_07.r]

rm(list=ls())

library(rgdal)
library(sp)
library(raster)
library(maptools)

## gpclibPermit()


setwd("your_directory")

preds <- readOGR("your_directory", "weighted_avg_pred_06_07")

##xy data and columns with predicted values for each 8-day period

preds@data<- preds@data[,3:18] ## This will need to be column numbers of data; skip first 2 columns because xy data

proy<- CRS("+proj=longlat +ellps=WGS84 +datum=WGS84 +no_defs") ## reference system

## Then transform (project) the data


library(fields)
library(graphics)

## shapefiles for administrative and water boundaries: readShapeSpatial gives warning message because deprecated, but still works wihtout a problem

wat<-readShapeSpatial("KEN_water_areas_dcw.shp")
watUG<-readShapeSpatial("UGA_water_areas_dcw.shp")
watTZ<-readShapeSpatial("TZA_water_areas_dcw.shp")
watTZ<-readShapeSpatial("TZA_water_areas_dcw.shp")
watSM<-readShapeSpatial("SOM_water_areas_dcw.shp")
boundKE<-readShapeSpatial("KEN_adm0.shp")
boundUG<-readShapeSpatial("UGA_adm0.shp")
boundSM<-readShapeSpatial("SOM_adm0.shp")
boundTZ<-readShapeSpatial("TZA_adm0.shp")
boundET<-readShapeSpatial("ETH_adm0.shp")

## Convert preds to a RasterLayer and plot

##Loop through columns will start here -- the columns start with the lowest Julian day number, so actually Jan of 2007

names(preds@data)<-c("1 January 2007","9 January 2007","17 January 2007","25 January 2007","30 September 2006","8 October 2006","16 October 2006","24 October 2006","1 November 2006","9 November 2006","17 November 2006","25 November 2006","3 December 2006","11 December 2006","19 December 2006","27 December 2006")

breaks <- c(0,500,1000,3000,5000,7000,50000) ##breaks for colors and legend; provides cutoff of 7000, so that anything > 7000 will be dark red.

map.col<-c("gray","royalblue","cyan","yellow","red","darkred")

  
# for(j in 1:length(name_date)){


  for(i in 1:ncol(preds@data)){
  
    
  
      predsRast <- rasterFromXYZ(cbind(preds@coords, preds@data[i]), crs = preds@proj4string)
  
      predsRast[predsRast>50000] <- NA
      
      
      
      n <-paste(names(preds@data[i]))
      print(n)
  
      jpeg(paste("plot_",n,".jpg",sep=""))
      
      plot(predsRast, col = map.col, breaks=breaks,  xlim=c(31,46), colNA="transparent", useRaster=FALSE, ext =   predsRast, frame.plot = FALSE, zlim=zr, legend=FALSE)
  
      plot(wat,col = "navyblue",add=TRUE)
      plot(watUG,col = "navyblue",add=TRUE)
      plot(watTZ,col = "navyblue",add=TRUE)
      plot(watSM,col = "navyblue",add=TRUE)
      plot(boundKE, lwd =2, add = TRUE)
      plot(boundUG, lwd =2, add = TRUE)
      plot(boundSM, lwd =2,add = TRUE,xlim=c(32,44.5))
      plot(boundTZ, lwd =2, add = TRUE)
      plot(boundET, lwd =2, add = TRUE)
  
      text(36.5,1.5,"K E N Y A",cex = 1)
      text(35.5,-3,"T A N Z A N I A",cex = 1)
      text(43,2.5,"S O M A L I A",cex = 1)
  
      name<-paste(names(preds@data[i]))
  
      text(42.5,-3,"Predicted Counts")
      text(42.5,-3.75,paste(name))
  
      image.plot(zlim=c(0,50000), col = map.col,breaks=breaks,legend.only=TRUE,nlevel=9,legend.shrink =0.3,legend.mar = 6)
    dev.off()    
 
  }

 
