# Supplementary material for: Predicting Abundances of Aedes mcintoshi, a primary Rift Valley fever virus mosquito vector
Source: PLoS One. 2019 Dec 17;14(12):e0226617. doi: 10.1371/journal.pone.0226617 (PMC6917266; doi:10.1371/journal.pone.0226617)
Supplement: S1 Table — (XLSX) [file pone.0226617.s004.xlsx]

## Sheet: Sheet1
Pearson's Correlation Matrix: Only one land surface temperature variable, precipitation variable, and wetness index variable were included in a candidate model at the same time; CLAY was included in the zero-inflated portion of the model, but not in the negative binomial portion of the model.
	Ae_mc_Counts	LST_1K_8	LST_1K_16	LST_1K_24	P_0_14	P_14_18	P_14_28	CLAY	wi500max	wi500min
Ae_mc_Counts	1	0.303541	0.344212	0.471219	0.308715	0.207219	0.0807678	0.31312	-0.030239	0.367987
LST_1K_8		1	0.727738	0.670453	-0.157171	0.0411011	-0.134212	0.434511	0.0150082	0.382834
LST_1K_16			1	0.746945	0.151105	0.0550706	-0.151485	0.365203	0.0442641	0.386524
LST_1K_24				1	0.179522	0.219057	-0.0480546	0.333411	-0.0129526	0.412818
P_n_14					1	-0.0670048	-0.254017	-0.157542	-0.0529505	-0.0581057
P_14_18						1	0.597332	0.106272	-0.122177	0.0709844
P_14_28							1	0.188583	-0.0302179	0.0783318
CLAY								1	0.356563	0.74267
wi500max									1	0.288817
wi500min										1
