# Supplementary material for: Predicting Abundances of Aedes mcintoshi, a primary Rift Valley fever virus mosquito vector
Source: PLoS One. 2019 Dec 17;14(12):e0226617. doi: 10.1371/journal.pone.0226617 (PMC6917266; doi:10.1371/journal.pone.0226617)
Supplement: S2 Table — (XLSX) [file pone.0226617.s005.xlsx]

## Sheet: S1_Table1_sort_
This table contains AIC and BIC rankings, scores, differences,and weights for all candidate models run in this analysis. Rows correspond to model runs, and columns correspond to variable coeffients and calculated weights. A zero value in any variable's column indicates that this variable was not included in the model run for that row. Columns C through AA contain individual variable coefficients,…
AIC Rank	BIC Rank	Intercept	Intercept_w	wi500max	wi500max_w	wi500min	wi500min_w	P_0_14	P_0_14_w	P_14_18	P_14_18_w	P_14_28	P_14_28_w	LST_1K_8	LST_1K_8_w	LST_1K_16	LST_1K_16_w	LST_1K_24	LST_1K_24_w	log_theta	log_theta_w	Intercept_Z	Intercept_Z_w	CLAY_Z	CLAY_Z_w	log_lik	AIC	AIC_diff	AICw	BIC	BIC_diff	BICw	RMSE
1	1	-11.718	-8.43585	0	0	1.76324	1.26936	0.0119	0.00856685	0	0	0	0	0	0	0	0	0.07269	0.0523298	-0.73747	-0.530907	1.22822	0.8842	-0.05162	-0.0371614	-506.131	1026.26	-0.00041	0.719903	1046.17	-9e-05	0.367842	412.19
2	3	-11.8329	-0.773463	0	0	1.8639	0.121835	0	0	0	0	0	0	0	0	0	0	0.06999	0.00457494	-0.81191	-0.053071	1.17484	0.0767942	-0.05044	-0.00329704	-509.53	1031.06	4.79783	0.0653657	1048.13	1.95396	0.138466	599.882
3	6	-12.4699	-0.717813	0	0	1.98572	0.114305	0.01298	0.000747177	0	0	0	0	0.04768	0.00274464	0	0	0	0	-0.81695	-0.0470267	1.15093	0.0662518	-0.05077	-0.00292251	-508.658	1031.32	5.05204	0.0575637	1051.22	5.05235	0.0294129	433.945
4	8	-12.8356	-0.686299	0	0	2.04286	0.109229	0.01041	0.000556607	0	0	0	0	0	0	0.04798	0.00256542	0	0	-0.83934	-0.0448782	1.08444	0.0579833	-0.04985	-0.0026654	-508.731	1031.46	5.19964	0.0534685	1051.37	5.19995	0.0273204	513.647
5	4	-11.7657	-0.458476	0	0	2.12129	0.0826609	0.01053	0.000410325	0	0	0	0	0	0	0	0	0	0	-0.86304	-0.0336303	1.12244	0.0437384	-0.05084	-0.0019811	-510.048	1032.1	5.83238	0.0389673	1049.16	2.9885	0.0825462	538.742
6	11	-11.8931	-0.397684	0	0	1.90066	0.0635548	0	0	0	0	-0.00247	-8.26e-05	0	0	0	0	0.0677	0.00226377	-0.79455	-0.0265684	1.1706	0.0391429	-0.05004	-0.00167325	-509.201	1032.4	6.13842	0.0334383	1052.31	6.13873	0.0170857	603.594
7	9	-12.814	-0.125685	0	0	2.09006	0.0205002	0	0	0	0	0	0	0	0	0.05108	0.000501015	0	0	-0.89429	-0.00877158	1.04505	0.0102503	-0.04891	-0.00047973	-511.427	1034.85	8.59134	0.00980843	1051.92	5.74746	0.0207777	668.717
8	17	-12.9029	-0.064595	0	0	2.13052	0.0106659	0	0	0	0	-0.00258	-1.29e-05	0	0	0.04894	0.000245005	0	0	-0.87588	-0.00438485	1.04112	0.00521208	-0.04845	-0.000242552	-511.1	1036.2	9.93646	0.00500623	1056.11	9.93677	0.00255799	673.076
9	18	-12.9121	-0.0479086	0	0	2.09918	0.0077887	0	0	-0.00114	-4.23e-06	0	0	0	0	0.05268	0.000195461	0	0	-0.89282	-0.00331268	1.03932	0.00385624	-0.04875	-0.00018088	-511.399	1036.8	10.5356	0.00371035	1056.71	10.5359	0.00189584	674.431
10	12	-12.0381	-0.0412396	0	0	2.24751	0.00769942	0	0	0	0	-0.00339	-1.16e-05	0	0	0	0	0	0	-0.90143	-0.00308808	1.06138	0.00363603	-0.04902	-0.000167931	-512.479	1036.96	10.6952	0.00342576	1054.02	7.8513	0.00725694	668.699
11	13	-12.2903	-0.0379096	0	0	2.13263	0.00657811	0	0	0	0	0	0	0.02753	8.49e-05	0	0	0	0	-0.90985	-0.00280644	1.07817	0.00332562	-0.04952	-0.000152745	-512.584	1037.17	10.905	0.00308451	1054.23	8.06116	0.00653406	653.22
12	16	-11.8525	-0.0237968	0	0	2.1969	0.00441081	0	0	0.00045	9.03e-07	0	0	0	0	0	0	0	0	-0.92888	-0.00186495	1.06953	0.00214734	-0.04976	-9.99e-05	-513.013	1038.03	11.7638	0.00200775	1055.09	8.91992	0.0042531	662.862
13	22	-12.4321	-0.0245051	0	0	2.17107	0.00427942	0	0	0	0	-0.00336	-6.62e-06	0.02861	5.64e-05	0	0	0	0	-0.88224	-0.00173899	1.077	0.00212289	-0.04897	-9.65e-05	-512.032	1038.06	11.8006	0.00197111	1057.97	11.801	0.00100716	665.01
14	23	-12.3732	-0.0143369	0	0	2.13735	0.00247656	0	0	-0.00103	-1.19e-06	0	0	0.02962	3.43e-05	0	0	0	0	-0.90761	-0.00105165	1.07686	0.00124776	-0.04943	-5.73e-05	-512.563	1039.13	12.8632	0.0011587	1059.04	12.8635	0.000592054	657.547
15	2	-13.283	-0.00917259	0	0	1.99759	0.00137943	0.01138	7.86e-06	0	0	0	0	0	0	0	0	0.06368	4.4e-05	-0.92463	-0.000638503	-1.02855	-0.000710264	0	0	-514.081	1040.16	13.8984	0.000690549	1047.54	1.36611	0.185778	464.572
16	5	-14.2612	-0.00238627	0	0	2.18927	0.000366323	0.01016	1.7e-06	0	0	0	0	0	0	0.0538	9e-06	0	0	-1.03391	-0.000173001	-1.16288	-0.000194581	0	0	-515.498	1043	16.7334	0.000167327	1050.37	4.20119	0.0450158	533.782
17	7	-13.7761	-0.001455	0	0	2.1544	0.000227542	0.0125	1.32e-06	0	0	0	0	0.0453	4.78e-06	0	0	0	0	-1.00514	-0.00010616	-1.10036	-0.000116217	0	0	-515.958	1043.92	17.6537	0.000105617	1051.29	5.12143	0.0284143	473.615
18	10	-13.6563	-0.000899539	0	0	2.09511	0.000138005	0	0	-0.00462	-3.04e-07	0	0	0	0	0	0	0.07108	4.68e-06	-0.99777	-6.57e-05	-1.07361	-7.07e-05	0	0	-516.43	1044.86	18.598	6.59e-05	1052.24	6.06573	0.0177209	624.764
19	14	-14.255	-0.000334965	0	0	2.27295	5.34e-05	0	0	0	0	-0.00249	-5.85e-08	0	0	0.05296	1.24e-06	0	0	-1.07509	-2.53e-05	-1.17444	-2.76e-05	0	0	-517.461	1046.92	20.6595	2.35e-05	1054.3	8.12725	0.00632167	672.946
20	15	-14.3432	-0.00027045	0	0	2.2502	4.24e-05	0	0	-0.00173	-3.26e-08	0	0	0	0	0.0575	1.08e-06	0	0	-1.1015	-2.08e-05	-1.21162	-2.28e-05	0	0	-517.681	1047.36	21.0997	1.89e-05	1054.74	8.56745	0.00507275	678.553
21	24	-1.74639	-2.79e-05	0	0	0	0	0.01347	2.15e-07	0	0	0	0	0	0	0	0	0.18248	2.92e-06	-1.08414	-1.73e-05	1.70852	2.73e-05	-0.06977	-1.11e-06	-517.847	1047.69	21.4309	1.6e-05	1064.76	18.5871	3.38e-05	374.672
22	25	1.5894	1.89e-05	-0.21648	-2.57e-06	0	0	0.01232	1.46e-07	0	0	0	0	0	0	0	0	0.1804	2.14e-06	-1.05564	-1.25e-05	1.75521	2.09e-05	-0.0705	-8.38e-07	-517.143	1048.29	22.0224	1.19e-05	1068.19	22.0227	6.07e-06	404.173
23	19	-13.6419	-9.46e-05	0	0	2.3212	1.61e-05	0	0	0	0	-0.00332	-2.3e-08	0.02682	1.86e-07	0	0	0	0	-1.07406	-7.45e-06	-1.13535	-7.87e-06	0	0	-518.682	1049.36	23.101	6.93e-06	1056.74	10.5687	0.001865	661.997
24	20	-13.6536	-5.99e-05	0	0	2.29052	1e-05	0	0	-0.00134	-5.88e-09	0	0	0.02928	1.28e-07	0	0	0	0	-1.11332	-4.88e-06	-1.18417	-5.2e-06	0	0	-519.139	1050.28	24.0159	4.39e-06	1057.66	11.4837	0.00118032	660.098
25	21	-14.0973	-5.42e-05	0	0	2.15099	8.27e-06	0	0	0	0	-0.00106	-4.08e-09	0	0	0	0	0.06213	2.39e-07	-1.67657	-6.45e-06	-14.744	-5.67e-05	0	0	-519.272	1050.54	24.28	3.84e-06	1057.92	11.7478	0.0010343	609.572
26	26	3.57367	7.66e-06	-0.31914	-6.84e-07	0	0	0	0	0	0	0	0	0	0	0	0	0.18405	3.95e-07	-1.08847	-2.33e-06	1.7292	3.71e-06	-0.06865	-1.47e-07	-519.856	1051.71	25.4484	2.14e-06	1068.78	22.6045	4.54e-06	587.005
27	29	3.50983	4.26e-06	-0.3379	-4.1e-07	0	0	0	0	-0.00571	-6.94e-09	0	0	0	0	0	0	0.19726	2.4e-07	-1.06743	-1.3e-06	1.72497	2.1e-06	-0.06791	-8.25e-08	-519.424	1052.85	26.5845	1.21e-06	1072.76	26.5848	6.21e-07	605.037
28	30	3.81549	3.32e-06	-0.33005	-2.87e-07	0	0	0	0	0	0	-0.00155	-1.35e-09	0	0	0	0	0.18439	1.61e-07	-1.07853	-9.39e-07	1.73022	1.51e-06	-0.0683	-5.95e-08	-519.757	1053.51	27.2502	8.71e-07	1073.42	27.2505	4.45e-07	590.235
29	27	-1.59325	-1.23e-06	0	0	0	0	0	0	-0.00481	-3.72e-09	0	0	0	0	0	0	0.19936	1.54e-07	-1.114	-8.62e-07	1.65196	1.28e-06	-0.06646	-5.14e-08	-520.875	1053.75	27.4872	7.73e-07	1070.82	24.6433	1.64e-06	578.606
30	28	-1.25657	-7.59e-07	0	0	0	0	0	0	0	0	-0.00109	-6.58e-10	0	0	0	0	0.18867	1.14e-07	-1.12378	-6.79e-07	1.65794	1e-06	-0.0669	-4.04e-08	-521.123	1054.25	27.9821	6.04e-07	1071.31	25.1382	1.28e-06	570.159
31	35	5.03905	5.59e-09	-0.34912	-3.87e-10	0	0	0.01484	1.65e-11	0	0	0	0	0.15057	1.67e-10	0	0	0	0	-1.29172	-1.43e-09	1.79753	1.99e-09	-0.07569	-8.4e-11	-526.422	1066.84	40.5813	1.11e-09	1086.75	40.5816	5.67e-10	480.686
32	32	-0.30405	-2.85e-10	0	0	0	0	0.01658	1.56e-11	0	0	0	0	0.15327	1.44e-10	0	0	0	0	-1.34214	-1.26e-09	1.73987	1.63e-09	-0.07561	-7.09e-11	-527.59	1067.18	40.9165	9.38e-10	1084.24	38.0727	1.99e-09	416.971
33	38	5.06151	2.41e-09	-0.36334	-1.73e-10	0	0	0.00786	3.73e-12	0	0	0	0	0	0	0.16326	7.76e-11	0	0	-1.36814	-6.5e-10	1.80296	8.57e-10	-0.08032	-3.82e-11	-527.27	1068.54	42.2771	4.75e-10	1088.45	42.2774	2.43e-10	687.966
34	33	6.25018	2.86e-09	-0.43693	-2e-10	0	0	0	0	0	0	0	0	0	0	0.17088	7.81e-11	0	0	-1.37314	-6.28e-10	1.77076	8.09e-10	-0.0781	-3.57e-11	-528.309	1068.62	42.3551	4.57e-10	1085.68	39.5112	9.68e-10	790.327
35	34	-0.44105	-1.48e-10	0	0	0	0	0.00992	3.33e-12	0	0	0	0	0	0	0.16438	5.52e-11	0	0	-1.42683	-4.79e-10	1.74455	5.86e-10	-0.08108	-2.72e-11	-528.617	1069.23	42.9704	3.36e-10	1086.3	40.1266	7.12e-10	634.033
36	42	5.88262	1.18e-09	-0.41718	-8.36e-11	0	0	0	0	0	0	0.00228	4.57e-13	0	0	0.16885	3.38e-11	0	0	-1.37654	-2.76e-10	1.77226	3.55e-10	-0.07863	-1.58e-11	-528.133	1070.27	44.0037	2e-10	1090.18	44.004	1.02e-10	772.107
37	43	6.26593	1.14e-09	-0.42624	-7.73e-11	0	0	0	0	0.00239	4.33e-13	0	0	0	0	0.16406	2.97e-11	0	0	-1.37304	-2.49e-10	1.77422	3.22e-10	-0.0783	-1.42e-11	-528.234	1070.47	44.2042	1.81e-10	1090.38	44.2045	9.26e-11	765.459
38	39	-0.48525	-3.96e-11	0	0	0	0	0	0	0	0	0.00303	2.47e-13	0	0	0.17342	1.42e-11	0	0	-1.45182	-1.19e-10	1.69134	1.38e-10	-0.07905	-6.46e-12	-530.031	1072.06	45.7991	8.17e-11	1089.13	42.9553	1.73e-10	756.117
39	40	-0.13617	-9.92e-12	0	0	0	0	0	0	0.00373	2.72e-13	0	0	0	0	0.16607	1.21e-11	0	0	-1.44766	-1.05e-10	1.69418	1.23e-10	-0.07861	-5.73e-12	-530.145	1072.29	46.0269	7.29e-11	1089.36	43.183	1.54e-10	736.82
40	41	8.25615	4.32e-10	-0.50617	-2.65e-11	0	0	0	0	0	0	0	0	0.1471	7.7e-12	0	0	0	0	-1.36136	-7.13e-11	1.76857	9.26e-11	-0.07455	-3.9e-12	-530.475	1072.95	46.6877	5.24e-11	1090.02	43.8438	1.11e-10	736.112
41	45	8.44681	1.88e-10	-0.52166	-1.16e-11	0	0	0	0	0	0	-0.00209	-4.65e-14	0.15178	3.38e-12	0	0	0	0	-1.34844	-3e-11	1.7645	3.93e-11	-0.07377	-1.64e-12	-530.331	1074.66	48.3983	2.23e-11	1094.57	48.3987	1.14e-11	793.603
42	47	8.23568	1.64e-10	-0.51328	-1.02e-11	0	0	0	0	-0.00163	-3.24e-14	0	0	0.15192	3.02e-12	0	0	0	0	-1.35708	-2.7e-11	1.76531	3.51e-11	-0.07421	-1.47e-12	-530.445	1074.89	48.6266	1.99e-11	1094.8	48.6269	1.01e-11	766.337
43	31	-0.62761	-7.8e-12	-0.09418	-1.17e-12	0	0	0.0126	1.57e-13	0	0	0	0	0	0	0	0	0.18954	2.36e-12	-1.20624	-1.5e-11	-0.84065	-1.04e-11	0	0	-531.914	1075.83	49.5642	1.24e-11	1083.2	37.032	3.34e-09	497.659
44	44	0.51079	2.95e-12	0	0	0	0	0	0	0	0	-0.00175	-1.01e-14	0.15773	9.12e-13	0	0	0	0	-1.43441	-8.29e-12	1.6723	9.67e-12	-0.07337	-4.24e-13	-532.679	1077.36	51.0953	5.78e-12	1094.42	48.2514	1.22e-11	697.481
45	46	0.53762	2.84e-12	0	0	0	0	0	0	-0.00034	-1.8e-15	0	0	0.15425	8.15e-13	0	0	0	0	-1.44382	-7.63e-12	1.67779	8.87e-12	-0.0741	-3.92e-13	-532.769	1077.54	51.2747	5.28e-12	1094.6	48.4308	1.12e-11	679.333
46	48	10.6477	2.22e-11	-0.35296	-7.36e-13	0	0	0.01244	2.59e-14	0	0	0	0	0	0	0	0	0	0	-1.50126	-3.13e-12	1.95419	4.08e-12	-0.08765	-1.83e-13	-533.699	1079.4	53.1342	2.09e-12	1096.46	50.2903	4.42e-12	669.522
47	36	1.36291	2.04e-12	-0.22016	-3.3e-13	0	0	0	0	-0.00598	-8.97e-15	0	0	0	0	0	0	0.20675	3.1e-13	-1.22189	-1.83e-12	-0.80626	-1.21e-12	0	0	-534.028	1080.06	53.7938	1.5e-12	1087.43	41.2616	4.03e-10	667.521
48	37	1.50731	1.56e-12	-0.20341	-2.1e-13	0	0	0	0	0	0	-0.00096	-9.91e-16	0	0	0	0	0.19341	2e-13	-1.24354	-1.28e-12	-0.82452	-8.52e-13	0	0	-534.401	1080.8	54.5398	1.03e-12	1088.18	42.0075	2.78e-10	650.342
49	49	12.7146	2.82e-12	-0.46311	-1.03e-13	0	0	0	0	0.00718	1.59e-15	0	0	0	0	0	0	0	0	-1.54144	-3.42e-13	1.91395	4.24e-13	-0.08619	-1.91e-14	-535.94	1083.88	57.6176	2.22e-13	1100.95	54.7737	4.7e-13	723.365
50	53	13.4491	1.42e-12	-0.49925	-5.29e-14	0	0	0	0	0	0	0.00018	1.91e-17	0	0	0	0	0	0	-1.55036	-1.64e-13	1.91789	2.03e-13	-0.08599	-9.11e-15	-536.679	1085.36	59.0944	1.06e-13	1102.42	56.2505	2.24e-13	745.378
51	50	-1.43455	-2.32e-15	-0.03968	-6.43e-17	0	0	0.00939	1.52e-17	0	0	0	0	0	0	0.20109	3.26e-16	0	0	-2.05654	-3.33e-15	-9.72042	-1.57e-14	0	0	-540.859	1093.72	67.4553	1.62e-15	1101.1	54.9231	4.36e-13	755.179
52	51	1.41156	1.97e-15	-0.15189	-2.12e-16	0	0	0.01581	2.21e-17	0	0	0	0	0.16611	2.32e-16	0	0	0	0	-1.57735	-2.2e-15	-1.18036	-1.65e-15	0	0	-541.008	1094.02	67.7531	1.4e-15	1101.39	55.2208	3.75e-13	579.66
53	52	0.21244	1.77e-16	-0.13579	-1.13e-16	0	0	0	0	0	0	0.00398	3.32e-18	0	0	0.19952	1.67e-16	0	0	-2.0676	-1.73e-15	-8.63405	-7.21e-15	0	0	-541.521	1095.04	68.7796	8.35e-16	1102.42	56.2474	2.25e-13	828.432
54	54	1.85696	1.23e-15	-0.21244	-1.4e-16	0	0	0	0	0.00231	1.53e-18	0	0	0	0	0.19345	1.28e-16	0	0	-1.84664	-1.22e-15	-1.94441	-1.28e-15	0	0	-541.756	1095.51	69.2487	6.61e-16	1102.89	56.7165	1.78e-13	855.537
55	55	5.35775	1.74e-16	-0.35728	-1.16e-17	0	0	0	0	0	0	-0.00162	-5.25e-20	0.16622	5.38e-18	0	0	0	0	-1.62496	-5.26e-17	-1.14325	-3.7e-17	0	0	-544.771	1101.54	75.2797	3.24e-17	1108.92	62.7475	8.71e-15	756.021
56	56	5.1983	1.61e-16	-0.35299	-1.09e-17	0	0	0	0	-0.00175	-5.43e-20	0	0	0.16739	5.19e-18	0	0	0	0	-1.64023	-5.09e-17	-1.17254	-3.64e-17	0	0	-544.815	1101.63	75.367	3.1e-17	1109.01	62.8347	8.34e-15	749.302
