# Supplementary material for: Predicting Abundances of Aedes mcintoshi, a primary Rift Valley fever virus mosquito vector
Source: PLoS One. 2019 Dec 17;14(12):e0226617. doi: 10.1371/journal.pone.0226617 (PMC6917266; doi:10.1371/journal.pone.0226617)
Supplement: S3 Table — (XLSX) [file pone.0226617.s006.xlsx]

## Sheet: Sheet1
This table contains model averaged coefficient values for AIC and BIC models corresponding to a cumulative weighted value of 0.994 (11 models for AIC and 19 models for BIC). Sums of the weights for each information criterion method for each variable are in the right two columns.
Variable	Model Averaged Coefficient (AIC 11 models)	Model Averaged Coefficient (BIC 19 models)	Sum of AICw	Sum of BICw
Intercept	-11.8581	-12.3627	0.994	0.994273
Wetness Index Max	0	0	0	0
Wetness Index Min	1.82513	1.92627	0.994	0.994273
Precip 0 to 14 days	0.010343	0.00889277	0.869903	0.76633
Precip 14 to 18 days	-4.25553e-06	-9.14423e-05	0.00371035	0.0289426
Precip 14 to 28 days	-0.000107746	-8.96814e-05	0.0418703	0.0269007
Land Surface Temp 8	0.00284662	0.00288678	0.0606482	0.160148
Land Surface Temp 16	0.00352807	0.00567962	0.0719935	0.108962
Land Surface Temp 24	0.0595256	0.0509822	0.818707	0.726893
log theta
Intercept Zero-inflation	1.2016	0.532144	0.994	0.994273
% Clay	-0.0512319	-0.0362199	0.994	0.705949
