# Supplementary material for: Predicting Abundances of Aedes mcintoshi, a primary Rift Valley fever virus mosquito vector
Source: PLoS One. 2019 Dec 17;14(12):e0226617. doi: 10.1371/journal.pone.0226617 (PMC6917266; doi:10.1371/journal.pone.0226617)
Supplement: S4 Table — (XLSX) [file pone.0226617.s007.xlsx]

## Sheet: Sheet1
Predicted High Ae. mcintohsi Abundances
First Reports Human Cases
Unknown RVFV onset, but later than high predicted Ae. mcintoshi abundances
WHO recognized focus, for Kitui, Tharaka, Mwingi, Embu, Kirinyaga, Meru South, Meru Central, Malindi Districts but case onset unknown
Kilifi and Baringo Districts reported human cases; no Ae.mcintoshi high abundances predicted
	November 1, 2006	November 17, 2006	November 25, 2006	November 30, 2006	December 6, 2006	Mid-December, 2006	End of December
Somalia
Garissa, KE
Ijara, KE
Kitui, KE
Tharaka, KE
Mwingi, KE
Embu, KE
Kirinyaga, KE
Meru South, KE
Meru Central, KE
Malindi, KE
Kilifi, KE
Baringo, KE
	April 15, 2018	April 23, 2018	May 9, 2018	June 2, 2018	After June 2, 2018
Wajir, KE
Garissa, KE
Kadjiado, KE
Kitui, KE
Marsabit, KE
Tana River, KE
Lamu, KE
